# Supplementary material for: Two cyanobacterial species exhibit stress responses when grown together in visible light or far-red light
Source: mSphere. 2024 Aug 9;9(9):e00251-24. doi: 10.1128/msphere.00251-24 (PMC11423583; doi:10.1128/msphere.00251-24)
Supplement: Table S2 — Normalized read counts from the transcriptomic data of Syn6803. [file msphere.00251-24-s0002.xlsx]

## Sheet: Mo_VL vs. Mo_FRL
GeneSymbol	product	log2FoldChange	padj	Mo_VL1	Mo_VL2	Mo_VL3	Mo_FRL1	Mo_FRL2	Mo_FRL3
SGL_RS00005	DUF262 domain-containing protein	-0.0223539	0.921789	2.2421	2.22778	1.98848	1.71144	1.71999	2.407
SGL_RS00010	hypothetical protein	1.34334	3.00503e-22	16.1142	19.8869	16.8086	39.7834	42.4341	41.9038
SGL_RS00015	DUF5615 family PIN-like protein	0.699453	0.000998999	5.9179	8.86971	9.0457	12.5296	11.667	11.6609
SGL_RS00020	FG-GAP-like repeat-containing protein	-0.516835	4.41001e-10	12.4816	12.1612	12.1815	7.92026	7.69066	8.10807
SGL_RS00025	ATP-binding protein	2.32038	2.04867e-52	10.7947	10.0667	10.3012	41.3292	53.4062	50.8071
SGL_RS00030	hypothetical protein	2.48245	5.02318e-69	5.90051	5.45644	4.65568	25.7258	29.4607	28.5295
SGL_RS00040	hypothetical protein	1.86375	1.12955e-24	11.632	14.2973	16.081	41.3446	48.8277	52.554
SGL_RS00045	site-specific integrase	0.306572	0.0267903	33.2335	36.5954	42.4754	43.7981	42.2217	42.4358
SGL_RS00050	DUF167 domain-containing protein	-0.537568	0.0298533	25.1294	37.0123	49.2545	24.1592	20.7705	25.4737
SGL_RS00055	DUF4007 family protein	-2.42428	1.66997e-67	20.8432	21.3989	24.0528	3.64251	3.69703	3.90366
SGL_RS00060	hypothetical protein	-1.39935	6.20542e-20	5.9424	5.06136	6.15874	1.75422	2.10708	2.0873
SGL_RS00065	hypothetical protein	-1.99626	1.95118e-10	3.92786	3.11076	2.29069	0.532413	0.469395	1.01523
SGL_RS00070	hypothetical protein	-0.609436	0.0519447	3.44003	3.41329	2.88243	1.6688	2.0274	2.08286
SGL_RS00075	hypothetical protein	-0.267568	0.114595	2.89069	2.80461	2.53204	2.11018	1.93832	2.22748
SGL_RS00080	nucleotidyltransferase domain-containing protein	0.800951	5.00987e-07	11.1179	12.585	10.3785	16.9307	18.5556	19.3091
SGL_RS00085	DUF86 domain-containing protein	0.661208	8.92151e-05	10.1501	13.0659	11.5519	16.6061	16.4076	17.6564
SGL_RS00090	aminotransferase class V-fold PLP-dependent enzyme	0.166755	0.516512	9.12514	14.8715	11.0638	12.0642	10.5888	13.4752
SGL_RS00095	type II toxin-antitoxin system RelE/ParE family toxin	-0.627101	8.28302e-07	46.2574	43.8172	39.8527	24.5769	24.9201	27.7715
SGL_RS00100	HigA family addiction module antitoxin	-0.226722	0.183869	51.9678	70.3442	53.4002	44.0226	44.4932	49.9166
SGL_RS00105	cysteine desulfurase	-0.682575	1.57997e-05	16.637	20.6511	18.7994	11.5254	8.9989	11.6056
SGL_RS00110	AAA family ATPase	0.012598	0.947663	5.23938	4.3204	4.16675	3.60801	4.7377	4.43602
SGL_RS00115	DUF4276 family protein	-0.114925	0.4365	11.6375	12.8594	11.843	10.0887	10.0948	10.6573
SGL_RS00120	DUF433 domain-containing protein	0.860699	2.12051e-07	19.3038	19.263	16.0257	26.785	31.4247	33.5959
SGL_RS00125	DNA phosphorothioation-associated putative methyltransferase	0.833297	8.56807e-11	15.1132	18.1346	16.0721	25.6926	28.8857	26.8662
SGL_RS00135	IS701 family transposase	0.728253	8.4757e-08	17.4638	18.1717	16.3223	23.1425	28.8297	27.6097
SGL_RS00140	ARMT1-like domain-containing protein	0.329683	0.000449872	38.1733	38.0199	38.594	43.6964	44.4896	44.9379
SGL_RS00145	DUF4079 domain-containing protein	0.59021	8.15616e-06	56.2094	65.9358	64.9352	79.8777	91.6392	89.2331
SGL_RS00150	DUF3122 domain-containing protein	0.638085	4.93713e-06	60.3491	70.8943	77.7762	96.3586	105.817	99.4502
SGL_RS00155	DUF3365 domain-containing protein	0.674164	2.62524e-05	58.927	78.8866	80.9096	103.875	115.604	105.057
SGL_RS00160	FAD-dependent oxidoreductase	0.53041	0.23997	38.3999	107.318	94.5746	108.191	112.354	113.478
SGL_RS00165	DUF302 domain-containing protein	-0.278682	0.543902	49.3899	130.09	124.076	86.2645	73.8605	69.8562
SGL_RS00170	chromate efflux transporter	0.503076	0.0537429	13.9441	29.3498	29.2507	28.9713	32.8358	34.6508
SGL_RS00175	hypothetical protein	1.85994	7.00666e-18	4.98234	7.45835	8.23062	23.6361	21.4628	25.1618
SGL_RS00180	IS5 family transposase	0.924351	1.05833e-09	7.67167	7.07969	9.00399	14.7161	14.7786	12.358
SGL_RS00185	transposase	-0.121374	0.539534	6.46308	5.03335	5.26831	4.06167	5.11842	5.05462
SGL_RS00190	sulfotransferase	-0.672598	5.81473e-07	12.5056	11.1347	12.8941	7.75758	6.31627	6.99315
SGL_RS00195	glycosyltransferase family 2 protein	0.500073	0.000949886	6.15315	7.13467	6.64479	9.6999	8.55078	7.79549
SGL_RS00200	glycosyltransferase family 25 protein	-0.281733	0.227933	3.77368	5.77606	4.31578	3.66006	3.71443	3.07985
SGL_RS00205	sulfotransferase	-0.248672	0.0736386	14.1307	15.769	14.2	11.2068	12.5798	10.4209
SGL_RS00210	hypothetical protein	0.38231	0.00150501	6.7462	6.91446	6.12755	7.64118	8.12065	8.02953
SGL_RS00215	glycosyltransferase family 4 protein	0.456966	4.10831e-05	22.7992	19.0062	19.4787	24.4568	27.5183	25.6848
SGL_RS00220	oligosaccharide flippase family protein	0.633312	5.16329e-06	9.55549	8.40618	7.66573	10.7316	12.6894	13.3182
SGL_RS00225	glycosyltransferase	-0.590873	0.00015039	9.47737	8.40552	10.8473	6.74016	5.48377	5.32212
SGL_RS00230	hypothetical protein	-0.317277	0.00524022	110.533	90.2905	88.6231	69.1338	70.1013	74.4527
SGL_RS00235	AAA family ATPase	-0.656732	2.57385e-12	17.9922	15.9716	16.2698	9.88579	9.39557	10.043
SGL_RS00240	cyanoexosortase A system-associated protein	-0.0215069	0.92583	6.57375	7.63506	6.22666	7.44102	5.54237	5.52814
SGL_RS00245	glycosyltransferase	0.944888	6.89481e-14	10.2517	9.71584	7.98848	16.6391	16.6675	16.5052
SGL_RS00250	WecB/TagA/CpsF family glycosyltransferase	1.67514	1.24862e-21	2.89874	3.50867	2.92484	8.07375	10.3056	9.30477
SGL_RS00255	glycosyltransferase family 2 protein	0.564799	6.2296e-05	5.76195	4.97006	4.40898	6.74507	7.42547	6.57015
SGL_RS00260	sugar transferase	-1.02361	4.46453e-06	9.38359	16.1152	11.3425	5.51896	6.17094	4.86811
SGL_RS00265	NACHT domain-containing NTPase	-0.481679	0.000340404	17.4649	20.9682	21.4271	13.6855	13.3244	12.5427
SGL_RS00270	response regulator	-0.652959	3.98743e-06	21.1644	22.1712	24.545	11.7497	14.6978	13.2558
SGL_RS00275	response regulator	0.353398	0.00216924	4.56043	4.18877	4.4586	4.74383	5.49088	5.34067
SGL_RS00280	PAS domain S-box protein	2.97147	4.12307e-121	8.16823	7.50036	8.01866	54.2348	58.01	61.2628
SGL_RS00285	hypothetical protein	0.00036273	0.998118	9.37634	7.72447	8.52901	8.4093	7.96024	7.35484
SGL_RS00290	transposase	0.750625	2.81301e-12	42.004	41.5559	46.1588	72.0438	66.0901	63.7885
SGL_RS00295	hypothetical protein	-1.42724	1.26093e-12	27.9944	23.7064	21.2581	8.24678	9.95854	6.54781
SGL_RS00300	ParA family protein	-0.604028	1.26486e-06	34.5181	27.8643	27.6236	18.9848	18.6007	16.9018
SGL_RS00305	ATP-binding protein	1.01704	1.71908e-08	4.44011	5.89731	5.22467	9.73031	10.1589	9.20289
SGL_RS00315	hypothetical protein	2.11001	7.26927e-89	10.8619	10.7501	11.6788	43.8785	47.1531	42.3313
SGL_RS00320	helix-turn-helix transcriptional regulator	0.598218	1.47464e-07	208.356	215.38	185.918	295.05	257.738	300.584
SGL_RS00330	hypothetical protein	0.342986	0.0244015	17.7425	12.4348	13.4463	15.9304	16.9359	18.2327
SGL_RS00335	hypothetical protein	0.115917	0.49582	17.3527	16.74	17.4826	17.6859	18.4786	15.4601
SGL_RS00340	VOC family protein	1.30982	8.05114e-16	14.838	11.0999	9.93613	27.5581	25.5467	29.8224
SGL_RS00345	dihydrofolate reductase family protein	1.14856	4.16377e-09	2.83933	2.48794	2.76888	5.22265	6.33703	5.24398
SGL_RS00350	Rpn family recombination-promoting nuclease/putative transposase	1.70959	1.52517e-29	23.0779	20.2728	19.0291	51.986	64.179	73.658
SGL_RS00355	ion channel	0.754659	4.73602e-08	13.0247	14.173	15.9136	20.6434	23.3671	23.3234
SGL_RS00360	glucose 1-dehydrogenase	0.662018	4.84673e-05	15.5741	16.1819	21.9581	27.456	25.2969	26.1116
SGL_RS00365	alpha/beta hydrolase	1.38353	2.44964e-22	28.6062	21.9312	26.0749	52.5481	64.9139	67.9385
SGL_RS00370	DUF1963 domain-containing protein	1.137	1.73183e-17	6.27426	5.38171	6.31685	11.4702	12.6539	12.5687
SGL_RS00375	Rpn family recombination-promoting nuclease/putative transposase	1.19819	3.91557e-24	23.9103	20.4616	22.4655	43.8349	45.4008	52.7311
SGL_RS00385	AAA family ATPase	-0.539326	0.000492655	7.03012	6.7326	7.24477	3.83763	5.30449	4.15306
SGL_RS00390	thermonuclease family protein	1.73946	7.47464e-16	3.14398	2.05246	2.77003	6.51669	9.47674	9.23651
SGL_RS00395	hypothetical protein	0.756596	0.0893871	0.986995	1.62409	0.524477	1.62253	1.57124	1.80792
SGL_RS00400	PLP-dependent aminotransferase family protein	1.47115	1.44627e-26	4.0827	3.49927	3.80424	8.63843	9.96314	10.7391
SGL_RS00405	DUF2267 domain-containing protein	-0.394272	0.148778	5.82746	8.12578	6.12099	3.29885	4.52154	6.08525
SGL_RS00410	SDR family oxidoreductase	-0.0418645	0.833459	4.41874	4.37351	5.14193	3.76436	4.09314	4.58492
SGL_RS00415	metal-dependent hydrolase	2.19156	3.80089e-53	5.09917	3.9631	3.94635	17.0297	19.5164	19.1667
SGL_RS00420	hypothetical protein	2.70207	8.93705e-42	8.89701	4.89475	5.38412	35.1957	41.3303	42.3907
SGL_RS00425	hypothetical protein	2.706	3.51401e-14	0.954621	0.900273	0.639606	4.81769	7.18553	4.72454
SGL_RS00430	hypothetical protein	2.90264	9.48664e-16	0.756318	0.637972	0.719447	4.87717	4.75251	6.69601
SGL_RS00435	FAD-dependent oxidoreductase	0.610051	0.0018748	2.76863	2.42204	2.10838	2.79008	3.46025	4.07726
SGL_RS00440	type II toxin-antitoxin system VapC family toxin	0.514507	0.00176108	10.0437	8.31148	8.02812	10.705	11.2074	13.004
SGL_RS00445	type II toxin-antitoxin system prevent-host-death family antitoxin	0.820647	4.63557e-07	23.0358	22.9238	17.3599	30.8169	38.2885	34.5273
SGL_RS00450	recombinase family protein	-0.456766	0.282385	3.89668	2.46075	3.96947	1.12463	2.27715	3.3688
SGL_RS00455	WYL domain-containing transcriptional regulator	2.3027	9.91512e-82	12.2788	10.8965	12.6321	49.1912	58.0746	57.0872
SGL_RS00465	hypothetical protein	0.376214	0.354737	3.10313	1.95412	1.71398	2.17859	2.42617	3.7032
SGL_RS00470	DUF6088 family protein	0.73511	7.9026e-12	21.6411	20.823	20.9791	32.6452	31.6956	33.1749
SGL_RS00475	nucleotidyl transferase AbiEii/AbiGii toxin family protein	-0.259591	0.163648	14.0221	19.5629	19.5513	13.0155	13.4734	14.3988
SGL_RS00480	hypothetical protein	-0.299577	0.328907	8.19699	17.7798	16.0872	10.3333	11.1757	9.82172
SGL_RS00485	arsenate reductase family protein	-0.183298	0.201094	17.3818	18.4029	16.6917	14.7136	12.9066	14.8508
SGL_RS00490	ParA family protein	-0.864595	2.64691e-06	23.6378	25.3053	22.2373	10.143	10.2404	15.323
SGL_RS00495	hypothetical protein	-1.41834	4.86322e-11	13.1717	13.1346	15.2878	5.40537	4.59128	4.10892
SGL_RS00500	cytidine deaminase	-0.599792	0.00204116	8.08931	7.27525	8.74128	5.72537	4.26966	4.58531
SGL_RS00510	hypothetical protein	1.3121	2.5508e-23	11.5415	8.76641	8.63553	22.0026	23.7903	20.8677
SGL_RS00515	helix-turn-helix domain-containing protein	0.156627	0.154498	235.218	246.541	219.687	226.29	248.282	247.087
SGL_RS00520	hypothetical protein	-0.735344	2.44896e-07	87.1905	103.546	105.969	59.8702	51.4787	52.6745
SGL_RS00525	hypothetical protein	0.412454	0.0214043	37.9239	46.719	49.4923	46.9626	65.543	52.9924
SGL_RS00530	hypothetical protein	-0.243343	0.204345	10.1742	14.3729	15.3649	9.95485	10.7319	10.4303
SGL_RS00535	hypothetical protein	0.101307	0.419209	71.8975	55.982	58.0931	60.9183	60.7217	62.3491
SGL_RS00540	hypothetical protein	0.5778	0.00238396	27.7343	20.8116	17.6065	26.0415	30.8397	34.5511
SGL_RS00545	aminoacyl-tRNA hydrolase	-1.14868	1.19274e-17	42.6547	48.3348	48.832	20.7	19.2104	18.0038
SGL_RS00550	putative toxin-antitoxin system toxin component, PIN family	-1.79705	1.3915e-38	54.4063	61.2726	61.2722	16.4268	13.6361	16.465
SGL_RS00555	toxin-antitoxin system HicB family antitoxin	-0.984295	4.72021e-08	42.3751	35.7675	47.6051	16.2948	18.8106	22.9173
SGL_RS00560	Rpn family recombination-promoting nuclease/putative transposase	0.290667	0.0171854	39.3522	40.2766	46.3202	47.2027	45.2308	49.922
SGL_RS00565	Rpn family recombination-promoting nuclease/putative transposase	0.890403	8.26334e-12	101.026	121.98	124.927	196.01	196.343	206.569
SGL_RS00570	hypothetical protein	1.12174	7.99594e-06	8.86809	13.6208	17.975	30.3044	26.9987	25.4637
SGL_RS00575	Y-family DNA polymerase	0.456798	0.00756663	3.76808	3.09351	4.50939	4.70298	4.76982	4.98101
SGL_RS00580	translesion error-prone DNA polymerase V autoproteolytic subunit	0.597495	0.00049908	5.97964	5.38288	5.82752	7.34841	8.18352	8.56432
SGL_RS00585	Rpn family recombination-promoting nuclease/putative transposase	1.38864	3.57137e-25	28.4482	24.7412	27.4273	55.8735	65.7813	74.0902
SGL_RS00590	hypothetical protein	1.37943	3.43006e-12	37.3457	56.8632	62.6852	122.309	131.113	129.835
SGL_RS00595	hypothetical protein	-0.63685	0.000145894	52.3386	68.0018	76.2433	39.2518	39.3816	37.8306
SGL_RS00600	hypothetical protein	-1.03523	2.86988e-24	31.3621	29.7308	29.8433	13.3925	14.0245	13.393
SGL_RS00605	hypothetical protein	0.464446	0.000425123	15.715	17.375	17.8711	20.2637	23.7279	21.0176
SGL_RS00610	hypothetical protein	0.754458	0.00902411	7.33865	5.65203	4.55275	6.50334	9.82023	11.5013
SGL_RS00615	DUF1524 domain-containing protein	-0.183301	0.472314	4.46227	4.48403	3.10801	3.3966	3.20067	3.15669
SGL_RS00620	IS4-like element IS4Sa family transposase	-0.187023	0.21875	10.5728	9.19504	9.77575	8.93288	6.55457	8.40539
SGL_RS00625	AAA family ATPase	0.548299	0.00510012	1.66888	1.13938	1.64894	1.80331	2.08404	2.17997
SGL_RS00635	IS701 family transposase	-0.586072	0.0118325	3.52687	4.131	3.38177	1.90069	2.23881	2.5426
SGL_RS00640	type II toxin-antitoxin system VapC family toxin	-1.41029	1.42244e-26	97.2614	118.636	108.302	39.9422	35.7954	36.2858
SGL_RS00645	DNA-binding protein	-1.25653	1.85804e-21	115.938	121.759	105.652	48.0987	45.6067	38.2381
SGL_RS00650	site-specific integrase	0.805741	1.96788e-09	8.83443	9.58121	9.7022	15.0095	15.3781	14.9744
SGL_RS00655	toxin-antitoxin system HicB family antitoxin	0.77184	1.41577e-08	20.7068	22.6987	20.9137	32.3715	31.9387	37.0516
SGL_RS00660	putative toxin-antitoxin system toxin component, PIN family	0.571251	3.15967e-06	42.3387	43.6044	38.3451	51.5447	60.2307	58.8006
SGL_RS00665	IS4-like element IS4Sa family transposase	-0.00911431	0.949027	9.58599	8.71454	8.39645	7.76409	7.9724	8.71104
SGL_RS00670	WYL domain-containing protein	0.338888	0.0307578	6.01562	5.90109	5.40066	6.89721	5.72951	7.56729
SGL_RS00675	type I-D CRISPR-associated helicase Cas3'	-0.113787	0.484966	4.72381	4.35283	3.5667	3.82364	3.12487	3.8072
SGL_RS00680	type I-D CRISPR-associated protein Cas10d/Csc3	-0.717008	8.84791e-09	10.9748	12.1523	10.9378	5.94023	6.16408	6.95355
SGL_RS00685	type I-D CRISPR-associated protein Cas7/Csc2	-1.51711	2.2015e-36	19.1275	18.2873	19.059	5.68217	5.82647	6.555
SGL_RS00690	type I-D CRISPR-associated protein Cas5/Csc1	-1.67997	2.98002e-16	7.59742	7.41131	8.71833	1.91637	2.90741	1.90656
SGL_RS00695	CRISPR-associated endoribonuclease Cas6	-2.11402	3.19346e-22	5.27402	4.56459	5.18249	0.834689	1.2294	1.05972
SGL_RS00700	CRISPR-associated protein Cas4	0.322956	0.183931	8.09658	4.15737	5.39812	6.3119	6.28495	7.88418
SGL_RS00705	type I-D CRISPR-associated endonuclease Cas1d	1.22871	6.42458e-09	7.79124	3.90691	4.91304	11.9818	12.8841	11.5628
SGL_RS00710	CRISPR-associated endonuclease Cas2	0.732909	0.00931187	3.11378	2.12043	2.85176	5.10324	3.84451	3.77796
SGL_RS00715	hypothetical protein	1.09467	5.2989e-20	5.88399	6.58385	6.11067	13.0475	11.4764	12.1851
SGL_RS00720	DUF262 domain-containing HNH endonuclease family protein	0.157162	0.169632	13.3833	12.5472	11.9282	12.3943	14.0893	12.4653
SGL_RS00725	hypothetical protein	0.442872	0.00545681	11.3975	10.5297	10.0287	11.8121	14.9207	13.4643
SGL_RS00730	hypothetical protein	-0.265581	0.23385	5.57939	5.86949	6.40072	4.85718	3.73491	4.97496
SGL_RS00735	hypothetical protein	-0.251092	0.313171	4.64901	4.7566	4.98643	3.78178	2.51074	4.75944
SGL_RS00740	DUF6036 family nucleotidyltransferase	-1.40957	1.90172e-18	37.7031	37.7917	30.795	11.9408	12.9735	11.6401
SGL_RS00745	VWA-like domain-containing protein	-0.948364	5.41328e-11	15.9668	14.6409	12.9098	5.8731	7.40511	7.38369
SGL_RS00750	MoxR family ATPase	-0.249692	0.191745	16.8974	11.2357	9.91191	9.59905	9.79143	9.95986
SGL_RS00755	GNAT family N-acetyltransferase	-0.490925	0.0108047	18.6679	12.9963	12.4227	11.3632	8.65591	8.7767
SGL_RS00760	DUF1778 domain-containing protein	0.15509	0.535834	24.0963	14.6907	12.704	21.3751	15.6338	15.9485
SGL_RS00770	DUF86 domain-containing protein	-0.45426	0.013659	16.8551	20.3187	17.5936	13.5715	9.87634	13.1597
SGL_RS00775	DUF5615 family PIN-like protein	-0.755234	1.29076e-07	25.7215	25.6745	29.2923	14.8581	13.5571	15.4279
SGL_RS00780	DUF433 domain-containing protein	-0.562479	0.00214523	39.6035	24.5627	32.74	19.4319	17.9264	22.7164
SGL_RS00785	hypothetical protein	-1.28498	4.21896e-06	15.0349	26.2029	27.7928	11.0856	8.02885	6.45687
SGL_RS00790	hypothetical protein	-0.0308029	0.901326	72.1633	40.6023	44.5259	39.2405	45.6641	56.2958
SGL_RS00795	DUF3854 domain-containing protein	0.00438873	0.973081	4.41238	4.11494	3.90529	3.6966	4.0101	3.79459
SGL_RS00800	putative addiction module antidote protein	-0.637135	1.92523e-09	65.7758	60.9229	61.2196	38.5397	34.898	37.7217
SGL_RS00805	type II toxin-antitoxin system RelE/ParE family toxin	-0.371945	0.00815917	37.7568	32.9894	37.2111	27.777	21.85	27.1054
SGL_RS00810	AbrB/MazE/SpoVT family DNA-binding domain-containing protein	-1.06907	6.41231e-11	60.9747	50.6084	50.4817	18.6986	26.2188	25.6719
SGL_RS00815	type II toxin-antitoxin system PemK/MazF family toxin	-1.66549	8.11735e-37	45.5776	48.1076	46.1831	12.5805	14.7303	13.0752
SGL_RS00820	DUF1819 family protein	-2.19011	2.61882e-27	49.9575	56.3335	65.2127	14.7808	8.88497	10.2234
SGL_RS00825	hypothetical protein	-1.22268	2.42762e-20	32.8238	31.0891	29.7083	14.2908	11.0149	11.4826
SGL_RS00830	hypothetical protein	0.498778	0.000102753	22.572	17.0212	20.8341	25.4765	27.2728	26.2289
SGL_RS00845	putative toxin-antitoxin system toxin component, PIN family	0.580494	0.000934764	10.2777	8.11316	10.328	14.528	11.6676	13.6809
SGL_RS00850	DUF4386 domain-containing protein	1.27375	4.30742e-25	14.6502	12.0911	12.9261	27.405	29.1293	32.3906
SGL_RS00855	AbrB/MazE/SpoVT family DNA-binding domain-containing protein	0.743493	0.00052515	15.8982	9.80928	9.49965	18.2643	17.9724	18.9284
SGL_RS00860	recombinase family protein	0.469468	0.000810424	9.49794	8.61834	10.2727	11.2543	12.4603	12.6134
SGL_RS00865	hypothetical protein	0.514055	0.00444498	6.25402	5.58352	5.70919	6.83962	9.37159	7.04684
SGL_RS00880	Rho termination factor N-terminal domain-containing protein	1.20477	5.11547e-08	7.95552	6.45946	4.8077	16.0489	12.9627	12.7523
SGL_RS00885	helix-turn-helix domain-containing protein	1.36599	1.09089e-30	10.4129	9.57934	9.46971	23.179	23.2412	23.9827
SGL_RS00890	hypothetical protein	1.02129	3.409e-08	7.46559	5.65575	6.48546	11.6626	14.572	11.0392
SGL_RS00900	HNH endonuclease	1.21172	1.16832e-26	29.4767	27.2501	26.8319	53.8287	64.2499	61.0314
SGL_RS00905	MerR family transcriptional regulator	0.60583	2.64791e-06	42.861	41.2923	35.7548	63.9847	50.1841	54.6118
SGL_RS00910	macro domain-containing protein	0.188359	0.0693651	25.4621	22.7996	21.3378	23.5029	24.3836	25.2235
SGL_RS00915	TIGR02221 family CRISPR-associated protein	-0.295834	0.0152321	27.6952	21.4295	21.8049	17.7699	16.9969	18.3761
SGL_RS00920	hypothetical protein	-0.345725	0.0032564	19.3289	17.9283	16.1631	12.2455	12.8113	13.6273
SGL_RS00925	TIGR03986 family CRISPR-associated RAMP protein	0.330126	0.0162993	18.4855	13.2602	13.385	16.984	17.837	17.4376
SGL_RS00930	CRISPR-associated protein Csx19	0.449873	0.000810336	21.9759	17.1062	16.6053	24.3493	22.3437	23.6405
SGL_RS00935	RAMP superfamily CRISPR-associated protein	0.739826	3.22556e-06	12.74	9.87127	8.33938	17.42	16.1488	14.2744
SGL_RS00940	RAMP superfamily CRISPR-associated protein	0.747018	7.04849e-06	12.211	7.95154	7.89035	13.8949	15.5336	14.0647
SGL_RS00945	hypothetical protein	1.44286	3.1831e-09	14.8275	7.47485	6.60034	22.7058	27.384	23.4669
SGL_RS00950	CRISPR-associated endoribonuclease Cas6	-0.615841	1.0356e-05	12.946	13.0346	14.2909	8.15013	8.99073	7.05505
SGL_RS00955	CRISPR-associated protein Csx18	-0.288405	0.0700758	25.8857	24.7021	28.4652	19.1285	23.0398	17.508
SGL_RS00960	hypothetical protein	0.195433	0.119952	26.6449	24.8735	28.3501	27.6459	28.5937	28.1543
SGL_RS00965	CRISPR-associated endonuclease Cas1	0.833892	2.10391e-06	4.31506	4.0866	3.6422	6.80253	5.33098	7.76362
SGL_RS00970	CRISPR-associated endonuclease Cas2	1.14283	9.99935e-14	10.1371	9.12858	10.7151	19.2671	21.1188	21.1063
SGL_RS00975	hypothetical protein	1.23918	1.09428e-31	48.8422	47.0132	50.0451	99.8765	106.265	112.485
SGL_RS00980	hemolysin XhlA family protein	0.861528	2.95979e-13	54.4954	56.1578	56.1245	86.7532	91.8425	101.465
SGL_RS00985	hypothetical protein	0.585522	1.72486e-05	8.20364	9.15313	8.67391	10.9283	12.3292	12.8018
SGL_RS00990	HD domain-containing protein	0.788764	6.82439e-06	4.54966	4.0545	4.07624	6.03103	7.65265	6.69106
SGL_RS00995	TIGR03985 family CRISPR-associated protein	0.461906	0.00146409	4.59215	3.56067	4.38578	5.41185	4.88357	5.69171
SGL_RS01000	hypothetical protein	-0.329536	0.0194647	17.2367	12.264	14.3432	11.1961	10.2384	10.6851
SGL_RS01005	hypothetical protein	0.662031	6.94903e-10	10.1661	10.1785	10.4567	16.0024	14.7601	14.2694
SGL_RS01010	hypothetical protein	0.771271	2.53748e-06	5.29079	5.3689	6.48091	9.79075	9.66548	7.68954
SGL_RS01015	hypothetical protein	1.04198	1.62663e-08	2.8708	1.99732	1.94766	4.34121	4.62619	4.19611
SGL_RS01020	hypothetical protein	0.3318	0.14238	9.48422	10.3351	8.62472	8.46537	12.2556	12.3111
SGL_RS01025	RAMP superfamily CRISPR-associated protein	0.512147	3.72405e-07	10.9725	9.43286	9.753	13.2639	13.5846	12.8913
SGL_RS01030	hypothetical protein	0.762121	1.86722e-06	14.0554	10.0872	12.0999	17.0707	20.51	19.5678
SGL_RS01035	type III-B CRISPR module RAMP protein Cmr4	1.01976	9.13121e-18	18.0027	13.6814	14.8275	29.9066	29.0284	28.4701
SGL_RS01040	peptidase	1.30621	6.39709e-10	22.1493	14.4129	11.0075	36.1682	37.7845	36.0765
SGL_RS01045	type III-B CRISPR module-associated protein Cmr3	1.42886	2.54586e-10	19.8227	10.5546	9.87528	29.7813	37.3699	34.0643
SGL_RS01050	type III-B CRISPR-associated protein Cas10/Cmr2	0.909668	0.0210773	19.7531	8.67922	8.88116	19.5133	24.676	22.3121
SGL_RS01055	CRISPR-associated protein Csx18	1.22684	6.8695e-06	23.5171	9.5001	10.5564	30.2995	33.9361	31.6492
SGL_RS01060	CRISPR-associated endonuclease Cas1	1.24868	2.19645e-13	5.48273	3.32089	4.64076	10.1421	9.7665	9.96988
SGL_RS01065	CRISPR-associated endonuclease Cas2	0.545163	0.109868	3.25545	2.80846	1.96362	2.83712	3.07416	5.0532
SGL_RS01070	hypothetical protein	0.691626	6.18679e-05	20.3678	24.2641	29.3183	40.4128	36.784	33.7359
SGL_RS01075	AAA family ATPase	0.32336	0.0806938	13.753	18.5204	19.6977	20.5033	18.1933	21.4851
SGL_RS01080	hypothetical protein	0.573857	0.00298534	10.7728	12.141	14.8818	16.3244	20.3222	15.5285
SGL_RS01085	alpha-ketoglutarate-dependent dioxygenase AlkB	0.574214	0.000128938	6.93776	7.63068	7.92878	11.1244	10.0091	9.77843
SGL_RS01090	hypothetical protein	0.284924	0.166432	2.95746	3.00381	2.3712	2.82179	3.6301	2.93899
SGL_RS01095	hypothetical protein	-0.0722435	0.741137	4.13274	4.6704	5.61939	4.1391	4.20867	4.24967
SGL_RS01100	hypothetical protein	1.22202	4.2563e-20	7.04184	7.53022	6.29476	13.7633	16.3598	14.9702
SGL_RS01105	hypothetical protein	0.91216	7.13265e-13	16.6589	17.1821	15.2674	26.4027	30.7356	28.3196
SGL_RS01110	family 10 glycosylhydrolase	0.634671	3.95204e-05	5.79993	7.14199	6.68958	9.32944	10.1573	8.69194
SGL_RS01115	ATP-binding domain-containing protein	-0.421849	0.22651	21.6218	8.39549	6.74164	7.7922	9.24257	7.68072
SGL_RS01120	IS630 family transposase	-0.865447	1.40783e-05	5.92055	5.99807	5.25084	2.60869	3.39616	2.6231
SGL_RS01125	type I restriction endonuclease subunit R	-0.300377	0.0297764	22.2032	25.3937	27.3699	18.9736	16.9913	20.2324
SGL_RS01130	macro domain-containing protein	0.492354	0.00120321	37.5062	48.7058	49.9023	57.0034	59.1245	61.5629
SGL_RS01135	DUF4433 domain-containing protein	0.756996	4.55743e-11	23.8882	24.3405	22.8977	33.9746	38.3915	38.6803
SGL_RS01140	hypothetical protein	0.0823082	0.629437	63.223	50.0491	47.4103	46.2726	59.7869	50.8889
SGL_RS01145	zeta toxin family protein	0.237899	0.0679539	28.3938	23.5153	22.8845	25.2455	26.9229	29.201
SGL_RS01150	nucleotidyltransferase family protein	0.168156	0.252998	32.5808	25.5303	24.342	28.5853	28.7242	28.3161
SGL_RS01155	restriction endonuclease subunit S	0.143544	0.355112	62.0172	76.4317	84.3232	73.4942	75.2941	79.1245
SGL_RS01160	DUF5615 family PIN-like protein	0.177011	0.11261	104.567	81.2683	90.0753	97.9112	95.6964	94.0142
SGL_RS01165	DUF433 domain-containing protein	0.258596	0.0916206	189.672	127.394	134.348	171.023	171.774	154.441
SGL_RS01170	type I restriction-modification system subunit M	0.984791	4.07478e-16	8.12666	8.08102	7.33111	13.075	14.2731	15.7331
SGL_RS01180	DUF5615 family PIN-like protein	1.1539	2.16682e-15	19.707	16.1933	16.1667	34.7603	31.8682	40.9282
SGL_RS01185	hypothetical protein	2.06804	1.25239e-59	20.3959	18.7231	16.7647	67.6309	69.9656	80.3366
SGL_RS01190	DUF2281 domain-containing protein	0.982957	8.72841e-15	45.5152	35.7301	43.9783	71.9556	78.3523	79.1182
SGL_RS01195	PIN domain-containing protein	0.849062	1.31549e-13	25.3206	24.3457	27.7324	43.1273	44.2398	41.5804
SGL_RS01200	ParA family protein	0.163551	0.181465	21.7033	20.2919	19.8253	20.8444	19.7786	23.1993
SGL_RS01205	ParB/RepB/Spo0J family partition protein	0.116446	0.575092	9.93943	6.56483	6.21064	6.6395	8.20957	7.86442
SGL_RS01215	hypothetical protein	1.71771	3.03131e-20	7.11626	5.96106	5.92101	14.9012	21.1739	22.4782
SGL_RS01220	hypothetical protein	1.3066	2.34496e-31	6.97377	5.66654	6.46121	14.4248	15.0758	14.3455
SGL_RS01225	hypothetical protein	0.558076	1.1235e-06	11.0361	12.1866	11.2982	15.2767	15.8193	15.8274
SGL_RS01230	Crp/Fnr family transcriptional regulator	0.872913	4.22411e-06	7.13302	10.6735	10.3924	17.1953	15.4178	15.4427
SGL_RS01235	class I SAM-dependent methyltransferase	1.40306	3.5628e-26	5.66802	5.22436	6.11889	13.702	13.2951	14.7266
SGL_RS01240	cupin domain-containing protein	1.19022	1.03326e-12	6.65355	6.18512	6.30002	12.5837	13.1644	14.8333
SGL_RS01245	carboxylesterase family protein	1.37283	3.14226e-26	7.15789	5.51185	6.41549	14.2355	15.0782	16.591
SGL_RS01250	hypothetical protein	0.212375	0.412027	3.10488	3.281	4.25988	4.78549	3.17004	3.43611
SGL_RS01255	MarR family transcriptional regulator	1.569	9.86016e-22	9.91689	9.03688	6.79877	21.4878	24.1104	25.6419
SGL_RS01260	putative toxin-antitoxin system toxin component, PIN family	0.847541	6.24404e-13	22.3033	22.1467	21.7809	36.323	34.0992	39.6571
SGL_RS01265	AbrB/MazE/SpoVT family DNA-binding domain-containing protein	0.864087	1.37357e-11	40.4682	37.9225	35.0449	60.0113	60.5895	70.318
SGL_RS01270	recombinase family protein	-0.692924	2.47368e-05	20.1128	26.4269	25.7589	14.7468	13.2469	13.1198
SGL_RS01275	DUF839 domain-containing protein	0.0123356	0.918121	23.6799	20.3919	23.0633	19.6022	21.9909	20.8172
SGL_RS01280	NADH-quinone oxidoreductase subunit NuoB	0.437446	0.00717204	9.82177	9.20252	9.52626	9.69587	13.273	12.7663
SGL_RS01285	YdhR family protein	1.38411	1.03063e-13	6.44543	5.42235	5.87909	12.0488	16.5466	14.7994
SGL_RS01290	hypothetical protein	1.38527	4.64223e-17	9.63171	8.34193	7.2844	20.0347	19.012	22.5345
SGL_RS01295	nitronate monooxygenase	1.48436	3.2627e-13	2.86917	3.69112	3.76078	9.65889	6.87416	10.4736
SGL_RS01300	hypothetical protein	1.03399	8.26833e-07	4.36128	4.19948	4.85045	6.54756	10.2083	8.85403
SGL_RS01315	PD40 domain-containing protein	0.393169	6.99719e-07	33.2694	31.0746	31.7239	38.6884	38.106	39.6181
SGL_RS01320	HNH endonuclease	1.80556	1.20241e-24	3.73147	5.33656	4.54031	14.0806	14.2295	15.9218
SGL_RS01335	hypothetical protein	0.941827	8.47885e-10	3.28511	3.59299	3.77776	5.55413	6.73158	6.65493
SGL_RS01355	M48 family metallopeptidase	1.11703	8.59018e-21	13.0946	11.5426	13.1366	23.6743	27.0972	25.1435
SGL_RS01360	hypothetical protein	-0.146949	0.396519	21.7273	26.2992	26.484	23.6199	18.6584	19.7165
SGL_RS01365	EAL domain-containing protein	-0.247229	0.190488	80.9378	109.616	105.68	90.0632	60.9798	79.9038
SGL_RS01370	PAS domain-containing protein	0.0127025	0.932483	19.9079	24.1895	21.0563	20.7866	18.6668	21.309
SGL_RS01375	hypothetical protein	2.16444	1.84359e-20	4.23353	2.88087	3.76657	12.9906	19.1614	14.8823
SGL_RS01390	ATP-binding protein	2.60526	3.52989e-52	5.34825	3.50718	4.33676	21.6556	28.9191	25.2697
SGL_RS01395	metal-dependent hydrolase	2.31186	4.31854e-40	6.93623	4.57613	5.33337	22.0504	30.414	26.2051
SGL_RS01400	DUF853 family protein	1.52806	8.88887e-19	5.42451	4.3425	4.68487	10.2754	13.5558	15.066
SGL_RS01405	hypothetical protein	1.52214	1.67377e-27	7.72966	7.01636	7.56048	16.8238	21.1407	21.5543
SGL_RS01410	hypothetical protein	2.25926	2.82605e-66	4.17087	4.41487	3.52317	18.0512	18.3568	17.4504
SGL_RS01415	hypothetical protein	2.7051	2.67699e-98	11.5875	9.30506	8.78193	58.0435	64.8957	58.0818
SGL_RS01420	thermonuclease family protein	1.2125	3.19158e-13	6.05902	4.23734	4.91288	9.9332	11.978	11.0606
SGL_RS01425	AAA family ATPase	1.70256	5.34736e-23	50.2657	35.2479	42.3083	102.373	154.261	130.61
SGL_RS01430	DUF2357 domain-containing protein	1.4301	3.14606e-14	11.1039	9.37744	8.83128	18.4805	31.0759	24.1073
SGL_RS01435	hypothetical protein	1.18025	3.91403e-12	10.3342	9.76922	9.23418	15.9368	24.8134	21.0436
SGL_RS01440	phospholipase D family protein	0.346442	0.046071	15.6335	14.8717	14.8914	14.1602	22.2425	16.9215
SGL_RS01445	hypothetical protein	0.323492	0.0489369	17.3447	23.0511	21.7512	23.0329	27.1824	21.913
SGL_RS01450	Rpn family recombination-promoting nuclease/putative transposase	0.939967	1.89746e-18	61.4745	58.164	60.6198	96.2274	111.337	112.138
SGL_RS01455	hypothetical protein	0.587233	0.00578405	11.9839	16.0122	12.3117	15.2019	21.0236	19.7344
SGL_RS01465	hypothetical protein	-1.38463	2.61747e-06	5.28195	9.06002	5.44911	2.7943	1.68347	2.2641
SGL_RS01470	hypothetical protein	-0.305619	0.0956873	40.0222	30.279	27.2678	19.6544	24.8289	27.8647
SGL_RS01475	hypothetical protein	-1.13585	7.53137e-05	42.8832	17.7174	24.4756	13.6051	12.121	8.94738
SGL_RS01480	hypothetical protein	0.386795	0.438532	1.38445	0.875859	1.3828	1.31524	1.73102	1.53214
SGL_RS01485	antirestriction protein ArdA	-0.276779	0.513036	0.966655	1.09205	0.724129	0.834849	0.511349	0.72592
SGL_RS01490	hypothetical protein	0.653822	0.0232217	3.40343	2.86605	4.25066	5.89256	3.78945	5.7732
SGL_RS01495	hypothetical protein	1.14912	0.00110065	1.56666	2.22639	3.05251	4.59101	5.23745	4.50956
SGL_RS01500	siphovirus Gp157 family protein	1.58639	1.12915e-13	2.17084	1.71587	1.76401	4.65214	5.52056	5.89844
SGL_RS01505	hypothetical protein	1.1515	5.11569e-08	26.6705	14.496	14.4805	40.2746	39.6142	35.2976
SGL_RS01515	hypothetical protein	1.07845	1.14365e-11	40.1429	49.9174	44.4108	79.6004	105.095	79.7864
SGL_RS01525	cytidine deaminase	-0.882923	1.51177e-07	18.1516	14.497	13.8931	7.36119	8.71011	7.11191
SGL_RS01530	hypothetical protein	-1.82587	9.82864e-21	41.9904	31.3506	29.8187	7.69579	7.95821	10.5658
SGL_RS01535	ParA family protein	-1.09654	8.86941e-15	43.7027	41.4287	36.5307	17.1273	14.9307	20.0131
SGL_RS01540	arsenate reductase family protein	-0.00118914	0.995266	21.8792	24.7832	22.7689	21.9696	18.7426	23.1525
SGL_RS01545	DUF305 domain-containing protein	1.95724	5.6957e-24	34.8504	19.6232	20.6639	89.9445	82.5701	100.74
SGL_RS01550	response regulator transcription factor	1.66793	5.50436e-30	19.8044	14.1281	15.1465	48.2258	42.972	53.9371
SGL_RS01555	HAMP domain-containing histidine kinase	0.816258	7.22271e-13	8.38756	6.72604	7.66642	12.8078	12.1509	12.1963
SGL_RS01560	efflux RND transporter periplasmic adaptor subunit	0.959837	6.92607e-05	9.16657	4.3731	4.47331	11.5156	9.87634	11.2165
SGL_RS01565	CusA/CzcA family heavy metal efflux RND transporter	-0.028317	0.909294	8.56389	4.37571	4.66313	5.26051	4.94954	5.59266
SGL_RS01570	hypothetical protein	0.379328	0.109868	22.0902	12.3966	12.498	20.0986	14.6748	21.6853
SGL_RS01575	hypothetical protein	0.31806	0.172387	8.57531	6.00712	5.54185	7.67693	6.77788	8.86237
SGL_RS01580	hypothetical protein	1.53657	0.00537185	247.587	81.2047	63.7548	301.974	396.913	507.683
SGL_RS01585	phospholipase D-like domain-containing protein	1.13843	2.6424e-27	11.5823	9.76816	10.3387	19.8825	21.9031	22.6972
SGL_RS01590	hypothetical protein	1.34448	3.29785e-17	54.3187	36.9112	37.4515	92.6487	108.939	102.277
SGL_RS01595	type II toxin-antitoxin system VapC family toxin	1.00316	9.07962e-21	27.8982	28.3435	26.5003	49.2268	51.7246	52.2676
SGL_RS01600	Eco57I restriction-modification methylase domain-containing protein	0.120892	0.371975	6.50365	6.61717	5.59442	6.02195	6.92772	5.82879
SGL_RS01605	DUF2513 domain-containing protein	1.75424	1.5489e-14	9.85914	14.0028	12.1175	33.8727	51.1275	29.7733
SGL_RS01610	ThiF family adenylyltransferase	2.60342	4.53643e-39	13.5776	10.0467	10.2446	55.4772	86.6682	52.5049
SGL_RS01615	hypothetical protein	2.31284	3.17063e-20	25.5257	13.7685	13.505	70.5447	111.795	68.3096
SGL_RS01620	multiubiquitin domain-containing protein	2.5042	1.76686e-72	48.0734	36.2313	39.7191	212.794	250.829	193.069
SGL_RS01625	helix-turn-helix domain-containing protein	-0.952315	2.49004e-09	39.9546	49.1943	47.0119	25.0167	19.6735	19.9132
SGL_RS01630	ImmA/IrrE family metallo-endopeptidase	0.113952	0.491915	71.3848	100.096	85.4404	88.1628	87.0626	82.4161
SGL_RS01635	CAP domain-containing protein	0.401945	0.0136069	5.19197	5.53668	5.23287	6.4786	6.77395	6.19332
SGL_RS01640	site-specific integrase	0.965725	1.03543e-05	3.60257	3.96599	4.15366	5.29085	7.64724	8.34585
SGL_RS01645	N-acetyltransferase	3.17776	3.34262e-30	1.71133	0.834152	1.34988	8.32986	11.9396	15.1755
SGL_RS01650	hypothetical protein	2.61736	7.50167e-08	0.290537	0.180055	0.710673	2.23678	3.25744	2.5985
SGL_RS01655	hypothetical protein	2.5999	8.23553e-47	4.43926	2.96895	3.57886	18.1346	24.1236	21.1603
SGL_RS01660	ATP-binding protein	2.58521	2.80775e-51	5.38217	3.50718	4.39484	21.515	28.632	25.1625
SGL_RS01665	metal-dependent hydrolase	2.31242	4.43899e-40	6.91633	4.57613	5.29929	22.0504	30.4599	25.9408
SGL_RS01670	DUF853 family protein	1.52034	8.74825e-19	5.44358	4.3425	4.68487	10.2557	13.5778	14.9032
SGL_RS01675	hypothetical protein	1.5144	3.04236e-27	7.73958	7.0594	7.56048	16.7621	21.0949	21.479
SGL_RS01680	hypothetical protein	2.25111	5.13496e-64	4.14863	4.46312	3.52317	18.005	18.3568	17.3027
SGL_RS01685	hypothetical protein	2.70442	2.64725e-95	11.6666	9.27072	8.72772	57.9779	64.8592	58.1118
SGL_RS01690	thermonuclease family protein	1.21096	4.34462e-13	6.05902	4.17113	4.91288	9.9332	11.8371	11.0317
SGL_RS01695	AAA family ATPase	1.70285	5.10277e-23	50.2467	35.2582	42.3245	102.403	154.326	130.619
SGL_RS01700	DUF2357 domain-containing protein	1.42927	2.81745e-14	11.0907	9.33469	8.86503	18.4533	31.0001	24.1073
SGL_RS01705	hypothetical protein	1.18248	2.85411e-12	10.3196	9.75341	9.23418	15.9821	24.7966	21.0436
SGL_RS01710	phospholipase D family protein	0.350528	0.0433994	15.6027	14.8047	14.9019	14.2242	22.2996	16.8511
SGL_RS01715	hypothetical protein	0.323103	0.0491601	17.349	23.0972	21.7366	23.0593	27.1627	21.9291
SGL_RS01720	Rpn family recombination-promoting nuclease/putative transposase	0.939868	2.01955e-18	61.4877	58.2217	60.6881	96.2825	111.46	112.188
SGL_RS01725	hypothetical protein	0.581563	0.00602963	12.0798	16.0122	12.3117	15.2019	21.0236	19.6434
SGL_RS01735	hypothetical protein	-1.3722	4.02303e-06	5.25985	8.91621	5.41127	2.7943	1.58144	2.34795
SGL_RS01740	hypothetical protein	-0.301089	0.100433	40.3316	30.6343	27.2366	19.9185	25.165	27.9683
SGL_RS01745	hypothetical protein	-1.13295	8.04469e-05	42.8832	17.7174	24.3091	13.6051	12.121	8.94738
SGL_RS01750	hypothetical protein	0.230796	0.637926	1.32676	1.37635	1.48157	1.31524	1.73102	1.53214
SGL_RS01755	antirestriction protein ArdA	-0.0461267	0.915543	0.946516	1.09205	0.793094	1.0853	0.697294	0.72592
SGL_RS01760	hypothetical protein	0.686671	0.0154713	3.24327	2.86605	3.97642	5.89256	3.78945	5.46935
SGL_RS01765	hypothetical protein	1.14912	0.00110065	1.56666	2.22639	3.05251	4.59101	5.23745	4.50956
SGL_RS01770	siphovirus Gp157 family protein	1.59906	4.90674e-14	2.13404	1.71587	1.79551	4.69027	5.52056	5.96824
SGL_RS01775	hypothetical protein	1.14834	5.08661e-08	26.5468	14.4066	14.5158	39.8898	39.5666	35.1019
SGL_RS01785	hypothetical protein	0.273214	0.0064109	6.63582	6.11833	5.77291	7.00039	6.66504	6.99036
SGL_RS01795	hypothetical protein	0.0106793	0.938308	32.5757	31.3745	30.8026	30.2335	29.7413	28.0566
SGL_RS01800	ParA family protein	0.309187	0.00966783	34.1031	36.2401	34.347	36.6975	40.5109	42.4914
SGL_RS01815	restriction endonuclease subunit S	-0.680055	3.04717e-09	19.5308	20.0295	21.269	11.1547	12.203	11.5863
SGL_RS01820	Fic family protein	0.0505791	0.667256	23.6149	20.064	22.9194	20.0796	22.1202	21.4087
SGL_RS01825	type II toxin-antitoxin system HigB family toxin	1.37266	5.72532e-09	1287.04	819.986	635.859	1637.57	2614.33	2377.96
SGL_RS01830	transcriptional regulator	0.0832955	0.605812	52.545	64.2096	62.2999	67.4489	54.6542	53.4201
SGL_RS01835	type I restriction endonuclease subunit R	-0.0811015	0.440769	14.6775	13.9628	13.9662	11.5243	12.7079	12.8893
SGL_RS01840	M48 family metallopeptidase	-1.15417	3.60007e-12	12.7335	16.5782	14.7697	5.83818	6.06145	6.20639
SGL_RS01845	hypothetical protein	0.459028	0.0129411	4.25429	3.69112	4.75069	5.25251	5.59326	5.33394
SGL_RS01850	IS4-like element IS4Sa family transposase	-0.189411	0.21563	11.0259	9.69738	10.0688	9.28769	6.76375	8.80656
SGL_RS01855	AIPR family protein	-0.679125	0.000159681	3.12815	2.6055	2.68523	1.71175	1.50192	1.61422
SGL_RS01860	CAP domain-containing protein	0.858407	1.02555e-07	6.53144	6.95552	5.69278	9.78655	10.8987	11.4581
SGL_RS01865	NERD domain-containing protein	-0.628574	0.00369609	7.26234	10.2363	11.0701	6.79222	5.19851	4.96867
SGL_RS01870	site-specific integrase	0.222494	0.152964	33.7067	37.6613	43.5661	44.2131	36.2981	43.5407
SGL_RS01875	solanesyl diphosphate synthase	0.506636	1.15301e-05	28.3654	23.3809	23.8152	32.3021	35.8271	31.005
SGL_RS01880	pseudouridine synthase	-0.458714	0.00131747	27.6023	27.22	28.5728	18.18	21.6997	16.0142
SGL_RS01885	hypothetical protein	-1.48143	8.19328e-46	126.438	121.444	116.786	44.3249	38.191	37.4722
SGL_RS01890	GUN4 domain-containing protein	-1.15551	9.29735e-35	139.862	145.205	143.037	61.4314	56.9489	58.5552
SGL_RS01895	magnesium-protoporphyrin IX monomethyl ester (oxidative) cyclase	-0.633026	2.09284e-14	1054.68	956.268	923.141	599.788	561.103	581.01
SGL_RS01900	GDP-L-fucose synthase	-1.11321	1.92525e-38	160.747	158.529	155.998	70.5673	67.0545	64.6929
SGL_RS01905	GDP-mannose 4,6-dehydratase	-1.68859	3.37942e-60	176.941	177.133	176.564	56.0655	48.3307	46.8926
SGL_RS01910	photosystem II q(b) protein	0.405467	7.33692e-05	25002.2	27706.5	26936.9	32986.3	32836.8	31790.4
SGL_RS01915	biosynthetic arginine decarboxylase	-0.439826	2.25407e-07	65.9873	57.0976	58.9384	42.1341	40.175	41.2495
SGL_RS01920	NAD-dependent DNA ligase LigA	-0.398988	0.000959117	23.4374	27.4875	26.3763	18.5905	17.697	17.8071
SGL_RS01925	Uma2 family endonuclease	0.982083	1.83026e-17	21.7432	20.1195	23.0383	37.2827	39.3216	41.9864
SGL_RS01930	iron ABC transporter permease	1.25906	3.09277e-31	11.4705	10.1371	11.8929	24.7832	23.9808	25.4886
SGL_RS01935	iron ABC transporter permease	1.07731	4.14225e-20	9.12782	9.07445	9.83498	17.1814	19.0439	18.5011
SGL_RS01940	ABC transporter ATP-binding protein	0.515043	0.0122724	17.1187	13.3597	12.9814	13.5562	22.9529	20.9125
SGL_RS01945	iron-siderophore ABC transporter substrate-binding protein	0.98484	1.48427e-12	12.8034	14.8348	14.134	22.6415	26.6611	27.2828
SGL_RS01950	TonB-dependent receptor	0.587864	5.39788e-08	4.65522	4.15522	4.40316	6.06801	6.4068	5.88781
SGL_RS01955	AraC family transcriptional regulator	0.314322	0.0211948	12.9769	10.8696	9.59931	12.5293	12.7	13.1712
SGL_RS01960	MFS transporter	0.925979	3.34072e-09	2.53464	2.26481	2.29279	4.65893	4.12128	3.75013
SGL_RS01965	sucrase ferredoxin	-0.353552	0.0564382	4.909	3.63363	3.59454	3.07672	2.76557	2.91665
SGL_RS01970	iron-siderophore ABC transporter substrate-binding protein	-0.241332	0.232859	3.69839	3.39583	3.37996	3.33912	2.22592	2.58275
SGL_RS01975	TonB-dependent siderophore receptor	1.2159	1.83461e-16	3.30812	3.6782	2.85596	6.29717	7.572	7.33084
SGL_RS01980	AraC family transcriptional regulator	-1.0134	5.87446e-09	12.5317	17.7729	15.7478	7.5438	6.58466	6.79278
SGL_RS01985	class I SAM-dependent methyltransferase	-0.484718	0.00525518	5.20147	5.23721	5.51965	3.96648	3.46858	3.04569
SGL_RS01990	TonB-dependent siderophore receptor	1.18863	5.43299e-19	5.83269	6.68681	5.92605	11.7149	13.0557	14.2004
SGL_RS01995	biopolymer transporter ExbD	1.2284	1.48682e-07	7.9498	9.69608	8.61081	12.7402	22.0442	22.84
SGL_RS02000	MotA/TolQ/ExbB proton channel family protein	1.225	1.77223e-07	6.87169	8.64777	7.27052	10.9176	18.7052	20.3238
SGL_RS02005	TonB family protein	2.60126	6.70028e-30	5.40582	7.72915	8.56601	29.6633	47.4767	49.264
SGL_RS02010	hypothetical protein	1.80024	7.04584e-20	3.70574	4.44204	4.87574	10.8546	15.4873	16.2069
SGL_RS02015	ABC transporter ATP-binding protein/permease	1.15731	1.1323e-12	2.97298	3.67245	3.99966	6.86413	7.76344	7.41506
SGL_RS02020	AraC family transcriptional regulator	1.68173	9.47938e-28	3.92786	4.64292	4.54473	12.0015	12.5501	14.4772
SGL_RS02025	TonB-dependent receptor	0.220071	0.0629498	5.27371	5.45833	5.73131	6.08115	6.01257	5.60408
SGL_RS02030	iron-siderophore ABC transporter substrate-binding protein	1.4217	8.3092e-23	6.16563	7.64971	7.22105	16.8438	18.0749	17.2885
SGL_RS02035	iron-siderophore ABC transporter substrate-binding protein	0.795557	1.27887e-07	5.25424	5.79874	5.52822	7.88566	9.8499	8.87576
SGL_RS02040	DUF1636 family protein	0.538429	0.000774359	10.2377	10.9543	12.407	15.9295	15.1422	14.0072
SGL_RS02045	ABC transporter ATP-binding protein/permease	0.150553	0.437866	14.6298	22.3153	19.0797	21.9114	18.2115	17.6221
SGL_RS02050	hypothetical protein	-0.382832	0.00349216	15.3647	13.1029	12.1235	10.2301	8.91715	9.50883
SGL_RS02055	DUF5615 family PIN-like protein	0.257343	0.0417662	33.7331	29.0717	31.6646	38.2065	34.6923	31.4844
SGL_RS02060	DUF433 domain-containing protein	0.566662	5.17169e-05	57.0074	41.3794	43.323	62.0051	67.0877	65.0784
SGL_RS02065	DUF4336 domain-containing protein	0.615877	1.77816e-11	112.882	93.7232	97.9924	140.931	143.841	145.69
SGL_RS02070	photosystem II reaction center protein Psb28	0.46136	4.5256e-06	428.255	340.967	355.01	485.688	475.93	465.068
SGL_RS02075	ATP-dependent DNA helicase	1.19208	6.00518e-34	31.8583	25.9521	28.2884	62.3723	62.0338	57.4532
SGL_RS02085	hypothetical protein	1.83899	3.5322e-33	21.8837	20.5944	27.776	69.358	79.8467	85.3574
SGL_RS02090	hydrogenase formation protein HypD	1.32849	5.1411e-47	19.9656	19.7189	19.4147	44.9298	47.2211	45.0945
SGL_RS02095	dTDP-4-dehydrorhamnose reductase	-0.539963	5.14061e-07	78.639	82.792	86.2791	52.7039	54.886	49.4953
SGL_RS02100	peptide-methionine (S)-S-oxide reductase MsrA	-0.665929	3.50076e-09	139.801	155.958	159.837	92.2166	86.8073	85.8007
SGL_RS02105	glycogen synthase GlgA	-0.679445	6.38078e-10	125.13	141.014	138.745	75.6596	79.2818	78.1794
SGL_RS02110	TetR/AcrR family transcriptional regulator	-0.137416	0.343612	30.6476	35.0566	32.525	24.2215	29.1801	28.9128
SGL_RS02115	GNAT family N-acetyltransferase	1.4777	2.41217e-19	62.9483	54.8066	60.3044	152.333	119.737	189.959
SGL_RS02120	ABC transporter ATP-binding protein	1.59492	1.53645e-51	31.1434	28.684	29.278	75.4319	85.8737	87.9457
SGL_RS02125	hypothetical protein	1.87991	1.06544e-62	67.3297	72.611	79.5431	246.762	258.999	245.438
SGL_RS02130	class I SAM-dependent methyltransferase	1.58037	1.07288e-40	53.5548	62.505	62.4411	165.897	168.908	161.342
SGL_RS02135	DinB family protein	0.777523	1.43806e-13	50.5006	44.5495	45.7106	81.3099	73.2487	68.5622
SGL_RS02140	class I SAM-dependent methyltransferase	0.34573	0.00348379	28.9628	27.6032	25.9129	36.3877	29.9032	30.5234
SGL_RS02145	metallophosphoesterase family protein	0.0306358	0.783977	20.4865	19.5993	21.6172	20.7039	18.3818	19.075
SGL_RS02150	WecB/TagA/CpsF family glycosyltransferase	1.29304	9.42746e-27	18.6443	15.3233	18.0862	37.4927	37.5594	43.1658
SGL_RS02155	tRNA (adenosine(37)-N6)-threonylcarbamoyltransferase complex dimerization subunit type 1 TsaB	-0.21468	0.102634	25.1294	21.0343	19.7178	18.9086	16.932	16.4812
SGL_RS02160	GDSL-type esterase/lipase family protein	0.909668	7.55579e-06	40.2277	60.6104	69.9552	92.9798	99.9387	107.578
SGL_RS02165	hypothetical protein	0.142194	0.330836	35.6952	41.3996	44.1493	42.214	38.7153	42.6153
SGL_RS02170	hypothetical protein	-0.241479	0.0648693	21.0575	22.1036	21.8787	15.7591	18.0554	16.8407
SGL_RS02175	UPF0182 family protein	0.221936	0.0432519	42.5363	45.1447	45.4851	44.651	50.0832	48.7456
SGL_RS02180	hypothetical protein	-0.00639639	0.966439	88.8992	65.195	69.6494	66.295	71.1789	67.7582
SGL_RS02185	PepSY domain-containing protein	0.106869	0.529207	78.1714	68.6937	58.6432	58.3665	79.9677	65.5882
SGL_RS02190	A24 family peptidase	0.791068	4.32037e-14	71.4594	65.4522	66.8106	98.7102	115.711	111.183
SGL_RS02195	nucleoside monophosphate kinase	-0.857662	7.21003e-16	81.0618	81.898	87.0264	45.6007	40.3226	41.0957
SGL_RS02200	4-hydroxy-tetrahydrodipicolinate reductase	-0.496954	5.4514e-09	92.6228	86.1977	91.6086	60.7967	58.3929	57.4074
SGL_RS02205	thiol reductase thioredoxin	0.592856	4.04498e-09	148.668	152.074	156.654	222.857	216.545	198.461
SGL_RS02210	DUF2442 domain-containing protein	-0.764065	5.13436e-06	46.7198	59.6452	56.9507	25.5725	30.9784	31.6974
SGL_RS02215	DUF4160 domain-containing protein	-1.08474	3.04877e-18	76.6418	83.9146	78.0445	33.5757	32.9164	36.6979
SGL_RS02220	phosphoribosylformylglycinamidine synthase subunit PurL	-1.22279	1.94839e-25	54.7308	41.4147	43.5826	18.7121	18.9276	17.1934
SGL_RS02225	hypothetical protein	0.104913	0.240781	69.7295	67.828	69.6971	69.8675	67.7203	68.0554
SGL_RS02230	NUDIX hydrolase	0.381594	0.000536003	59.4599	65.2953	59.397	71.1483	76.0831	74.3748
SGL_RS02235	efflux RND transporter periplasmic adaptor subunit	1.88503	8.45906e-74	32.9413	28.9327	28.9471	95.1404	105.137	110.437
SGL_RS02240	guanylate kinase	0.724635	6.83666e-08	16.2153	13.605	12.4788	22.5669	22.3346	19.8777
SGL_RS02245	histidine phosphatase family protein	-1.41441	1.9979e-34	109.348	112.017	113.643	43.7441	36.9577	34.835
SGL_RS02250	glycosyltransferase	-1.69201	6.28998e-47	33.4657	38.0917	36.5089	10.4218	10.0874	10.1861
SGL_RS02255	sulfite exporter TauE/SafE family protein	-0.369385	0.00672243	18.7463	18.5747	19.3624	14.2227	12.7346	13.3824
SGL_RS02260	HEAT repeat domain-containing protein	-0.443627	0.00102362	18.1304	16.2478	19.1437	11.0432	12.9957	12.1896
SGL_RS02265	transglutaminase family protein	-0.0475064	0.757048	69.4857	85.5788	91.2494	72.0134	75.9058	72.5881
SGL_RS02270	hypothetical protein	0.891311	5.59698e-16	348.897	303.166	342.054	511.323	600.156	591.957
SGL_RS02275	SPFH/Band 7/PHB domain protein	1.03966	2.6392e-21	103.99	100.063	99.7758	171.901	198.167	207.626
SGL_RS02280	Rne/Rng family ribonuclease	-0.0642608	0.666936	145.928	99.5398	110.005	112.516	98.3888	101.384
SGL_RS02285	ribonuclease HII	-0.8634	1.97643e-10	77.7236	92.3946	87.2594	48.8615	41.2243	40.2025
SGL_RS02290	8-oxo-dGTP diphosphatase MutT	-1.81915	1.70179e-30	44.1445	55.4211	44.1777	12.0341	13.5173	11.6319
SGL_RS02295	polyribonucleotide nucleotidyltransferase	-1.72301	1.86499e-93	596.695	566.623	597.337	173.09	160.997	156.467
SGL_RS02300	signal peptidase I	-1.27228	1.7014e-30	123.756	124.255	132.546	53.6644	45.173	46.0546
SGL_RS02305	NAD-dependent malic enzyme	-0.500744	2.21683e-05	64.2682	50.8306	50.6604	34.541	38.3646	34.697
SGL_RS02310	cysteine synthase A	-0.482183	1.35835e-06	66.2255	55.2192	58.9924	40.5035	41.0939	37.3108
SGL_RS02315	4-(cytidine 5'-diphospho)-2-C-methyl-D-erythritol kinase	-0.412851	0.000100687	40.517	35.3176	37.3516	28.3299	26.0626	23.9417
SGL_RS02320	hypothetical protein	-1.04796	3.66823e-10	17.6594	12.0292	11.1654	5.86901	5.75687	6.37683
SGL_RS02325	McrB family protein	-0.44932	2.21868e-05	30.257	30.1878	30.6445	21.3733	18.6247	21.4539
SGL_RS02330	16S rRNA (adenine(1518)-N(6)/adenine(1519)-N(6))-dimethyltransferase RsmA	-0.375484	0.0106001	14.4885	12.2951	11.1831	9.61296	9.46061	7.8892
SGL_RS02335	16S rRNA (uracil(1498)-N(3))-methyltransferase	0.476032	9.0403e-05	22.1504	17.5663	18.6557	23.1424	25.4354	26.3815
SGL_RS02340	hypothetical protein	0.387516	0.000291785	28.0431	25.4413	23.278	29.9864	30.2777	32.3733
SGL_RS02345	type II toxin-antitoxin system PrlF family antitoxin	0.498958	0.00626316	12.4999	13.1538	13.5092	18.4058	13.2841	19.4293
SGL_RS02350	type II toxin-antitoxin system YhaV family toxin	-0.353269	0.168654	5.23439	8.3167	6.74959	4.7774	3.87837	5.84388
SGL_RS02355	hypothetical protein	-1.19581	1.01196e-27	27.8491	28.8433	26.9906	10.7237	11.3343	11.4944
SGL_RS02360	O-antigen ligase family protein	0.256074	0.0321898	50.112	40.1514	41.676	46.8915	53.0381	45.2711
SGL_RS02365	DUF3181 family protein	0.258188	0.0234079	273.824	207.507	227.735	256.196	268.51	256.357
SGL_RS02370	DUF3119 family protein	-0.966834	6.15833e-15	101.613	90.3765	90.1058	49.7554	37.8525	44.9046
SGL_RS02375	DUF3086 domain-containing protein	-1.85857	7.67943e-78	124.276	120.136	116.478	33.6579	29.1382	28.5901
SGL_RS02380	cysteine desulfurase	-0.709185	4.07319e-08	248.52	304.107	303.299	164.869	162.046	156.121
SGL_RS02385	phosphate-starvation-inducible PsiE family protein	-0.660487	2.62903e-05	17.61	13.0975	14.1364	9.19357	8.00824	8.87299
SGL_RS02390	NAD(P)/FAD-dependent oxidoreductase	-0.34833	0.00131467	15.5927	13.4509	14.4446	10.5552	10.8884	10.0494
SGL_RS02395	hypothetical protein	0.822069	3.40127e-13	51.2085	47.2463	40.7478	78.2504	73.6668	75.595
SGL_RS02400	hypothetical protein	2.21347	4.12373e-57	14.1738	12.5218	11.8763	51.1672	59.2694	56.8041
SGL_RS02405	tyrosine-type recombinase/integrase	0.259814	0.0331274	26.8686	21.2977	21.9696	27.3614	26.4048	23.7439
SGL_RS02410	ribbon-helix-helix protein, CopG family	-0.375884	0.045675	28.9091	18.7596	19.8136	16.3498	15.7124	15.8003
SGL_RS02415	FAD-binding oxidoreductase	0.584422	1.66452e-05	10.1005	7.62038	8.8666	12.8953	12.9458	11.0912
SGL_RS02430	HAMP domain-containing protein	-0.927668	4.09077e-19	54.7834	57.9667	59.1717	29.3032	25.9977	27.9603
SGL_RS02435	photosystem I reaction center subunit II	-0.844739	2.54956e-17	4953.03	5083.85	5073.82	2760.15	2359.31	2635.18
SGL_RS02440	anthranilate synthase component I	-1.47291	2.46773e-28	235.205	184.643	222.685	82.6123	63.3598	65.8397
SGL_RS02445	polyprenyl synthetase family protein	-1.2308	1.22652e-37	164.289	142.585	142.465	63.1399	57.2825	55.5034
SGL_RS02450	hypothetical protein	0.0274518	0.791395	101.531	91.4046	96.7101	89.9311	95.6535	86.6995
SGL_RS02455	CPBP family intramembrane metalloprotease	0.102484	0.320433	33.3653	29.4781	28.9165	29.7991	31.1809	29.8797
SGL_RS02460	phosphate signaling complex protein PhoU	1.19708	5.19932e-28	24.5381	20.9603	19.876	47.5232	47.1371	44.1604
SGL_RS02465	ribosome maturation factor RimP	-2.4915	7.59636e-64	320.351	261.361	264.477	54.4736	36.8876	45.1981
SGL_RS02470	transcription termination factor NusA	-2.85788	8.35798e-78	161.143	110.605	110.634	17.7902	14.5116	15.2681
SGL_RS02475	YlxR family protein	-0.281188	0.00460123	1194.28	1220.27	1250.14	991.069	925.72	866.681
SGL_RS02480	translation initiation factor IF-2	-0.285474	0.000569351	469.544	465.155	479.382	355.381	354.674	360.224
SGL_RS02485	glutathione S-transferase family protein	-1.14121	1.8903e-17	404.533	467.143	485.889	213.986	175.667	176.895
SGL_RS02490	glycogen debranching protein GlgX	-0.41073	0.00011028	73.0095	57.3262	59.4001	43.0077	43.9462	44.2114
SGL_RS02495	hypothetical protein	0.121639	0.445726	74.681	99.2912	91.3255	91.7585	82.2654	93.2095
SGL_RS02500	transposase	-0.0461429	0.777595	75.7179	51.3102	55.6787	58.4613	53.7487	50.696
SGL_RS02505	precorrin-4 C(11)-methyltransferase	-0.964903	1.46239e-09	34.1116	24.4117	27.2392	15.9527	11.576	12.6692
SGL_RS02510	BlaI/MecI/CopY family transcriptional regulator	-0.712979	1.39275e-14	326.754	295.922	327.257	174.649	171.658	187.111
SGL_RS02515	M56 family metallopeptidase	-0.96637	5.45538e-13	367.74	414.43	482.523	203.45	198.809	193.752
SGL_RS02520	thioredoxin-dependent thiol peroxidase	-1.39777	2.89866e-37	205.525	195.537	214.635	77.9078	63.8315	72.9223
SGL_RS02525	hypothetical protein	-1.36035	1.45825e-26	118.089	128.198	145.954	48.4541	47.5411	44.3864
SGL_RS02530	MTH1187 family thiamine-binding protein	-0.0414325	0.715259	80.6979	74.4935	83.8488	76.4332	67.3294	70.4919
SGL_RS02540	universal stress protein	-2.35047	6.06562e-116	518.556	461.312	542	92.7762	84.8136	95.739
SGL_RS02545	histone deacetylase	-1.47342	4.0319e-24	82.1525	84.1916	110.32	30.4224	30.9596	29.9267
SGL_RS02550	agmatinase	-1.55133	6.60983e-56	148.683	151.288	158.714	51.0181	45.5453	47.3715
SGL_RS02555	peptidyl-prolyl cis-trans isomerase	-1.19577	1.8989e-33	371.61	349.816	388.738	161.765	140.549	143.626
SGL_RS02560	photosystem I assembly protein Ycf4	-1.31824	3.4742e-43	488.175	443.563	464.465	189.045	161.846	163.929
SGL_RS02565	GH3 auxin-responsive promoter family protein	-0.710321	4.75558e-07	19.6389	18.7107	14.8175	9.66405	10.8741	9.30472
SGL_RS02570	amino acid ABC transporter substrate-binding protein	0.610327	2.45214e-06	77.5936	55.02	61.6387	88.5123	96.5414	88.3594
SGL_RS02580	DUF1818 family protein	-0.765843	1.68562e-16	106.714	103.47	105.318	59.5648	55.3101	55.9769
SGL_RS02585	LptA/OstA family protein	0.524409	5.033e-10	366.06	333.528	357.803	454.419	467.046	482.052
SGL_RS02590	LPS export ABC transporter ATP-binding protein	-0.495347	1.29283e-06	150.764	139.12	161.922	101.562	92.996	100.748
SGL_RS02595	precorrin-6A reductase	-2.50609	3.61254e-56	49.3041	50.9403	56.355	10.406	7.34448	7.29799
SGL_RS02600	photosystem I reaction center subunit PsaK	-0.741937	2.04126e-20	1263.27	1227	1221.34	710.123	661.29	673.842
SGL_RS02605	hypothetical protein	0.0427968	0.651251	429.475	427.924	435.38	400.302	411.315	417.185
SGL_RS02610	NAD(P)H-quinone oxidoreductase subunit N	0.141957	0.0939823	398.384	349.799	360.445	393.778	362.877	371.09
SGL_RS02615	metallophosphoesterase	-1.86718	4.71333e-45	259.005	197.396	214.563	64.9834	50.3904	52.4472
SGL_RS02620	RDD family protein	-0.691774	4.43835e-12	42.2998	35.7733	37.0025	22.3568	21.3535	21.8465
SGL_RS02625	peroxiredoxin	-0.604218	2.90788e-09	94.2602	82.328	80.5084	55.8607	50.0405	49.76
SGL_RS02630	glutamine--fructose-6-phosphate transaminase (isomerizing)	0.256471	0.00152968	60.2369	55.1855	56.2064	63.9486	64.0073	61.1714
SGL_RS02635	diflavin flavoprotein	0.827712	1.12915e-13	9.82067	8.91089	9.67329	14.4296	16.7837	15.403
SGL_RS02640	phosphate-starvation-inducible PsiE family protein	0.309746	0.0368259	10.1311	8.28356	8.60575	10.3766	9.72888	10.8866
SGL_RS02645	diflavin flavoprotein	1.59635	4.76644e-29	37.7263	30.1165	26.0827	79.0272	93.214	91.1446
SGL_RS02655	S41 family peptidase	1.13232	8.66705e-30	196.419	161.259	182.709	347.028	382.929	364.044
SGL_RS02660	threonylcarbamoyl-AMP synthase	-0.199501	0.0533655	93.1405	82.8569	89.5495	77.9351	68.274	66.9977
SGL_RS02665	nickel pincer cofactor biosynthesis protein LarC	-0.677965	7.47535e-12	66.6411	61.9444	68.5217	39.2677	39.132	35.0844
SGL_RS02670	F0F1 ATP synthase subunit gamma	-3.41783	3.51429e-281	1238.3	1225.64	1225.26	114.512	96.9263	104.564
SGL_RS02675	F0F1 ATP synthase subunit alpha	-3.31488	3.58582e-286	1409.58	1363.63	1358.05	138.607	120.014	121.666
SGL_RS02680	F0F1 ATP synthase subunit delta	-2.98651	7.97648e-176	1097.25	919.508	870.316	115.96	112.322	104.078
SGL_RS02685	F0F1 ATP synthase subunit B	-3.24564	1.05647e-140	1082.84	830.729	762.884	83.9049	86.9447	84.6968
SGL_RS02690	F0F1 ATP synthase subunit B'	-2.91805	6.32523e-112	1561.37	1155.97	1104.38	159.638	149.048	149.772
SGL_RS02695	ATP synthase F0 subunit C	-2.39489	5.08241e-101	2502.19	2102.57	1938.55	410.814	359.833	365.57
SGL_RS02700	F0F1 ATP synthase subunit A	-1.9468	4.57484e-46	2587.89	1963.09	1880.07	573.227	485.774	460.192
SGL_RS02705	ATP synthase subunit I	-1.82039	3.74201e-36	3966.72	2784.82	2654.4	866.608	773.881	779.898
SGL_RS02710	50S ribosome-binding GTPase	0.112055	0.58603	43.9839	61.9171	74.7758	59.9862	58.5174	62.7743
SGL_RS02715	HAMP domain-containing histidine kinase	0.150032	0.284152	32.1963	25.0523	31.9513	27.33	30.9034	32.964
SGL_RS02720	DUF4350 domain-containing protein	0.232771	0.0510999	24.5156	19.2057	22.7959	23.2383	25.3961	23.4795
SGL_RS02725	MoxR family ATPase	-0.220737	0.0528037	72.5559	55.3198	63.583	52.7962	49.8142	48.591
SGL_RS02730	iron-sulfur cluster assembly accessory protein	-0.0361337	0.757167	724.729	615.479	581.863	546.363	569.307	609.463
SGL_RS02735	DMT family transporter	-1.33787	9.63087e-18	11.3482	10.5685	9.10439	4.33132	3.55797	3.33638
SGL_RS02740	hypothetical protein	0.0932441	0.625715	12.6326	9.07816	9.08253	9.75551	8.77628	11.7503
SGL_RS02745	ABC transporter ATP-binding protein	0.577503	5.07322e-07	12.8807	12.3795	12.3499	17.1207	16.226	18.4517
SGL_RS02750	mechanosensitive ion channel family protein	1.11847	1.94467e-26	8.01568	8.16594	8.8062	16.5406	17.1436	16.5103
SGL_RS02755	2-amino-4-hydroxy-6-hydroxymethyldihydropteridine diphosphokinase	-0.158834	0.178732	63.8623	63.8659	73.7554	57.3402	53.5429	55.6284
SGL_RS02765	DUF429 domain-containing protein	-0.508851	0.00273279	46.67	63.244	62.9193	37.6509	33.0802	41.2893
SGL_RS02770	alpha-E domain-containing protein	-0.458598	0.0016172	28.5012	33.3969	37.181	22.5997	23.0746	20.8205
SGL_RS02775	Uma2 family endonuclease	1.22318	1.52746e-16	5.54047	5.21907	5.06858	10.2044	12.0218	12.0728
SGL_RS02780	dihydrolipoyl dehydrogenase	-1.42916	1.83196e-33	267.263	266.01	290.11	105.951	91.6886	83.3399
SGL_RS02785	CRR6 family NdhI maturation factor	-1.44386	3.38035e-33	262.001	302.4	303.817	103.567	91.9125	98.0018
SGL_RS02790	HEAT repeat domain-containing protein	-1.93801	5.35023e-55	106.357	107.218	111.301	29.8695	22.6645	25.1357
SGL_RS02795	UbiX family flavin prenyltransferase	-1.72478	4.53666e-61	45.715	42.6092	42.1505	12.3967	12.2419	11.5973
SGL_RS02800	hypothetical protein	1.01357	2.95739e-23	100.617	105.461	109.474	192.878	203.388	193.296
SGL_RS02805	universal stress protein	0.117418	0.362503	143.473	155.44	170.808	162.034	144.534	164.51
SGL_RS02810	EAL domain-containing protein	-0.272447	0.00219377	71.4961	71.6599	75.031	56.5354	54.5958	55.5291
SGL_RS02815	EAL domain-containing protein	-0.615958	2.96054e-10	163.018	163.528	181.057	101.76	101.274	102.313
SGL_RS02820	EAL domain-containing protein	-0.595998	3.31981e-12	100.298	95.7283	100.028	59.8077	62.465	58.2066
SGL_RS02825	translational GTPase TypA	-0.454367	0.000897163	289.354	358.861	323.471	239.474	217.604	198.043
SGL_RS02830	hypothetical protein	-1.91224	1.15363e-16	126.181	160.206	153.255	49.1707	32.48	23.7073
SGL_RS02835	TAXI family TRAP transporter solute-binding subunit	-0.518529	4.55084e-05	34.4689	34.7067	32.8928	25.5292	19.4167	20.7026
SGL_RS02840	MBL fold metallo-hydrolase	0.10831	0.311512	64.5836	59.8164	63.3443	66.0028	64.4637	56.3207
SGL_RS02845	thylakoid membrane protein	0.319231	0.067571	195.749	127.586	120.965	174.367	155.854	179.814
SGL_RS02850	uracil phosphoribosyltransferase	-0.542393	4.65521e-06	172.456	130.556	133.25	91.3815	89.1095	94.4616
SGL_RS02855	prohibitin family protein	-1.44309	2.4976e-37	123.441	129.372	123.39	47.7553	39.7266	39.7029
SGL_RS02860	hypothetical protein	-0.838977	3.68552e-12	90.2369	103.834	105.578	54.8946	50.4105	49.1246
SGL_RS02865	serine/threonine phosphatase	-0.124153	0.15231	110.576	96.0355	98.3437	86.7552	87.2413	83.7653
SGL_RS02870	hypothetical protein	-2.28574	3.77947e-63	278.771	344.086	333.885	65.3929	59.2962	54.8968
SGL_RS02875	ribulose bisphosphate carboxylase small subunit	-2.85547	2.01155e-132	459.193	502.456	499.895	69.0685	58.9037	56.8089
SGL_RS02880	EutN/CcmL family microcompartment protein	-2.2589	5.33956e-59	1295.01	1057.58	1053.15	258.053	185.092	204.618
SGL_RS02885	BMC domain-containing protein	-2.01607	3.47432e-66	1448.76	1336.92	1340.59	360.604	274.4	299.285
SGL_RS02890	BMC domain-containing protein	-1.96414	2.66513e-47	2163.29	2152.39	2237.14	619.903	464.659	452.357
SGL_RS02895	glutamate synthase small subunit	-0.430287	1.6393e-06	334.893	293.242	336.05	222.13	214.168	222.749
SGL_RS02900	ankyrin repeat domain-containing protein	-0.765541	1.89738e-13	61.3389	59.0579	54.6016	34.3286	31.4069	29.0339
SGL_RS02905	Tab2/Atab2 family RNA-binding protein	-0.795565	1.1027e-11	69.2385	70.1313	60.8976	32.9356	37.2187	35.9163
SGL_RS02910	linear amide C-N hydrolase	-0.429276	0.00100231	40.447	47.8177	47.114	29.4136	32.6675	30.6428
SGL_RS02915	TM0106 family RecB-like putative nuclease	-0.71773	8.84808e-11	30.603	23.962	26.4268	15.8147	14.3923	15.0572
SGL_RS02920	DUF2092 domain-containing protein	1.05103	4.49775e-21	17.7559	16.281	18.5216	35.6552	34.1348	31.058
SGL_RS02925	DUF6515 family protein	0.819874	3.08545e-12	16.5579	13.2318	13.127	23.8485	23.2695	23.0124
SGL_RS02930	SulP family inorganic anion transporter	0.729948	1.19135e-14	17.5523	15.4949	15.0012	24.9399	23.9294	24.7323
SGL_RS02935	proton extrusion protein PcxA	0.506273	0.000273753	5.20474	4.84636	4.49297	5.8159	6.77671	6.50616
SGL_RS02940	magnesium chelatase ATPase subunit D	-1.12689	1.22724e-36	84.6628	84.1532	88.0334	37.7665	35.2366	35.3122
SGL_RS02945	hypothetical protein	-0.977201	3.5703e-09	62.0303	82.2763	71.3401	35.9551	30.1576	34.2631
SGL_RS02950	hypothetical protein	-1.02004	1.67501e-14	56.7623	68.3587	63.4113	29.6926	26.3648	29.4025
SGL_RS02955	aminotransferase class I/II-fold pyridoxal phosphate-dependent enzyme	-1.23036	5.49015e-20	24.3314	26.7931	29.21	11.4799	10.5074	9.4781
SGL_RS02960	alanine dehydrogenase	0.0226038	0.856762	18.6243	15.1131	15.3296	15.4219	15.3414	15.2095
SGL_RS02965	pyridoxine 5'-phosphate synthase	-0.241115	0.0923688	91.3277	69.3196	64.6105	64.4269	54.9607	55.7541
SGL_RS02970	DUF2488 family protein	-1.47644	2.94474e-26	165.514	138.542	128.775	55.8523	43.7111	42.6736
SGL_RS02975	hypothetical protein	-1.21129	8.22733e-39	64.0564	55.5259	56.7304	24.2345	21.9939	23.7401
SGL_RS02980	peptide-methionine (R)-S-oxide reductase MsrB	-0.418779	1.33085e-05	145.555	153.769	142.277	102.33	101.372	100.889
SGL_RS02985	trypsin-like peptidase domain-containing protein	0.199193	0.085708	102.759	107.642	113.637	106.193	121.99	115.486
SGL_RS02990	response regulator transcription factor	-1.00339	5.93611e-19	100.379	101.274	103.18	51.1831	41.2194	47.4901
SGL_RS02995	Gfo/Idh/MocA family oxidoreductase	-1.9432	1.28071e-52	56.416	63.0191	65.9504	16.1522	14.2992	13.7405
SGL_RS03000	spore maturation protein	-0.744382	1.63783e-11	39.1394	33.6257	36.2139	18.8765	20.4174	20.5414
SGL_RS03005	spore maturation protein B	0.177339	0.122236	53.4825	51.9666	47.9407	48.8948	54.3354	56.7123
SGL_RS03010	4-alpha-glucanotransferase	-1.00793	2.6372e-09	99.2049	60.7829	62.4294	33.8335	33.3227	33.4479
SGL_RS03015	VOC family protein	2.65742	3.18749e-82	13.7272	13.7802	11.7716	67.0645	82.3328	81.9161
SGL_RS03020	thiamine-phosphate kinase	-0.66353	7.2796e-09	24.8441	25.6996	26.3162	16.1623	14.7615	13.7697
SGL_RS03025	hypothetical protein	1.41169	4.81702e-23	15.7566	19.8332	19.6907	42.8293	47.4057	46.6329
SGL_RS03030	hypothetical protein	0.830017	4.5464e-05	12.9234	20.3199	20.0831	27.3164	34.2772	27.0717
SGL_RS03035	diguanylate cyclase	0.0588005	0.61858	27.1823	27.5854	30.5429	27.7185	28.2266	26.0989
SGL_RS03040	MASE1 domain-containing protein	0.806843	2.22976e-11	13.9157	12.1975	10.7606	18.482	20.7332	20.3771
SGL_RS03045	GNAT family N-acetyltransferase	1.39021	2.65081e-16	5.33459	6.22099	6.71147	13.1578	15.6241	15.6343
SGL_RS03055	protoporphyrinogen oxidase HemJ	-0.31704	0.00135036	154.435	156.961	158.73	125.2	112.605	110.382
SGL_RS03060	phosphoadenosine phosphosulfate reductase	-0.899195	7.75975e-24	86.0015	80.1373	77.3726	41.6186	39.8488	38.7153
SGL_RS03065	heat-inducible transcriptional repressor HrcA	0.231197	0.0123818	79.3143	67.0651	69.2673	77.17	76.2964	79.8397
SGL_RS03075	shikimate kinase	0.258975	0.0629498	22.2934	19.5688	17.9142	19.5958	22.8619	23.5385
SGL_RS03080	transaldolase	0.353942	0.102412	333.301	162.523	190.773	265.075	262.167	277.992
SGL_RS03085	DUF2862 domain-containing protein	-0.732662	5.18986e-05	328.457	194.55	203.963	141.958	125.699	131.025
SGL_RS03090	ArsA family ATPase	-0.775714	5.15335e-07	144.42	96.6013	97.8443	66.1016	58.3571	56.4173
SGL_RS03095	peptide-methionine (S)-S-oxide reductase MsrA	-0.754128	2.49395e-11	226.201	222.813	211.152	137.035	112.263	111.155
SGL_RS03100	DUF2288 domain-containing protein	-1.52109	1.23579e-24	171.139	163.73	168.937	66.5348	48.1295	46.0137
SGL_RS03105	tetratricopeptide repeat protein	0.39541	9.41144e-06	65.1514	62.0507	64.6202	75.5292	79.9875	77.3578
SGL_RS03110	J domain-containing protein	1.08365	3.04932e-21	50.7776	43.7843	46.3522	83.3158	100.324	92.6227
SGL_RS03115	thylakoid membrane photosystem I accumulation factor	-0.953725	2.43645e-18	116.275	105.702	105.707	58.4714	49.5213	47.6074
SGL_RS03120	hypothetical protein	0.658321	3.08508e-07	471.101	324.593	374.811	574.658	547.719	579.693
SGL_RS03125	glycosyltransferase family 2 protein	-0.0766552	0.519676	92.4926	70.3916	77.1586	71.3361	71.31	66.8245
SGL_RS03130	HEAT repeat domain-containing protein	-0.349357	0.00182327	226.483	178.013	182.852	144.873	146.554	132.395
SGL_RS03135	prephenate dehydratase	-0.357268	0.0013022	80.2843	65.2719	66.7319	55.1769	49.8087	47.5243
SGL_RS03145	MASE1 domain-containing protein	0.203587	0.0126376	82.9288	79.2961	80.4762	89.4538	83.9497	84.5305
SGL_RS03155	HD domain-containing protein	1.34806	3.67693e-34	24.4907	27.0175	26.9448	61.5994	61.6751	61.6065
SGL_RS03160	7,8-didemethyl-8-hydroxy-5-deazariboflavin synthase subunit CofH	1.4105	7.50716e-36	28.1217	24.3124	29.4052	62.7884	67.6393	71.0914
SGL_RS03165	VOC family protein	1.21745	2.3681e-18	15.023	11.0734	12.4745	27.3912	27.0056	29.1568
SGL_RS03170	hypothetical protein	0.962108	5.64072e-22	37.2347	39.1943	39.2557	68.2523	73.0489	67.2751
SGL_RS03175	hypothetical protein	-0.846492	4.53802e-16	70.6571	70.4744	77.941	36.0474	37.7539	38.3593
SGL_RS03180	DUF3611 family protein	-0.196531	0.0861145	333.144	320.181	380.741	268.144	275.337	288.801
SGL_RS03185	biotin--[acetyl-CoA-carboxylase] ligase	-2.52731	6.3305e-48	672.066	783.703	1003.25	149.817	115.549	121.714
SGL_RS03190	universal stress protein	-2.12172	1.25615e-49	1075.33	1137.66	1385.72	283.167	224.377	248.404
SGL_RS03195	bifunctional demethylmenaquinone methyltransferase/2-methoxy-6-polyprenyl-1,4-benzoquinol methylase UbiE	-0.255513	0.0507697	58.7592	63.0282	71.4728	52.5232	50.8011	46.1205
SGL_RS03210	NADP-dependent isocitrate dehydrogenase	-1.21819	9.46782e-25	67.3019	77.2105	76.6901	30.7129	27.3395	29.4433
SGL_RS03215	Uma2 family endonuclease	0.418484	0.000727197	114.23	133.347	137.621	159.988	156.669	160.096
SGL_RS03220	Rpn family recombination-promoting nuclease/putative transposase	1.68337	7.2539e-75	65.3742	53.9127	57.7675	172.781	175.723	177.515
SGL_RS03225	NAD(P)H-quinone oxidoreductase subunit 4	-0.47025	0.0329409	165.648	96.7087	78.6558	74.9364	78.098	70.7599
SGL_RS03230	MFS transporter	0.953712	4.84277e-09	14.5016	9.44021	9.77711	19.1066	19.8715	21.5174
SGL_RS03235	C-3',4' desaturase CrtD	0.558865	0.000166003	4.03444	4.57204	4.01145	5.24563	5.59385	6.30404
SGL_RS03240	YggT family protein	0.641554	5.78133e-12	683.749	577.948	574.399	860.802	895.605	884.95
SGL_RS03245	Fe(3+) ABC transporter substrate-binding protein	-0.195496	0.376021	216.023	347.663	356.628	208.068	265.866	269.969
SGL_RS03250	tRNA (guanosine(37)-N1)-methyltransferase TrmD	-0.0839652	0.584061	213.385	243.518	291.351	218.75	217.388	216.682
SGL_RS03255	ATP-dependent 6-phosphofructokinase	-0.966063	4.17004e-06	131.159	63.5568	83.7645	41.2521	40.739	46.8794
SGL_RS03260	FUSC family protein	0.70686	1.91747e-11	13.9743	11.0783	12.2494	19.6404	18.501	18.1134
SGL_RS03265	photosystem II complex extrinsic protein PsbU	0.689151	2.41901e-14	1576.72	1580.65	1585.71	2256.52	2456.11	2354.64
SGL_RS03270	HNH endonuclease	-0.422352	0.0396266	275.884	438.863	469.521	296.331	263.872	257.023
SGL_RS03275	UDP-glucose/GDP-mannose dehydrogenase family protein	0.390548	0.00599233	24.2297	16.6712	19.9525	24.714	22.528	26.3121
SGL_RS03280	FAD-dependent hydroxylase	0.805884	6.61099e-12	78.7721	93.5797	85.4702	140.476	142.322	135.126
SGL_RS03285	fluoride efflux transporter CrcB	0.399499	0.000204431	112.824	113.634	100.733	144.062	124.745	129.875
SGL_RS03290	lipopolysaccharide assembly protein LapA domain-containing protein	1.02822	1.06743e-14	145.738	176.072	149.95	328.507	270.276	295.378
SGL_RS03295	hypothetical protein	3.69004	1.44306e-74	1942.36	3369.71	2315.94	29309.4	30924.6	35067.1
SGL_RS03300	pilus motility taxis protein HmpF	0.824888	1.22894e-16	57.871	47.5913	50.7593	81.7791	83.6867	89.9134
SGL_RS03305	CO2 hydration protein	-0.461019	0.0432136	131.444	231.954	251.709	147.023	129.406	136.605
SGL_RS03310	SUMF1/EgtB/PvdO family nonheme iron enzyme	-1.07978	4.06384e-06	56.3641	101.461	115.172	42.172	37.6522	38.3947
SGL_RS03315	FAD-binding oxidoreductase	-1.34067	2.13821e-31	126.738	95.2002	104.288	41.9023	37.4623	38.5918
SGL_RS03320	EAL domain-containing protein	-0.367635	0.00107897	17.2724	16.4782	14.6451	10.8756	11.3541	12.2911
SGL_RS03325	DUF697 domain-containing protein	-0.13201	0.440135	344.775	457.153	501.844	383.238	365.42	353.203
SGL_RS03330	cupin domain-containing protein	-0.593719	7.75522e-07	235.916	273.143	278.69	167.157	157.363	157.13
SGL_RS03335	prolipoprotein diacylglyceryl transferase	-1.45728	2.67951e-49	144.375	150.853	150.939	52.9459	49.0803	47.4797
SGL_RS03340	Uma2 family endonuclease	-1.24621	1.52426e-31	138.564	124.78	112.557	47.9443	50.9197	46.6031
SGL_RS03345	oxygen-dependent coproporphyrinogen oxidase	-2.89973	1.8593e-156	350.994	281.654	296.004	41.0404	37.7097	34.7721
SGL_RS03350	heme oxygenase (biliverdin-producing)	-0.587088	7.32875e-05	1718.07	1113.06	1209.82	832.604	827.845	799.199
SGL_RS03355	hypothetical protein	0.882927	1.71843e-11	15.935	13.8559	16.0481	28.8691	26.4693	23.0461
SGL_RS03360	50S ribosomal protein L28	-0.265959	0.00477349	782.047	796.241	755.336	631.918	594.149	564.562
SGL_RS03365	Ycf66 family protein	-0.789249	6.04413e-21	127.368	115.237	115.011	65.6051	60.3954	64.4739
SGL_RS03375	hypothetical protein	-0.182158	0.15363	38.3505	41.7432	40.9515	36.7153	30.4963	31.2278
SGL_RS03380	sulfite reductase, ferredoxin dependent	-1.1744	6.05193e-35	247.732	261.041	265.872	109.939	103.17	103.086
SGL_RS03385	FTR1 family protein	-2.17023	9.67032e-108	105.12	109.367	109.096	22.8354	20.9923	22.1588
SGL_RS03390	DNA polymerase III subunit beta	-1.00903	2.37068e-24	70.8018	71.2169	76.1005	35.0559	32.9116	31.8385
SGL_RS03395	tryptophan synthase subunit alpha	-1.67242	9.84959e-50	120.77	120.549	127.83	39.9486	32.9424	33.4583
SGL_RS03400	pentapeptide repeat-containing protein	0.803795	1.60377e-05	249.517	283.134	327.934	360.342	473.414	564.459
SGL_RS03405	DUF1622 domain-containing protein	0.52472	0.0150413	96.6574	138.137	160.327	142.331	180.881	206.671
SGL_RS03410	LL-diaminopimelate aminotransferase	-0.630306	2.73743e-06	16.5384	19.258	19.9119	10.8794	11.2518	10.9981
SGL_RS03415	SH3 domain-containing protein	-1.39732	2.06306e-18	35.0313	43.6969	41.4401	14.8215	13.0936	13.7616
SGL_RS03420	UbiD family decarboxylase	-0.859755	1.70314e-13	61.5674	49.0087	52.5872	29.9639	27.9122	24.6933
SGL_RS03425	precorrin-3B C(17)-methyltransferase	-0.0139748	0.932286	34.7237	24.89	23.8863	24.7075	26.3877	24.8904
SGL_RS03430	DUF4335 domain-containing protein	0.262162	0.00433584	127.738	126.447	127.999	137.445	148.449	137.241
SGL_RS03435	3-deoxy-7-phosphoheptulonate synthase	-0.0789755	0.462291	438.344	341.728	371.749	340.544	327.878	334.819
SGL_RS03440	PAM68 family protein	-1.38262	1.0565e-28	762.778	755.839	749.795	311.87	232.056	255.087
SGL_RS03445	30S ribosomal protein S15	-1.07109	1.06375e-18	1263.86	1125.17	1143.76	599.63	452.304	492.536
SGL_RS03450	permease	-0.949831	2.60998e-15	56.8181	46.1554	45.6691	26.1036	22.7526	21.7847
SGL_RS03455	tetratricopeptide repeat protein	-1.27854	2.77921e-30	87.1583	72.4974	70.1917	29.8458	29.1585	27.9384
SGL_RS03460	hypothetical protein	-1.50605	1.18641e-44	151.837	159.512	157.75	54.8428	50.4316	46.5867
SGL_RS03465	allophycocyanin subunit alpha-B	0.182517	0.0201901	1279.84	1243.43	1246.47	1313.53	1321.16	1313.35
SGL_RS03470	methionine adenosyltransferase	-0.274117	0.00922033	187.578	166.399	148.38	128.778	129.085	124.479
SGL_RS03475	tRNA dihydrouridine(20/20a) synthase DusA	-0.0573108	0.631905	34.0037	33.8611	33.325	27.1196	31.2836	31.2404
SGL_RS03480	Uma2 family endonuclease	1.18812	6.64511e-13	34.0343	24.0471	24.3486	48.5432	61.2549	64.3769
SGL_RS03485	translation initiation factor IF-3	-2.13136	1.96755e-54	550.683	640.92	669.539	147.546	118.375	123.045
SGL_RS03490	YaaW family protein	0.558928	3.69475e-08	213.329	177.951	212.408	287.129	272.596	261.265
SGL_RS03495	metal-binding protein	0.334004	0.00184189	98.2555	78.5968	93.3036	110.264	101.874	102.047
SGL_RS03505	exopolysaccharide transport family protein	1.18711	1.20816e-28	145.272	153.904	155.747	296.241	330.781	332.853
SGL_RS03515	Uma2 family endonuclease	2.22326	2.3455e-90	51.1218	39.8092	49.1486	196.534	202.67	207.954
SGL_RS03520	ABC transporter permease	1.37733	2.58835e-43	38.8312	32.5514	35.4718	81.5865	89.7483	85.4833
SGL_RS03525	hypothetical protein	1.25397	1.3829e-47	90.6955	89.1469	92.5169	202.78	201.443	196.467
SGL_RS03530	DUF29 domain-containing protein	1.17685	1.273e-38	73.4236	66.1304	64.9177	139.215	141.741	146.295
SGL_RS03535	Uma2 family endonuclease	1.28857	7.74439e-45	69.5974	60.5975	59.6152	140.486	145.024	143.122
SGL_RS03540	ABC transporter ATP-binding protein	1.3253	1.02052e-24	28.8975	21.872	20.5725	56.3373	53.422	55.7543
SGL_RS03545	glucose-1-phosphate cytidylyltransferase	1.37952	5.09125e-50	48.7515	44.6395	42.0446	105.927	111.49	108.43
SGL_RS03550	CDP-glucose 4,6-dehydratase	1.41675	1.89769e-50	47.8749	41.115	46.0698	107.502	116.293	109.713
SGL_RS03555	dTDP-4-dehydrorhamnose 3,5-epimerase	1.4922	1.16151e-39	37.0956	29.8805	33.3926	81.705	93.6507	86.2966
SGL_RS03560	class I SAM-dependent methyltransferase	1.80116	4.34619e-63	20.8733	16.801	17.9275	57.2524	63.488	58.8752
SGL_RS03565	DUF29 domain-containing protein	2.07124	2.73437e-107	59.9911	55.8097	53.1081	209.377	221.649	226.507
SGL_RS03570	Uma2 family endonuclease	1.71259	1.10765e-88	56.4184	49.6882	53.7517	157.69	163.744	163.228
SGL_RS03575	Uma2 family endonuclease	1.7002	2.9238e-45	60.5498	45.3104	48.4933	145.445	159.809	159.511
SGL_RS03580	DUF2442 domain-containing protein	1.62441	8.95461e-61	39.9987	38.0076	38.6001	107.214	110.453	115.073
SGL_RS03585	DegT/DnrJ/EryC1/StrS family aminotransferase	1.08667	3.19586e-17	26.3091	19.3344	19.8721	40.9271	43.0427	44.7198
SGL_RS03590	ATP-grasp domain-containing protein	0.742707	1.27525e-16	50.6123	45.0512	47.4917	77.2061	74.484	69.5865
SGL_RS03595	NAD-dependent epimerase/dehydratase family protein	0.461097	1.33281e-05	60.591	47.1494	52.9581	67.8671	70.0175	66.0926
SGL_RS03600	class I SAM-dependent methyltransferase	0.246282	0.00615597	93.2427	79.7709	85.4863	94.2151	96.1246	92.4239
SGL_RS03605	cephalosporin hydroxylase family protein	0.751609	1.03767e-09	86.5893	67.9522	65.5771	107.064	120.304	114.59
SGL_RS03610	hypothetical protein	0.94057	1.6102e-13	121.172	95.2092	89.9837	171.382	186.007	186.3
SGL_RS03615	type II toxin-antitoxin system PemK/MazF family toxin	0.832771	1.24969e-15	81.6527	67.2747	68.6127	115.877	118.389	123.691
SGL_RS03620	glycosyltransferase	0.635234	8.05462e-12	22.4063	19.8431	21.0941	30.2861	31.7782	28.7888
SGL_RS03625	glycosyltransferase family 4 protein	0.666962	3.96894e-13	38.8751	35.0204	36.6006	52.5529	56.77	52.6754
SGL_RS03630	glycosyltransferase	0.767854	7.64869e-15	47.8775	43.0493	40.4816	68.9	72.1842	65.5662
SGL_RS03635	glycosyltransferase family 4 protein	1.02584	8.443e-26	29.8076	27.7064	28.4982	52.2488	58.0104	51.655
SGL_RS03640	UDP-glucose 4-epimerase GalE	1.68043	7.75881e-39	27.1474	30.7883	29.9946	78.0972	94.4821	89.4846
SGL_RS03645	FkbM family methyltransferase	1.66368	1.69108e-28	21.9781	16.7039	15.754	57.5717	56.0585	47.3869
SGL_RS03650	FkbM family methyltransferase	0.937632	6.55164e-12	16.9462	13.124	13.5571	26.1603	24.0596	27.352
SGL_RS03655	glycosyltransferase	1.62227	5.07617e-55	13.4943	13.8838	12.5547	37.7229	37.0757	38.9451
SGL_RS03660	methyltransferase domain-containing protein	1.64482	1.64454e-33	26.7068	17.9322	20.9182	62.3847	63.8461	64.135
SGL_RS03665	GDP-mannose 4,6-dehydratase	1.44006	4.83879e-48	47.8926	39.149	40.0095	105.773	109.299	103.754
SGL_RS03670	glycosyltransferase	1.14936	1.54147e-34	27.8479	25.1265	27.5289	57.0237	56.2617	51.8904
SGL_RS03675	hypothetical protein	1.43597	1.44323e-37	13.6967	12.4418	12.4226	29.5428	35.0079	32.0954
SGL_RS03685	glycosyltransferase	2.05408	7.82937e-88	26.9773	23.2899	23.8301	88.5234	101.553	95.1753
SGL_RS03690	glycosyltransferase	2.03873	1.44899e-59	38.4605	30.2175	33.1987	117.093	144.871	126.662
SGL_RS03695	type II toxin-antitoxin system HicB family antitoxin	1.19563	3.21238e-38	113.821	108.024	100.174	225.207	229.321	227.298
SGL_RS03700	type II toxin-antitoxin system HicA family toxin	0.904523	6.90429e-18	93.6391	100.923	100.295	169.029	172.526	168.813
SGL_RS03705	UDP-glucose 4-epimerase	0.952479	8.30062e-16	64.179	61.6593	70.5407	113.409	127.869	110.566
SGL_RS03715	hypothetical protein	1.36602	4.44505e-28	66.1923	67.008	75.3842	151.49	176.462	170.61
SGL_RS03720	DUF2283 domain-containing protein	1.39074	3.78346e-35	89.0651	87.6783	94.9437	205.339	236.773	217.845
SGL_RS03725	Uma2 family endonuclease	1.08948	4.10135e-26	67.5824	71.0101	73.066	134.035	144.965	137.931
SGL_RS03730	hypothetical protein	0.800381	1.1166e-12	118.995	103.514	98.0822	158.051	183.292	174.241
SGL_RS03735	Uma2 family endonuclease	0.892618	4.27345e-12	59.6446	56.3253	49.55	83.6013	104.431	96.1752
SGL_RS03740	hypothetical protein	1.68054	2.28456e-32	48.1142	61.2827	61.0293	170.37	177.625	161.599
SGL_RS03745	glycosyltransferase family 4 protein	1.52484	9.86203e-58	31.4657	31.0263	31.0893	82.6072	88.2338	78.4723
SGL_RS03750	esterase-like activity of phytase family protein	1.1937	5.01958e-35	42.1017	34.2942	36.1214	78.9056	80.9935	77.9607
SGL_RS03755	FAD-binding oxidoreductase	-0.332003	0.000196691	136.441	126.986	133.26	98.0428	101.128	91.3021
SGL_RS03760	hypothetical protein	-0.457372	2.76028e-05	270.628	215.99	217.122	164.301	154.674	152.327
SGL_RS03765	bestrophin family protein	0.548232	1.3298e-06	27.2603	29.078	29.6622	37.6995	41.3523	37.2049
SGL_RS03770	succinate--CoA ligase subunit beta	0.00944572	0.934501	87.0972	80.5787	92.3102	78.2325	84.498	78.6579
SGL_RS03775	membrane protein	-0.565102	5.87316e-05	263.288	325.764	346.424	195.31	195.074	193.226
SGL_RS03780	flotillin family protein	1.7975	3.2425e-60	43.4759	44.2496	49.4516	139.14	153.785	149.832
SGL_RS03785	glycosyltransferase family 2 protein	1.70859	1.7885e-72	31.1669	30.5295	31.5284	89.8476	97.4685	94.7717
SGL_RS03790	GTPase ObgE	-0.833521	6.16825e-12	80.2673	87.945	98.086	45.8924	45.5146	46.2508
SGL_RS03800	hydroxyacylglutathione hydrolase	0.163056	0.254392	64.7446	73.8511	84.9865	79.2462	77.0639	75.372
SGL_RS03805	dihydroorotase	0.632	2.40135e-11	32.9616	31.1862	33.7626	46.406	48.8651	44.9053
SGL_RS03810	ammonium transporter	-0.500322	0.0174071	38.7852	63.6009	62.4942	31.793	40.2407	35.4836
SGL_RS03815	hybrid sensor histidine kinase/response regulator	0.735283	1.10733e-09	50.1289	37.4163	43.2003	62.5063	69.92	68.4258
SGL_RS03820	universal stress protein	0.145165	0.0863198	112.524	106.675	109.001	110.011	114.252	110.543
SGL_RS03825	ExeM/NucH family extracellular endonuclease	1.76178	1.20278e-30	10.4421	14.1516	11.0503	35.8505	40.8112	36.4286
SGL_RS03830	choice-of-anchor I family protein	1.11613	0.00860571	10.1451	24.6197	12.3126	32.8842	34.904	33.1275
SGL_RS03840	adenylyl-sulfate kinase	-1.52381	1.79147e-27	79.4903	76.7837	69.1071	27.6998	19.6626	24.3318
SGL_RS03845	MotA/TolQ/ExbB proton channel family protein	0.472787	2.91826e-06	112.118	88.6845	97.0397	126.048	126.149	128.91
SGL_RS03850	biopolymer transporter ExbD	0.552509	1.41282e-08	81.3028	68.1142	75.3894	102.67	105.723	95.9169
SGL_RS03855	16S rRNA (cytosine(967)-C(5))-methyltransferase RsmB	-0.129836	0.130111	88.9699	77.8777	83.0878	71.4305	70.4943	68.5934
SGL_RS03865	calcium/sodium antiporter	-1.0147	4.742e-12	257.381	279.821	354.621	142.954	129.616	133.413
SGL_RS03870	histidinol dehydrogenase	0.112939	0.357091	42.1643	39.2576	48.3584	45.4315	42.5271	41.646
SGL_RS03885	response regulator transcription factor	-0.405849	1.11989e-05	79.3072	76.8067	80.9901	54.6346	53.4555	56.8204
SGL_RS03890	undecaprenyl/decaprenyl-phosphate alpha-N-acetylglucosaminyl 1-phosphate transferase	-0.152924	0.189716	125.965	95.9279	99.8491	89.3041	86.7472	90.0174
SGL_RS03895	MBL fold metallo-hydrolase	-0.469384	0.0017518	70.9004	91.1534	94.3557	55.8571	57.5404	57.5317
SGL_RS03900	adenylate/guanylate cyclase domain-containing protein	0.196433	0.0744928	29.9691	32.9955	33.5545	34.2179	34.3032	33.7021
SGL_RS03905	DUF928 domain-containing protein	0.960197	3.93569e-11	44.2045	51.8783	59.6692	89.6886	94.7055	97.2582
SGL_RS03910	alpha/beta hydrolase	1.76407	9.07145e-64	12.1845	10.1701	11.1093	33.7805	36.1479	35.542
SGL_RS03915	DUF4870 domain-containing protein	1.33572	3.24551e-51	59.4599	54.4053	53.7699	130.36	129.66	131.253
SGL_RS03920	urease accessory protein UreG	1.62327	6.1938e-53	33.7369	27.2713	28.6001	81.8113	85.6553	88.3275
SGL_RS03925	diguanylate cyclase	1.06896	2.49468e-17	16.8827	17.0973	17.8218	29.2445	36.1776	35.2376
SGL_RS03930	hypothetical protein	0.0426798	0.665145	31.3062	29.0504	29.7902	29.1465	29.5417	26.9692
SGL_RS03935	SLC13 family permease	-0.433686	6.96555e-07	47.1141	45.5359	44.9728	33.1168	30.2951	30.5119
SGL_RS03940	polysaccharide pyruvyl transferase CsaB	0.434334	0.0011505	42.7364	44.1213	53.569	58.4719	61.8646	55.3069
SGL_RS03945	DUF2949 domain-containing protein	2.79144	3.31191e-50	475.261	263.888	281.547	2159.83	2144.74	2342.21
SGL_RS03950	homocysteine biosynthesis protein	1.64752	2.22344e-29	137.736	88.7538	98.2039	320.571	302.739	319.388
SGL_RS03955	bifunctional oligoribonuclease/PAP phosphatase NrnA	0.280591	0.0102101	74.9652	75.6104	82.0883	81.3886	88.1136	91.5265
SGL_RS03960	CHAT domain-containing protein	-0.00784433	0.938308	60.7861	59.5898	63.0339	57.6218	54.3414	56.3637
SGL_RS03965	AAA family ATPase	0.87084	7.68449e-24	53.6806	47.4394	49.6872	81.6714	86.7248	86.1976
SGL_RS03970	thiamine phosphate synthase	-0.743937	2.10923e-10	50.6049	57.7881	50.9356	30.7682	29.1572	27.7288
SGL_RS03975	BtpA/SgcQ family protein	-1.15552	3.1603e-27	78.7177	64.7168	63.656	27.8738	29.1527	28.2797
SGL_RS03985	hypothetical protein	-1.35993	1.4768e-18	635.654	749.49	794.597	310.723	234.414	234.612
SGL_RS03990	hypothetical protein	-1.38408	1.07333e-36	240.028	241.212	264.372	96.6104	82.8494	83.2827
SGL_RS03995	FAD-dependent oxidoreductase	-0.113929	0.392495	20.1889	21.7795	23.1728	19.8522	18.9001	16.8183
SGL_RS04000	RluA family pseudouridine synthase	1.00489	1.3985e-13	7.37589	8.63978	7.26142	14.4205	15.0928	13.6877
SGL_RS04005	cyclic diguanylate phosphodiesterase	-0.218651	0.0986533	29.5189	30.9908	25.0602	24.3763	20.6905	22.6949
SGL_RS04010	response regulator	0.649314	0.00191562	11.1753	19.6237	17.3055	24.7889	22.415	23.3101
SGL_RS04015	Na+/H+ antiporter NhaS4	0.980549	2.65181e-11	9.32208	11.5775	12.1383	19.9418	20.9051	19.6698
SGL_RS04020	hypothetical protein	-0.277001	0.0276794	26.3189	21.1241	26.3037	20.7359	17.5035	17.8146
SGL_RS04025	proton extrusion protein PcxA	1.18607	1.448e-17	10.4965	7.7178	7.68173	19.7044	17.0515	17.9325
SGL_RS04030	DUF4278 domain-containing protein	1.19386	0.0014093	2169.31	939.328	1184.32	3700.47	3288.21	2421.41
SGL_RS04035	ParA family protein	-0.191566	0.21996	14.0249	14.5911	17.7954	12.3572	11.5206	13.5638
SGL_RS04040	Hsp20/alpha crystallin family protein	0.627108	0.0145013	169.076	358.342	367.573	458.154	410.459	433.318
SGL_RS04045	hypothetical protein	0.558694	0.00650531	236.513	399.633	390.965	493.602	467.736	452.655
SGL_RS04050	c-type cytochrome biogenesis protein CcsB	0.14588	0.204345	265.518	276.083	311.58	301.315	289.409	281.956
SGL_RS04055	winged helix-turn-helix transcriptional regulator	0.741871	5.44171e-14	58.3373	59.1126	61.6422	92.1784	93.9832	90.5875
SGL_RS04060	lipoyl synthase	0.684587	1.43353e-09	56.8455	47.6397	43.1519	73.7912	72.7716	72.4778
SGL_RS04065	hypothetical protein	-0.369901	0.00156011	21.1677	20.0581	19.8704	15.7607	13.7962	13.9846
SGL_RS04070	sterol desaturase family protein	0.147565	0.391336	11.7598	9.42286	8.57545	11.7575	9.70845	9.00287
SGL_RS04075	DUF565 domain-containing protein	0.990403	1.31665e-09	28.5389	23.7044	21.4923	38.5084	44.3982	52.9582
SGL_RS04080	NnrU	-0.947997	1.62826e-18	168.38	156.043	179.615	88.0809	76.5898	75.7833
SGL_RS04085	YlqD family protein	-1.75582	1.4912e-41	263.754	211.261	204.08	69.1244	60.055	54.515
SGL_RS04090	photosystem I reaction center subunit XII	0.481652	0.000198696	1510.57	1189.26	1097.27	1528.77	1717.97	1637.96
SGL_RS04095	hypothetical protein	0.590168	1.27293e-07	226.396	185.265	176.597	286.129	255.672	275.218
SGL_RS04100	UDP-3-O-acyl-N-acetylglucosamine deacetylase	-0.256391	0.0925086	63.9253	43.705	48.6471	43.7071	35.2959	41.1274
SGL_RS04105	alpha/beta hydrolase	0.948692	4.16877e-21	78.6076	77.0102	78.9695	132.191	149.803	136.658
SGL_RS04110	hypothetical protein	0.383775	0.0798183	81.0326	118.636	155.952	141.522	145.232	145.925
SGL_RS04115	ATP-dependent zinc metalloprotease FtsH3	0.254808	0.0115949	461.922	507.086	494.875	544.454	538.48	532.283
SGL_RS04120	IS5 family transposase	-0.381076	0.0468101	6.34797	5.18416	5.10726	3.76503	3.70741	4.2804
SGL_RS04125	type II toxin-antitoxin system VapC family toxin	-0.407708	0.0555691	13.8598	10.6731	10.2508	9.60428	7.47757	7.07922
SGL_RS04130	virulence factor	-0.897496	7.73831e-05	16.518	15.7488	10.6449	7.33665	6.28495	7.31778
SGL_RS04135	type II toxin-antitoxin system mRNA interferase toxin, RelE/StbE family	-1.49437	2.17131e-12	19.6521	17.384	13.4722	6.44764	5.15298	4.65172
SGL_RS04140	hypothetical protein	-1.94514	2.01466e-20	38.9976	30.6568	28.8138	10.0918	6.87416	6.09815
SGL_RS04145	DUF86 domain-containing protein	-1.69791	5.8301e-18	27.2888	20.4176	17.6926	6.7367	5.44978	6.04968
SGL_RS04150	nucleotidyltransferase family protein	-1.0366	2.14752e-09	25.6592	19.9755	19.3679	8.85267	11.0141	9.17888
SGL_RS04155	RNA-directed DNA polymerase	0.362686	0.000553613	40.198	43.7994	44.2341	51.8809	50.6476	49.9136
SGL_RS04160	glutamate synthase large subunit	0.718299	2.1523e-13	175.747	160.38	187.484	257.993	271.809	266.156
SGL_RS04175	PQQ-dependent sugar dehydrogenase	1.49976	8.33225e-43	44.3602	46.3003	51.8394	126.022	126.424	121.521
SGL_RS04180	hydrogenobyrinic acid a,c-diamide synthase (glutamine-hydrolyzing)	0.402066	0.00160255	16.1981	13.8149	14.061	17.3435	20.2761	16.169
SGL_RS04185	TIGR00303 family protein	-0.440228	0.000139182	13.5399	13.324	13.7871	9.46332	9.602	8.53917
SGL_RS04190	AMP-binding protein	0.670314	8.99914e-15	40.4024	40.2889	38.8868	58.4878	60.1319	57.1677
SGL_RS04195	response regulator	0.47073	1.58488e-05	43.3236	47.585	48.7529	61.4539	59.3871	58.195
SGL_RS04200	response regulator	0.242979	0.00981667	219.423	219.759	204.493	248.073	225.752	229.459
SGL_RS04205	chemotaxis protein CheW	-0.394776	7.20105e-06	170.117	154.83	165.445	110.985	117.927	114.704
SGL_RS04210	methyl-accepting chemotaxis protein	-0.282909	0.00101919	131.144	116.74	118.019	89.0049	94.3917	93.5466
SGL_RS04215	ABC transporter permease	0.305491	0.000520174	72.7014	69.4155	72.9215	84.4391	82.2061	78.6854
SGL_RS04220	TatA/E family twin arginine-targeting protein translocase	-0.969158	1.07931e-08	72.8734	65.3111	53.2704	34.9404	30.3156	24.3082
SGL_RS04225	diguanylate cyclase	0.387588	2.27995e-05	23.0465	21.0171	22.8705	27.7618	26.2098	26.8572
SGL_RS04230	exonuclease subunit SbcC	0.17871	0.110602	10.6907	9.61306	8.57908	10.4485	9.87099	9.83293
SGL_RS04235	pentapeptide repeat-containing protein	0.59135	1.03189e-07	23.9799	24.1473	22.8207	30.7758	32.5942	35.3156
SGL_RS04240	50S ribosomal protein L32	-0.702807	9.27536e-14	841.364	831.215	840.083	495.67	488.186	438.727
SGL_RS04245	dolichyl-phosphate-mannose--protein mannosyltransferase	-0.553458	1.15384e-07	119.926	115.144	127.204	82.598	74.8725	70.078
SGL_RS04250	enoyl-ACP reductase FabI	-1.6891	1.40736e-26	93.8054	62.8063	63.0637	22.6399	19.4578	19.771
SGL_RS04255	tetratricopeptide repeat protein	-1.76424	2.79748e-28	90.7314	65.8322	63.6228	22.6988	17.0063	19.1807
SGL_RS04260	DUF2993 domain-containing protein	-0.391897	0.00120436	44.0279	34.4228	38.3263	30.1202	26.0402	25.7549
SGL_RS04265	calcium-binding protein	1.26979	6.64395e-15	502.498	401.464	552.234	988.915	1311	962.915
SGL_RS04275	magnesium chelatase subunit H	-0.708519	3.33805e-17	321.679	328.69	320.728	184.307	184.216	179.371
SGL_RS04280	ATP-dependent endonuclease	-0.395615	0.000143002	17.9693	15.094	14.9504	11.453	11.1997	10.9536
SGL_RS04285	DUF2157 domain-containing protein	0.053397	0.651786	27.9859	27.0614	27.0436	29.0629	25.6475	23.921
SGL_RS04290	nucleoside triphosphate pyrophosphohydrolase	-1.42167	2.19512e-19	18.586	18.7163	14.6446	5.48098	5.51977	6.6729
SGL_RS04295	glycosyltransferase	-1.0489	2.07502e-10	32.2635	22.3528	20.5294	11.9425	10.568	10.6194
SGL_RS04300	PAS domain S-box protein	0.427363	4.36066e-05	10.5244	8.88996	9.39808	12.7002	11.6357	11.4583
SGL_RS04310	MCE family protein	0.347415	0.00770188	18.6368	14.9588	16.4346	17.6207	21.8112	19.2998
SGL_RS04315	ABC transporter ATP-binding protein	-0.277267	0.0458306	29.1124	20.9542	22.4808	18.1517	17.8275	19.0726
SGL_RS04320	hypothetical protein	0.303913	0.13049	45.7572	26.1659	30.8211	35.2724	38.2334	43.4763
SGL_RS04325	CHAT domain-containing protein	1.63368	3.24963e-20	30.7426	42.8485	48.2942	111.694	120.258	123.576
SGL_RS04330	NAD(P)H-dependent glycerol-3-phosphate dehydrogenase	-0.617455	2.69406e-10	56.6988	56.0771	56.0324	35.4059	31.2265	34.7082
SGL_RS04335	GNAT family N-acetyltransferase	-0.965491	2.2533e-22	59.0456	55.5385	57.8008	26.9464	25.9437	28.2676
SGL_RS04340	type I glutamate--ammonia ligase	-1.70928	9.12304e-28	766.873	1054.71	1048.39	268.264	279.866	256.173
SGL_RS04345	response regulator	0.652809	3.09891e-07	8.97353	10.3951	11.0895	15.0848	14.3066	14.9934
SGL_RS04350	PleD family two-component system response regulator	-0.0230039	0.894034	37.6538	49.4962	50.3571	43.5138	41.6752	40.0736
SGL_RS04355	FKBP-type peptidyl-prolyl cis-trans isomerase	-2.13336	1.46675e-103	436.875	424.718	410.449	98.0256	84.9718	83.1041
SGL_RS04360	5-formyltetrahydrofolate cyclo-ligase	-0.852095	1.1055e-22	191.859	167.004	177.212	95.1603	90.0536	88.095
SGL_RS04365	HAD family hydrolase	-0.852731	1.62314e-09	51.8002	35.9958	41.1889	21.3045	23.5371	20.5845
SGL_RS04370	class I SAM-dependent methyltransferase	-1.48267	3.70533e-24	70.7063	50.2731	49.6213	20.5285	17.6175	17.4981
SGL_RS04375	hypothetical protein	-1.36311	5.2161e-15	21.3602	28.7138	23.8821	9.13186	9.3021	7.84331
SGL_RS04380	tellurium resistance TerZ family protein	0.425415	0.000105137	25.3451	23.4252	22.7892	29.2032	31.2931	28.2804
SGL_RS04385	glutamate decarboxylase	0.670577	4.21736e-08	52.3195	40.3415	38.8584	65.2576	66.3317	61.5269
SGL_RS04390	DUF433 domain-containing protein	1.90349	7.48801e-45	30.033	27.035	34.5713	100.86	102.874	115.351
SGL_RS04395	DUF5615 family PIN-like protein	1.35058	3.96529e-37	29.6888	27.8811	29.5538	69.6629	64.4628	71.4868
SGL_RS04400	carbon-nitrogen hydrolase family protein	-1.09533	1.39716e-19	43.8311	44.4084	50.5415	21.7348	19.1143	18.8879
SGL_RS04405	urease accessory protein UreD	-0.824431	1.21183e-14	215.651	205.855	227.122	124.812	107.862	104.673
SGL_RS04410	photosystem II protein PsbQ	-0.976402	2.49408e-22	865.293	901.476	906.238	453.475	396.974	401.453
SGL_RS04415	prohibitin family protein	1.52637	4.98404e-33	37.6319	32.3283	39.7953	87.5181	98.3077	107.492
SGL_RS04420	gamma carbonic anhydrase family protein	0.560776	1.40933e-06	34.1418	27.0035	31.806	43.5892	43.6225	39.5568
SGL_RS04425	hypothetical protein	4.34785	2.82342e-305	55.2521	49.614	60.7427	1052.2	1083.37	1017.28
SGL_RS04430	CocE/NonD family hydrolase	1.70274	1.75794e-49	23.1558	26.0072	27.0311	75.9812	79.4988	74.9945
SGL_RS04435	FAD-dependent thymidylate synthase	-3.01997	2.57284e-121	98.7153	109.704	111.915	13.1574	10.7794	12.0428
SGL_RS04440	photosystem II reaction center protein K	-1.08177	4.10873e-12	1088.49	715.585	711.864	356.016	365.4	361.441
SGL_RS04445	1-acyl-sn-glycerol-3-phosphate acyltransferase	0.615115	2.24079e-05	78.9312	90.3402	106.959	126.481	135.683	130.402
SGL_RS04450	BolA family transcriptional regulator	-0.389383	0.0148303	166.047	108.562	114.631	92.953	94.7363	84.6989
SGL_RS04455	Grx4 family monothiol glutaredoxin	-0.681415	3.23102e-08	355.038	306.398	285.875	180.779	160.795	200.827
SGL_RS04460	YbaB/EbfC family nucleoid-associated protein	-0.32368	0.000120465	223.492	210.459	210.148	155.755	160.845	157.684
SGL_RS04465	histidinol dehydrogenase	-1.1662	3.87011e-24	74.6951	59.4832	63.2836	24.5931	28.0216	28.0145
SGL_RS04470	mercuric reductase	-0.254259	0.00908569	20.2957	18.4841	18.1688	14.3541	15.136	14.5093
SGL_RS04475	hypothetical protein	0.325047	0.00482708	61.0778	60.3881	57.7502	63.1725	74.0321	69.9785
SGL_RS04480	urease subunit alpha	0.619783	1.11687e-11	74.9173	65.9472	71.4665	96.345	105.278	99.4744
SGL_RS04485	DUF29 domain-containing protein	0.273399	0.00265366	108.473	93.9816	95.7431	109.525	112.152	110.719
SGL_RS04490	2TM domain-containing protein	0.23552	0.0192147	175.155	157.576	149.295	185.684	166.757	171.107
SGL_RS04495	pentapeptide repeat-containing protein	1.3131	9.59246e-26	317.59	349.791	382.53	872.316	733.195	820.58
SGL_RS04500	hypothetical protein	0.835561	8.65091e-05	224.899	344.603	420.397	581.006	516.78	558.907
SGL_RS04505	phospholipid carrier-dependent glycosyltransferase	-0.273158	0.0511547	25.1152	27.3098	32.1891	23.1216	19.9309	21.6012
SGL_RS04510	DUF561 domain-containing protein	-1.13669	6.85287e-33	694.89	587.632	592.621	279.96	253.203	250.308
SGL_RS04515	1-deoxy-D-xylulose-5-phosphate synthase	-1.07038	5.29762e-36	355.18	338.764	371.076	159.189	155.086	152.765
SGL_RS04520	rubredoxin	-0.628497	2.29463e-11	563.963	588.718	568.918	356.65	324.494	345.695
SGL_RS04525	photosynthesis system II assembly factor Ycf48	-0.920953	1.88929e-31	409.845	399.094	391.773	201.692	190.501	192.064
SGL_RS04530	cytochrome b559 subunit alpha	-1.19161	2.03482e-38	2585.35	2695.52	2673.18	1076.29	1101.61	1029.35
SGL_RS04535	cytochrome b559 subunit beta	-0.924779	8.30413e-21	4613.58	4431.02	4273.16	2004.11	2126.7	2321.24
SGL_RS04540	photosystem II reaction center protein L	-0.821818	4.60662e-10	5689.49	4948.94	4638.7	2367.77	2497.26	3059.07
SGL_RS04545	photosystem II reaction center protein J	-0.893557	4.33502e-11	3970.93	3409.84	3173.61	1541.31	1649.6	2013.55
SGL_RS04550	glutamate 5-kinase	0.111166	0.365354	30.2043	29.0171	34.0638	33.6545	29.6649	29.736
SGL_RS04560	IS4 family transposase	-0.191411	0.416296	6.0718	7.20751	8.793	7.84758	4.81133	5.17696
SGL_RS04565	hypothetical protein	1.30351	5.35771e-21	7.29977	5.54941	6.61122	15.155	16.0374	13.5594
SGL_RS04570	Uma2 family endonuclease	2.12394	6.88332e-85	35.0427	27.8543	33.4003	127.013	136.319	126.387
SGL_RS04575	hypothetical protein	2.13577	2.39668e-70	72.6625	57.2048	59.1865	243.742	284.439	242.943
SGL_RS04580	DNA topoisomerase (ATP-hydrolyzing) subunit A	-0.027854	0.757167	25.4702	23.8479	24.3362	22.7123	22.4157	21.5042
SGL_RS04585	response regulator	-0.206546	0.112013	84.8336	85.9074	103.989	74.2549	73.0916	72.3169
SGL_RS04590	zinc-dependent peptidase	-0.679834	1.63303e-11	50.2222	47.6759	52.0238	30.7062	27.2824	28.1989
SGL_RS04595	PPC domain-containing protein	0.616961	1.04834e-08	41.9837	37.9131	43.9145	56.6877	60.1559	58.6191
SGL_RS04600	hypothetical protein	1.62516	4.16552e-27	86.6761	72.5805	73.4975	177.911	236.603	252.572
SGL_RS04605	hypothetical protein	1.70387	1.17859e-56	141.652	152.784	140.303	410.856	444.918	457.457
SGL_RS04610	Uma2 family endonuclease	0.930655	1.27854e-17	66.1405	70.6222	70.5905	116.451	118.733	130.601
SGL_RS04615	transcriptional repressor	0.307793	0.00349908	104.347	112.071	111.947	123.351	129.285	122.868
SGL_RS04620	zinc ABC transporter substrate-binding protein	0.107935	0.476045	14.4293	11.3791	12.5861	11.6461	14.6199	11.9204
SGL_RS04625	metal ABC transporter ATP-binding protein	0.0822109	0.589087	18.2213	14.3647	16.6621	13.8288	17.2439	16.993
SGL_RS04630	metal ABC transporter permease	-0.632433	4.66512e-05	19.3668	14.8958	18.5817	9.18839	12.0778	10.0415
SGL_RS04635	hypothetical protein	1.05485	3.76188e-14	80.4284	100.554	100.417	187.575	185.158	170.665
SGL_RS04640	cadherin domain-containing protein	-0.151177	0.344405	72.0193	93.8428	96.7931	68.9866	77.4304	72.4024
SGL_RS04645	PhoH family protein	-0.317279	0.00891357	39.5441	42.1778	46.9932	32.1108	30.6104	32.5599
SGL_RS04650	tetratricopeptide repeat protein	-0.399859	0.00343526	45.1254	49.6168	57.7188	38.0552	34.583	34.004
SGL_RS04655	phycobiliprotein lyase	-1.16318	4.03431e-34	146.72	138.225	147.661	63.38	58.9623	55.4215
SGL_RS04660	phycobilisome rod-core linker polypeptide	-0.32158	0.00935675	6680.14	7951.77	7897.24	5706.81	5318.41	5635.89
SGL_RS04665	hypothetical protein	0.451421	0.00535543	547.347	455.94	566.892	525.203	690.685	766.417
SGL_RS04670	hypothetical protein	-0.0137469	0.930123	361.706	335.094	435.056	318.214	343.389	372.71
SGL_RS04675	alpha/beta fold hydrolase	-1.37602	6.25243e-30	118.723	90.6738	116.736	40.0584	36.6437	38.399
SGL_RS04680	DnaJ domain-containing protein	-1.14101	5.43357e-25	57.171	58.1442	65.3745	25.7821	24.6177	24.9652
SGL_RS04685	molecular chaperone DnaK	-0.364708	9.81096e-05	115.558	120.146	122.499	86.2823	87.0803	83.3279
SGL_RS04690	serine hydroxymethyltransferase	-0.885521	1.0859e-08	710.958	925.339	1008.73	454.146	431.004	434.137
SGL_RS04695	IS1 family transposase	0.65335	0.00124573	10.3057	9.728	10.5658	11.274	15.3453	17.9827
SGL_RS04705	ComEC/Rec2 family competence protein	0.807525	2.01995e-17	18.6013	18.3983	18.2223	28.2975	29.9621	31.0276
SGL_RS04710	GNAT family N-acetyltransferase	0.967168	4.09461e-18	43.0165	45.2448	46.0494	75.5992	85.6486	81.7093
SGL_RS04715	hypothetical protein	0.000615712	0.996226	65.0197	69.2598	67.4616	64.2251	60.7217	61.2506
SGL_RS04720	iron uptake porin	-1.54702	5.64494e-39	2352	2397.84	2309.12	828.131	635.646	754.853
SGL_RS04725	response regulator transcription factor	-0.403272	4.74363e-06	87.4346	84.5319	81.8588	60.1121	59.6037	57.1721
SGL_RS04730	N-acetylmuramoyl-L-alanine amidase	-0.522824	8.71349e-09	72.5595	71.4636	73.9474	48.8804	44.7663	46.1914
SGL_RS04735	hypothetical protein	-0.0604276	0.532351	274.743	246.577	240.2	222.464	215.99	234.403
SGL_RS04740	DUF1036 domain-containing protein	0.239178	0.00498787	351.539	312.396	307.572	352.237	347.189	357.711
SGL_RS04745	STAS domain-containing protein	0.637953	5.40547e-09	90.8543	96.2194	100.944	134.992	144.54	134.938
SGL_RS04750	hypothetical protein	-0.021912	0.845151	97.6813	89.975	100.761	92.6126	86.4851	83.0011
SGL_RS04755	hypothetical protein	-0.0817063	0.591951	107.827	122.143	139.529	112.551	110.969	99.1276
SGL_RS04760	CsgG/HfaB family protein	-0.252203	0.0250437	115.247	97.8842	99.1653	90.0847	75.6363	75.7804
SGL_RS04765	hypothetical protein	0.816514	1.91747e-11	61.7709	55.3959	57.128	84.0982	94.2123	105.394
SGL_RS04770	DUF1825 family protein	-0.296432	0.301794	356.869	801.257	883.373	571.344	452.259	517.108
SGL_RS04775	alpha/beta hydrolase	-1.2119	2.59884e-07	74.0336	122.89	156.808	49.132	43.9724	46.2704
SGL_RS04780	alpha/beta fold hydrolase	0.946314	1.13462e-23	78.1324	67.4668	78.1312	133.171	128.795	136.385
SGL_RS04785	CPP1-like family protein	1.15828	1.04213e-36	311.894	301.012	335.877	668.588	651.123	639.941
SGL_RS04790	penicillin-binding protein 2	0.666842	1.59893e-12	162.507	137.125	139.87	204.928	220.672	217.81
SGL_RS04795	hypothetical protein	1.32443	3.13338e-34	414.077	428.413	398.418	873.037	1021.87	984.12
SGL_RS04800	(Fe-S)-binding protein	-1.43322	3.06834e-28	82.3038	71.8806	72.5399	29.9815	25.1227	21.827
SGL_RS04805	hypothetical protein	-1.64417	1.44137e-22	284.291	185.154	182.818	72.0817	58.8555	58.202
SGL_RS04810	AarF/ABC1/UbiB kinase family protein	0.865194	8.6887e-14	24.7801	24.3118	21.2921	40.1332	42.7232	35.7523
SGL_RS04815	hypothetical protein	0.582467	0.00201685	35.0331	53.1	52.7644	73.3818	63.5326	59.9366
SGL_RS04820	LysR family transcriptional regulator	-0.552982	7.37869e-06	131.185	101.468	103.358	77.0471	63.8286	69.4535
SGL_RS04825	hypothetical protein	-0.530273	0.329927	3884.57	1580.71	1734.81	2264.38	1044.87	1034.09
SGL_RS04830	PhzF family phenazine biosynthesis protein	-0.26903	0.170021	11.2075	7.82894	6.69979	7.03201	6.55516	6.0456
SGL_RS04840	hypothetical protein	-0.139508	0.227882	139.3	115.764	144.863	109.334	109.361	115.728
SGL_RS04845	tRNA (N6-isopentenyl adenosine(37)-C2)-methylthiotransferase MiaB	-0.982966	2.31926e-19	70.242	56.9136	57.6679	30.9865	27.7144	27.1589
SGL_RS04850	NAD-dependent epimerase/dehydratase family protein	-1.67057	1.909e-58	617.86	553.919	580.576	189.697	158.908	156.701
SGL_RS04855	DUF2470 domain-containing protein	-1.28061	1.26567e-30	97.2459	84.3575	96.7611	37.4769	33.3069	34.4366
SGL_RS04860	Uma2 family endonuclease	0.418296	0.000306986	63.1182	51.8355	62.6143	69.2316	71.3178	78.4048
SGL_RS04865	DUF1449 family protein	0.117939	0.352293	27.738	23.4386	21.4161	23.9558	23.7649	24.9128
SGL_RS04870	potassium channel protein	1.32	1.60539e-34	35.8432	29.4481	29.5846	68.5733	75.3763	75.112
SGL_RS04875	aspartate aminotransferase family protein	0.599725	1.05791e-09	149.727	124.672	121.033	184.567	185.893	182.072
SGL_RS04880	cupin domain-containing protein	0.321659	0.0111657	66.8905	53.5213	53.2321	72.1727	67.1552	61.0919
SGL_RS04885	PAP/fibrillin family protein	0.19868	0.0459331	57.5387	51.7104	52.4477	60.5095	57.612	53.1403
SGL_RS04890	hypothetical protein	-1.25066	1.06741e-23	54.4549	58.992	59.628	21.6673	21.7448	23.2908
SGL_RS04895	S-formylglutathione hydrolase	-1.34988	2.08244e-24	91.0787	91.1279	109.308	39.0808	34.1288	31.8165
SGL_RS04900	S-(hydroxymethyl)glutathione dehydrogenase/class III alcohol dehydrogenase	-0.939806	5.17247e-14	79.5978	73.0022	90.287	41.9254	39.5364	34.9791
SGL_RS04910	FG-GAP-like repeat-containing protein	1.92183	8.74626e-81	21.8421	21.2843	23.1135	73.7487	83.4096	75.6374
SGL_RS04915	magnesium chelatase ATPase subunit I	-1.20133	2.27761e-31	173.87	141.297	141.982	63.7274	60.8689	57.8224
SGL_RS04920	tyrosine--tRNA ligase	-1.7366	1.18233e-60	71.3035	58.1077	57.9867	17.1996	16.7819	17.5167
SGL_RS04925	hypothetical protein	-0.498167	0.000791255	36.0705	38.2362	29.7353	22.309	20.8827	24.4478
SGL_RS04930	hypothetical protein	0.243585	0.0450603	11.9089	10.0691	10.479	10.7152	12.5557	12.1808
SGL_RS04935	tyrosine--tRNA ligase	0.59793	0.00257331	9.63171	9.2278	6.35199	11.6399	12.02	11.7515
SGL_RS04940	single-stranded DNA-binding protein	1.59255	2.03418e-56	74.4797	76.9127	78.7392	205.181	214.431	223.237
SGL_RS04945	GIY-YIG nuclease family protein	1.26039	8.31386e-18	27.3441	30.1617	35.731	64.6593	67.6081	75.3793
SGL_RS04950	IS1 family transposase	0.859351	2.92229e-12	28.1524	27.9902	32.8432	49.9211	50.8061	48.6565
SGL_RS04955	mechanosensitive ion channel family protein	-0.560466	1.6393e-06	10.5206	9.08667	8.69843	5.84069	5.56865	6.23847
SGL_RS04960	VOC family protein	0.124026	0.349764	15.5224	13.6172	14.8444	14.9669	14.5976	14.7025
SGL_RS04965	response regulator	0.341525	0.00335221	43.2833	39.1653	37.0114	43.1884	47.4369	49.0426
SGL_RS04970	tRNA (5-methylaminomethyl-2-thiouridine)(34)-methyltransferase MnmD	0.261182	0.00426842	40.6187	39.0825	40.1451	43.3643	43.6711	45.4724
SGL_RS04975	hypothetical protein	1.14454	9.89906e-23	107.82	97.6417	102.528	188.487	206.593	234.919
SGL_RS04980	hypothetical protein	0.0514704	0.662432	81.2492	73.9119	85.0111	71.3998	78.3238	79.7912
SGL_RS04985	reverse transcriptase-like protein	0.0556242	0.694349	56.9989	63.3642	72.8587	61.3525	61.2227	63.1012
SGL_RS04990	class I SAM-dependent methyltransferase	0.313532	0.0114512	40.2861	36.9429	40.9677	41.358	50.7786	43.4799
SGL_RS04995	hypothetical protein	0.481827	0.00015514	440.961	374.615	356.803	472.008	463.943	574.074
SGL_RS05000	signal peptidase I	-0.728366	3.47782e-07	157.978	178.19	194.179	112.645	86.8505	95.5498
SGL_RS05005	Uma2 family endonuclease	-0.344723	0.00206467	81.074	86.3045	88.3136	58.4806	64.9368	62.2292
SGL_RS05010	cytochrome ubiquinol oxidase subunit I	0.963224	2.35172e-23	53.3204	50.4682	47.8629	92.0879	96.5676	84.6478
SGL_RS05015	cytochrome d ubiquinol oxidase subunit II	0.498908	7.4499e-08	53.8573	53.9167	53.2108	73.1482	70.9161	66.106
SGL_RS05020	tRNA (guanosine(46)-N7)-methyltransferase TrmB	-0.684093	3.52474e-09	83.7147	82.5692	90.2575	54.9313	45.2382	46.9118
SGL_RS05025	acetate/propionate family kinase	-0.869636	2.2121e-11	52.5018	53.3023	60.3917	31.9074	26.4029	25.421
SGL_RS05030	dienelactone hydrolase family protein	0.095781	0.402849	54.6209	43.0931	46.6675	50.1269	45.7	46.4055
SGL_RS05035	hypothetical protein	-0.339843	0.203812	81.2509	42.006	39.7256	48.7852	38.0638	30.5565
SGL_RS05040	type II toxin-antitoxin system VapC family toxin	0.303128	0.0040248	85.3799	68.2174	76.0455	86.3084	90.0551	84.9756
SGL_RS05050	lipid-A-disaccharide synthase-related protein	-0.18148	0.104223	40.4582	31.6436	34.9204	30.4551	28.4108	28.0403
SGL_RS05055	GAF domain-containing protein	-0.0186181	0.872052	33.3367	28.7266	31.3636	26.7062	29.4729	28.8353
SGL_RS05060	hypothetical protein	-0.57157	0.000119704	32.5086	25.9651	25.8554	16.5415	18.3311	17.3668
SGL_RS05065	aromatic ring-hydroxylating dioxygenase subunit alpha	-0.863211	1.52801e-07	9.24077	10.5805	11.8798	5.94502	5.22191	4.82828
SGL_RS05070	(2Fe-2S)-binding protein	0.083414	0.670595	16.2184	22.674	17.542	18.7159	17.476	18.8435
SGL_RS05075	hybrid sensor histidine kinase/response regulator	0.214193	0.0941754	34.0601	39.1562	41.7765	42.7773	39.689	41.0123
SGL_RS05080	methyl-accepting chemotaxis protein	0.4194	0.00219308	55.5798	67.819	67.9857	83.5211	72.0823	81.7983
SGL_RS05085	chemotaxis protein CheW	0.772291	6.1955e-13	92.9905	92.8257	94.7441	155.062	132.237	155.923
SGL_RS05090	response regulator	1.33397	1.8227e-38	123.311	123.546	120.307	285.968	262.371	308.702
SGL_RS05095	response regulator	0.987926	8.46613e-31	58.4605	57.1777	58.9626	104.418	107.354	108.261
SGL_RS05100	ribonuclease R	-0.568114	1.70976e-10	83.1132	73.4455	73.0627	45.8329	47.9746	48.7077
SGL_RS05105	thioredoxin family protein	0.0638651	0.555202	57.2794	48.2129	50.6754	51.3086	51.7941	47.4613
SGL_RS05110	ATP-dependent zinc metalloprotease FtsH1	0.462811	2.56144e-06	146.153	147.922	160.287	191.16	199.594	188.113
SGL_RS05115	hypothetical protein	-0.201545	0.161427	118.073	143.149	153.607	111.651	112.202	109.518
SGL_RS05120	ferrous iron transport protein A	0.553254	0.00131293	73.7553	73.8224	79.0772	80.3674	124.506	103.065
SGL_RS05125	ferrous iron transport protein B	1.12967	9.24142e-09	31.9002	36.5144	46.3829	61.5141	94.8116	78.5551
SGL_RS05130	high light inducible protein	-0.283057	0.0967019	39.0422	48.7228	38.8779	29.6288	35.8017	30.3473
SGL_RS05135	GAF domain-containing protein	0.461135	4.94526e-07	25.4756	24.0739	26.4692	31.4332	32.5659	32.6242
SGL_RS05140	divergent PAP2 family protein	-0.788716	6.90639e-19	155.814	142.414	152.21	83.0652	76.1165	80.8605
SGL_RS05145	hypothetical protein	-1.05965	2.19524e-27	212.927	206.818	210.974	98.8728	87.7683	91.7077
SGL_RS05150	TetR/AcrR family transcriptional regulator	-0.742517	1.70841e-10	330.984	246.023	262.584	159.921	147.403	152.968
SGL_RS05155	hypothetical protein	0.0862706	0.524419	31.6576	32.1272	31.1072	35.095	26.5091	31.4186
SGL_RS05160	hypothetical protein	0.672859	4.56857e-09	57.2606	61.7588	61.7148	89.5058	95.3089	81.829
SGL_RS05165	hypothetical protein	1.58605	2.38234e-39	110.653	129.385	123.842	319.496	337.247	358.996
SGL_RS05170	hypothetical protein	-0.323569	0.00126349	36.7136	36.9112	36.453	27.1672	27.7139	26.1847
SGL_RS05175	7,8-didemethyl-8-hydroxy-5-deazariboflavin synthase subunit CofG	-1.10899	3.95644e-25	25.7704	24.977	25.6374	11.5847	10.7928	10.1907
SGL_RS05180	alpha/beta hydrolase	0.317485	0.000931557	60.7946	54.5707	58.3323	63.4903	68.5105	67.7022
SGL_RS05185	SpoIID/LytB domain-containing protein	0.677614	8.85681e-11	68.5447	54.3723	62.759	87.8702	93.745	92.4035
SGL_RS05190	DUF1350 family protein	-0.556009	1.14122e-09	61.6479	59.1888	61.8915	39.2999	36.3836	38.8099
SGL_RS05195	ferredoxin	-2.32396	4.37263e-43	212.308	211	252.105	51.9083	36.115	34.5009
SGL_RS05200	DNA ligase	-2.5484	7.27211e-106	720.177	690.66	853.482	123.114	118.276	112.719
SGL_RS05205	DNA2/NAM7 family helicase	-0.339259	0.00046081	13.081	12.11	11.655	8.61302	8.9032	9.30413
SGL_RS05210	SLBB domain-containing protein	1.28621	2.41714e-29	90.731	72.0247	75.0017	165.308	192.437	178.099
SGL_RS05215	TIGR02450 family Trp-rich protein	0.650919	2.1089e-06	48.6651	43.5298	45.0795	58.3008	76.214	64.8656
SGL_RS05220	DUF1995 family protein	-0.492957	1.32953e-05	65.2753	52.5874	56.0463	35.8345	40.6268	37.172
SGL_RS05225	serine--tRNA ligase	-1.28275	9.27224e-28	148.184	110.579	116.09	46.8548	45.4928	48.6367
SGL_RS05230	phycobilisome linker polypeptide	-1.4684	3.16804e-19	6517.2	8820	8818.72	2354.07	2840.15	2804.23
SGL_RS05235	phycobilisome linker polypeptide	-1.21126	1.26535e-14	9984.63	12805.9	12220.8	3963.33	4760.31	5154.42
SGL_RS05240	phycobilisome linker polypeptide	-1.15961	2.34498e-12	13053.7	16624.8	16515.5	5246.87	6601.03	7118.71
SGL_RS05245	phycocyanin subunit alpha	-1.55467	1.25961e-41	62188.7	65479.6	63398.8	17783.7	21559.6	20352.1
SGL_RS05250	phycocyanin subunit beta	-1.58792	6.15192e-38	52426.6	58969	56644.9	15554.2	18858.1	16892.5
SGL_RS05255	hypothetical protein	0.274123	0.0231681	54.5967	60.0832	56.2517	63.0004	62.6312	64.9274
SGL_RS05260	hypothetical protein	2.369	1.17302e-43	188.046	242.887	204.729	821.383	1148.12	1124.08
SGL_RS05265	hypothetical protein	1.36943	7.80055e-10	18.3063	18.0082	13.0678	28.4317	46.0658	45.1003
SGL_RS05270	serine/threonine protein kinase	0.12749	0.154609	57.4557	54.2482	57.3772	55.8043	55.8321	58.7435
SGL_RS05280	hypothetical protein	0.546425	6.03172e-07	74.5976	73.7722	74.727	91.2762	103.734	105.901
SGL_RS05285	aspartoacylase	0.0864444	0.516512	274.933	253.841	291.497	310.666	251.889	241.908
SGL_RS05290	NAD-dependent epimerase/dehydratase family protein	-0.787271	9.28148e-15	52.6688	43.1743	47.8434	26.6548	25.607	24.3215
SGL_RS05295	heavy-metal-associated domain-containing protein	-0.0702272	0.558909	175.223	149.029	139.405	143.625	133.31	130.045
SGL_RS05300	peptidoglycan DD-metalloendopeptidase family protein	0.168042	0.0710635	480.521	447.533	489.738	504.455	505.089	460.559
SGL_RS05305	trans-splicing intein-formed DNA polymerase III subunit alpha C-terminal partner DnaE-C	0.164625	0.0686244	71.1896	63.7968	70.8336	73.9333	68.8531	70.0528
SGL_RS05310	hypothetical protein	0.769041	3.11014e-14	101.342	101.559	112.417	161.712	164.177	171.138
SGL_RS05315	hypothetical protein	1.21632	2.98009e-47	44.4337	40.3499	41.0417	90.5022	90.8833	88.8509
SGL_RS05320	PBP1A family penicillin-binding protein	0.236285	0.0452358	65.0332	50.148	52.4943	56.8879	62.4194	62.4911
SGL_RS05325	PAP/fibrillin family protein	-0.758805	1.38603e-11	87.2592	88.66	89.7207	52.6641	42.9368	48.938
SGL_RS05330	ABC transporter ATP-binding protein	0.405027	0.0014093	40.9721	29.2564	32.41	43.9548	39.7281	41.5425
SGL_RS05335	hypothetical protein	1.37861	2.72371e-20	307.362	197.123	215.896	569.565	586.034	578.274
SGL_RS05340	MBL fold metallo-hydrolase	-0.0564788	0.516068	98.0605	93.2821	93.084	85.1672	84.4615	82.6034
SGL_RS05345	DUF2301 domain-containing membrane protein	-0.332697	0.00261681	103.204	115.169	113.073	83.8534	77.4725	81.579
SGL_RS05350	NADH-quinone oxidoreductase subunit K	-1.82399	5.27277e-18	48.6929	70.6494	49.4828	18.1312	11.8532	13.1969
SGL_RS05355	cation:proton antiporter	-1.21751	1.38865e-13	30.3304	33.0609	21.9579	10.8931	10.6792	11.9724
SGL_RS05360	cation:proton antiporter subunit C	0.59659	3.35175e-07	103.717	108.061	91.2308	135.738	151.367	136.374
SGL_RS05365	cation:proton antiporter	0.65894	1.17042e-13	53.0385	49.9308	46.9498	70.9723	74.1338	73.3996
SGL_RS05370	Na+/H+ antiporter subunit E	0.314064	0.00148085	75.0325	64.2823	68.2716	77.6535	82.4899	78.0288
SGL_RS05375	hypothetical protein	0.122771	0.427365	104.173	75.5728	75.2771	77.2356	89.1717	89.1314
SGL_RS05380	monovalent cation/H(+) antiporter subunit G	-0.0332171	0.830504	89.1143	73.3704	63.508	63.1303	72.2288	67.9289
SGL_RS05385	DUF4040 domain-containing protein	-0.0205623	0.87394	71.8462	62.807	55.5902	55.8448	59.4355	57.4695
SGL_RS05390	Na(+)/H(+) antiporter subunit B	-0.145452	0.265077	61.0085	53.7015	45.4004	43.9346	43.0446	46.2492
SGL_RS05395	DUF58 domain-containing protein	-0.0612779	0.558748	55.292	46.4827	45.7092	44.1756	43.5431	42.4817
SGL_RS05400	Crp/Fnr family transcriptional regulator	-0.666849	1.54977e-07	25.8727	23.3652	20.7075	14.3487	13.386	12.7884
SGL_RS05405	prepilin-type N-terminal cleavage/methylation domain-containing protein	0.0551992	0.751645	39.0767	36.2701	29.5977	28.9605	40.0045	31.4687
SGL_RS05410	type II secretion system GspH family protein	-0.181813	0.329088	47.3464	51.3486	40.4238	33.3525	47.1371	32.4887
SGL_RS05415	prepilin-type N-terminal cleavage/methylation domain-containing protein	-0.00513064	0.976129	43.7152	42.0583	38.3807	34.7041	46.046	33.2887
SGL_RS05420	hypothetical protein	0.351378	0.0244501	29.6874	31.6805	26.0125	29.7713	40.8888	32.3763
SGL_RS05425	ABC transporter ATP-binding protein/permease	-0.333071	0.000440359	66.1918	60.4149	62.1372	46.7998	48.6341	42.6284
SGL_RS05430	hypothetical protein	1.60215	1.33941e-28	110.889	133.292	142.623	330.661	394.311	370.743
SGL_RS05435	heavy metal translocating P-type ATPase	0.512176	5.44349e-07	50.8824	53.6179	56.7342	69.683	71.3594	71.6149
SGL_RS05440	ACP S-malonyltransferase	-1.24405	1.80447e-20	88.919	64.7017	64.043	29.0606	28.0463	26.8853
SGL_RS05445	response regulator	-0.919188	2.57546e-10	134.303	99.2091	90.456	51.576	50.1486	54.8834
SGL_RS05450	YbjN domain-containing protein	-0.549715	2.0348e-10	263.844	237.293	233.939	161.746	150.089	150.618
SGL_RS05455	radical SAM family heme chaperone HemW	-1.49967	4.58812e-21	57.7592	60.9931	61.2455	24.5708	16.8183	16.8788
SGL_RS05460	nicotinate-nucleotide adenylyltransferase	-1.95681	2.15949e-41	73.6843	93.7914	89.1319	21.5514	20.1904	18.7572
SGL_RS05465	hypothetical protein	-0.45578	3.07827e-05	141.438	137.116	127.568	82.8804	92.3423	97.3117
SGL_RS05470	dihydropteroate synthase	-0.250836	0.00818661	36.5074	32.4921	33.4931	27.0462	26.7763	25.5817
SGL_RS05475	glycosyltransferase family 39 protein	-0.704975	4.05774e-10	29.1281	32.3413	31.4333	18.0943	17.7869	16.6313
SGL_RS05480	FAD-dependent oxidoreductase	-1.14455	2.49193e-19	12.358	13.3718	11.0713	4.92282	5.0757	5.27113
SGL_RS05485	putative toxin-antitoxin system toxin component, PIN family	-0.102942	0.526942	23.33	22.8611	21.1952	16.2708	19.6405	21.818
SGL_RS05490	hypothetical protein	0.144616	0.259336	60.6462	58.3511	57.8412	53.8091	60.175	66.2173
SGL_RS05495	hypothetical protein	-1.21087	2.34676e-27	98.3538	103.236	88.3233	39.0752	37.7465	38.2368
SGL_RS05500	ribonuclease R	-1.03529	8.54005e-30	138.168	118.778	136.271	61.0153	58.5743	56.8634
SGL_RS05505	TIGR03279 family radical SAM protein	0.176672	0.092979	26.4124	26.9591	25.3258	25.8716	28.1847	28.0036
SGL_RS05510	PP2C family protein-serine/threonine phosphatase	0.193443	0.025929	37.1153	33.3211	34.1554	38.1239	36.155	36.0497
SGL_RS05515	hypothetical protein	0.290599	0.0129634	92.6192	74.9007	85.7103	88.6169	99.2174	97.9413
SGL_RS05520	argininosuccinate lyase	-0.463506	2.4626e-05	50.3944	41.2989	42.891	27.9271	30.0273	31.7661
SGL_RS05525	NUDIX hydrolase	-0.620097	4.84376e-08	49.0278	46.987	44.612	29.2189	29.5668	25.4785
SGL_RS05530	KAP family NTPase	-1.14897	2.49193e-19	8.9108	9.92215	10.0413	4.03536	4.14235	3.78382
SGL_RS05535	TIGR03960 family B12-binding radical SAM protein	-1.69397	6.07019e-51	62.4225	68.2729	63.0007	20.165	16.8516	17.9849
SGL_RS05540	cytochrome c oxidase subunit II	1.34025	0.000400677	183.508	73.3332	91.4674	284.899	284.787	279.999
SGL_RS05545	cytochrome c oxidase subunit I	1.37504	1.05191e-09	187.775	88.6941	95.3661	302.741	301.8	292.915
SGL_RS05550	cytochrome c oxidase subunit CtaE	1.08339	5.08795e-07	123.561	63.8738	63.1023	164.403	159.855	167.795
SGL_RS05555	thioredoxin	-0.707316	4.57718e-10	265.374	213.882	222.408	144.973	121.374	128.545
SGL_RS05560	DegT/DnrJ/EryC1/StrS family aminotransferase	-1.65899	1.27548e-30	69.2211	50.4258	54.0664	18.9612	14.3614	16.8084
SGL_RS05565	ABC transporter ATP-binding protein	-1.43669	1.25402e-21	19.5889	15.9023	18.8189	5.30411	7.02922	6.01994
SGL_RS05570	ABC transporter permease	-0.0674741	0.709439	10.818	9.35963	12.6957	8.21342	10.4375	10.2618
SGL_RS05575	aliphatic sulfonate ABC transporter substrate-binding protein	-0.028853	0.832663	17.9725	20.2688	20.6689	17.9043	18.2392	17.1428
SGL_RS05580	hydrogenase nickel incorporation protein HypB	-0.288691	0.0199353	23.2295	20.825	24.2007	16.4502	18.5598	16.4946
SGL_RS05585	hydrogenase maturation nickel metallochaperone HypA	-0.557081	0.00108214	35.5091	24.1153	35.5964	19.0471	21.3426	19.0478
SGL_RS05590	agmatinase	-1.05044	3.29634e-16	55.2316	45.6563	60.8453	24.8354	24.4146	22.4335
SGL_RS05595	GAF domain-containing protein	0.0422269	0.703025	78.6817	77.4043	70.4474	69.3759	75.6332	70.1086
SGL_RS05600	diguanylate cyclase	0.102101	0.458521	33.2306	27.0754	24.6013	29.4108	28.9053	25.6769
SGL_RS05605	cation-transporting P-type ATPase	0.420822	9.71548e-06	17.4983	17.6882	18.264	21.4494	22.5151	22.1158
SGL_RS05610	hypothetical protein	-0.851243	2.38387e-07	75.9663	53.5686	51.7752	33.554	30.3168	28.1453
SGL_RS05615	leucine--tRNA ligase	-0.773305	8.11787e-16	107.202	105.348	102.87	61.9235	55.1922	52.9181
SGL_RS05620	sodium/glutamate symporter	0.848429	9.02572e-19	30.2922	26.4071	28.1228	50.6448	44.7529	45.7602
SGL_RS05630	GAF domain-containing sensor histidine kinase	0.701369	1.43569e-08	64.7671	52.7983	53.5218	76.4451	85.7844	94.4577
SGL_RS05635	DUF4269 domain-containing protein	0.640766	1.06548e-05	9.46805	10.6807	9.29923	14.259	15.1691	12.9824
SGL_RS05640	ABC transporter ATP-binding protein/permease	0.565465	2.56154e-06	30.8121	34.344	36.885	46.9046	48.0521	44.8865
SGL_RS05645	hypothetical protein	0.47993	0.00116684	97.7986	125.932	128.411	149.264	156.754	149.723
SGL_RS05650	Uma2 family endonuclease	0.360611	0.00220613	76.4817	87.828	86.7864	97.2462	101.763	99.2065
SGL_RS05655	TPM domain-containing protein	-0.119591	0.333292	62.9696	73.6882	68.0866	60.5915	57.3073	56.1865
SGL_RS05660	transketolase	-1.19792	6.81048e-24	1201.66	1385.47	1403.29	572.139	523.398	506.556
SGL_RS05665	beta-ketoacyl-ACP synthase II	-2.17872	5.75969e-86	505.205	426.608	437.218	103.867	89.1563	83.6134
SGL_RS05670	acyl carrier protein	-1.85834	1.38713e-36	1394.96	1122.1	1125.62	372.33	262.927	280.245
SGL_RS05675	hypothetical protein	-0.0645388	0.567794	34.6769	33.2459	33.1313	30.7338	28.2383	30.0719
SGL_RS05680	DUF3148 domain-containing protein	-0.216803	0.12616	41.2613	34.0859	32.8787	28.5663	26.6722	30.5306
SGL_RS05685	bacterioferritin	-0.602549	1.08413e-09	444.787	467.197	482.57	289.997	269.412	287.639
SGL_RS05690	short chain dehydrogenase	-0.241314	0.0839527	257.133	313.858	324.795	223.692	240.576	236.005
SGL_RS05695	50S ribosomal protein L25	-0.973157	3.61787e-24	850.455	911.438	858.923	420.318	415.235	394.632
SGL_RS05700	adenylosuccinate synthase	-0.880467	7.74805e-27	307.945	302.805	314.37	157.476	154.481	151.117
SGL_RS05705	DUF2949 domain-containing protein	1.88601	2.77545e-16	75.8561	149.647	135.119	455.193	380.559	437.754
SGL_RS05710	50S ribosomal protein L31	-1.98351	3.14385e-47	1252.88	970.993	894.991	217.034	258.672	241.614
SGL_RS05715	30S ribosomal protein S9	-2.01794	4.75295e-98	1300.53	1333.06	1264.87	280.119	310.979	292.727
SGL_RS05720	50S ribosomal protein L13	-2.09002	8.94173e-109	1131.97	1152.17	1096.58	229.854	252.542	246.601
SGL_RS05725	tRNA pseudouridine(38-40) synthase TruA	-1.91193	9.52979e-91	879.681	931.209	915.513	220.561	229.972	215.519
SGL_RS05730	50S ribosomal protein L17	-2.43846	1.93684e-140	1427.86	1503.43	1416.39	246.238	256.748	233.115
SGL_RS05735	DNA-directed RNA polymerase subunit alpha	-2.84357	4.30677e-200	965.967	847.359	797.442	108.513	113.739	110.404
SGL_RS05740	30S ribosomal protein S11	-2.52657	1.93684e-140	1274.9	1082.07	1069.3	194.541	180.813	168.673
SGL_RS05745	30S ribosomal protein S13	-1.98976	2.81516e-66	1547.97	1425.24	1414.89	390.329	319.382	302.405
SGL_RS05750	translation initiation factor IF-1	-1.06759	6.00191e-15	210.695	219.597	249.495	103.089	108.625	86.436
SGL_RS05755	adenylate kinase	-0.729913	6.0835e-19	329.507	314.523	310.402	185.399	170.755	174.021
SGL_RS05760	preprotein translocase subunit SecY	-0.637963	7.13818e-14	813.089	830.903	814.718	479.161	488.487	489.071
SGL_RS05765	50S ribosomal protein L15	-2.73418	2.72193e-186	1043.02	1016.89	954.206	130.676	144.725	139.591
SGL_RS05770	30S ribosomal protein S5	-2.48016	2.72322e-209	1745.27	1622.98	1551.94	269.008	271.969	268.389
SGL_RS05775	50S ribosomal protein L18	-2.67929	1.21902e-188	1744.48	1716.92	1610.63	238.088	231.692	256.122
SGL_RS05780	50S ribosomal protein L6	-3.232	5.11555e-229	1666.81	1803.62	1740.83	169.15	176.698	162.071
SGL_RS05785	30S ribosomal protein S8	-3.55557	4.03451e-282	1613.66	1702.47	1610.63	122.896	134.973	125.351
SGL_RS05790	50S ribosomal protein L5	-3.83433	2.82342e-304	1790.98	1765.09	1656.92	104.053	119.676	109.839
SGL_RS05795	50S ribosomal protein L24	-3.83609	2.82342e-299	2020.99	2093.35	1977.2	119.803	137.859	131.552
SGL_RS05800	50S ribosomal protein L14	-3.89585	2.82342e-303	1777.93	1766.78	1633.85	98.4735	110.051	108.973
SGL_RS05805	30S ribosomal protein S17	-3.67715	1.10863e-282	1986.76	1923.58	1772.28	129.158	146.649	129.616
SGL_RS05810	50S ribosomal protein L29	-3.89582	2.82342e-302	2194.79	2263.92	2059.83	134.518	139.582	126.042
SGL_RS05815	50S ribosomal protein L16	-4.06636	6.77278e-277	1868.21	1813.48	1642.69	88.5615	107.5	92.7188
SGL_RS05820	30S ribosomal protein S3	-3.23411	8.79852e-263	1584.58	1566.02	1489.97	141.56	157.877	151.952
SGL_RS05825	50S ribosomal protein L22	-3.4449	1.33878e-200	1882.07	1896.32	1816.45	137.3	166.473	164.303
SGL_RS05830	30S ribosomal protein S19	-3.4931	6.97e-207	1635.16	1651.62	1575.46	115.632	139.703	138.051
SGL_RS05835	50S ribosomal protein L2	-3.40502	1.80592e-146	1221.04	1266.88	1180.45	88.002	116.135	110.118
SGL_RS05840	50S ribosomal protein L23	-2.97336	4.39013e-86	1555.64	1699.67	1538.52	147.026	202.161	203.615
SGL_RS05845	50S ribosomal protein L4	-2.79754	6.30107e-118	1081.64	1013.05	929.128	114.618	141.711	139.807
SGL_RS05850	50S ribosomal protein L3	-2.63548	1.57836e-84	1106.37	839.046	836.755	119.065	145.284	141.566
SGL_RS05855	DNA starvation/stationary phase protection protein	-0.514972	2.76308e-08	295.291	308.114	296.344	202.183	188.095	190.436
SGL_RS05860	chorismate lyase	-0.437445	0.000362102	148.15	166.904	162.42	120.869	102.208	102.383
SGL_RS05865	metallophosphoesterase	-0.638179	2.61596e-09	77.6298	75.8582	78.9268	48.9086	40.759	47.8774
SGL_RS05870	DUF1823 family protein	-1.01633	2.33157e-10	90.4003	115.56	110.409	56.2187	43.632	43.9564
SGL_RS05875	c-type cytochrome	-2.53957	5.7567e-73	91.5806	95.7231	80.3712	16.1077	12.439	13.3442
SGL_RS05880	sugar ABC transporter substrate-binding protein	0.0393575	0.70009	44.8105	40.6961	40.8465	38.1072	42.0932	39.5017
SGL_RS05885	acetylglutamate kinase	-0.37192	0.00276578	39.6379	42.3547	46.9341	31.947	31.3454	28.6102
SGL_RS05890	urease accessory protein UreF	-0.42443	3.01411e-05	104.722	106.481	111.206	73.9907	69.7643	77.6907
SGL_RS05895	DUF3386 domain-containing protein	-1.33153	5.07623e-17	287.47	400.374	382.619	140.626	122.453	127.743
SGL_RS05900	ATP-binding cassette domain-containing protein	-1.34126	4.0041e-16	101.612	143.75	142.452	49.1433	46.6792	44.7029
SGL_RS05925	DNA-directed RNA polymerase subunit beta''	-2.63131	2.03273e-127	559.02	632.451	645.253	91.0439	90.0448	90.6707
SGL_RS05930	DNA-directed RNA polymerase subunit beta	-2.18952	1.39222e-72	488.565	585.086	580.763	109.549	110.079	112.989
SGL_RS05935	TatD family hydrolase	-1.32414	4.93143e-54	630.834	547.191	552.542	222.121	206.398	206.694
SGL_RS05940	30S ribosomal protein S20	-0.458895	5.24037e-06	1911.99	1630.49	1547.9	1203.84	1106.67	1096.27
SGL_RS05945	PAS domain S-box protein	-0.928486	7.92103e-27	48.2041	41.4504	44.5331	22.6865	21.0186	21.1555
SGL_RS05950	hypothetical protein	-0.400662	0.000529019	85.6838	77.6216	87.8273	65.9401	55.1905	54.1945
SGL_RS05955	ATP-dependent helicase	0.263817	0.00411859	16.0403	15.6465	15.6208	17.114	17.2734	18.0121
SGL_RS05960	chromosome segregation protein SMC	-0.546909	5.08962e-05	28.4442	33.2016	34.1832	18.6414	21.9515	19.8818
SGL_RS05965	phosphotransferase enzyme family protein	-0.946162	0.0470435	66.513	193.37	186.933	58.7808	67.0278	77.0353
SGL_RS05970	DUF533 domain-containing protein	0.102661	0.436402	178.818	144.619	140.333	137.213	159.849	161.131
SGL_RS05975	DUF3531 family protein	-0.782813	1.02793e-13	99.0973	99.8999	103.949	57.4436	49.7388	54.9253
SGL_RS05980	hypothetical protein	-0.479699	7.93772e-07	55.272	48.3718	52.665	33.2826	36.4974	33.4282
SGL_RS05985	DNA-processing protein DprA	-0.409576	3.44946e-05	39.6012	38.5249	39.2259	29.4409	25.6806	26.3142
SGL_RS05990	YbjQ family protein	-0.0197738	0.889305	57.4486	49.1466	52.3937	55.3254	43.7909	45.5568
SGL_RS05995	DUF2442 domain-containing protein	0.213597	0.192787	29.5872	24.8043	30.07	35.5545	26.5015	28.4963
SGL_RS06000	peroxiredoxin	-0.91576	8.75463e-23	1521.43	1333.84	1550.7	749.747	693.578	705.727
SGL_RS06005	DNA mismatch repair endonuclease MutL	-1.16143	3.78025e-25	100.453	89.5191	110.415	41.4601	42.9543	38.9836
SGL_RS06010	branched-chain amino acid ABC transporter permease	-0.455517	0.050139	63.7266	114.577	123.189	66.6357	72.4065	64.0362
SGL_RS06015	urea ABC transporter permease subunit UrtC	-0.865885	6.70313e-05	51.5827	85.76	95.5997	37.3199	41.312	38.7727
SGL_RS06020	sugar ABC transporter permease	-0.352684	0.0189336	36.2842	40.7757	49.0255	29.3305	31.4775	30.2693
SGL_RS06025	DUF29 domain-containing protein	1.03469	7.99394e-20	41.0055	40.2714	39.0645	69.9123	82.9504	75.2114
SGL_RS06030	trypsin-like peptidase domain-containing protein	1.08436	1.70642e-19	51.0665	44.0975	39.0134	86.0739	82.1771	94.8103
SGL_RS06035	Rieske (2Fe-2S) protein	-0.399971	0.0161805	288.972	185.502	183.641	154.716	154.773	146.797
SGL_RS06040	DUF1997 domain-containing protein	-0.166766	0.272157	69.8696	47.1541	51.7192	45.3544	43.5036	49.1529
SGL_RS06045	efflux RND transporter periplasmic adaptor subunit	-0.244904	0.0365452	41.2799	32.0666	33.0416	26.9227	28.7702	26.8742
SGL_RS06050	hypothetical protein	0.394631	0.167427	8.06351	9.08584	6.00683	6.40329	10.7569	11.0263
SGL_RS06055	bifunctional aldolase/short-chain dehydrogenase	-1.15592	9.46512e-32	45.1045	44.6867	48.9618	19.9394	18.5822	18.7908
SGL_RS06060	DUF433 domain-containing protein	-0.803254	2.57692e-10	52.5678	41.2967	45.4085	23.8874	23.8019	25.6357
SGL_RS06065	DUF5615 family PIN-like protein	-0.729794	2.75629e-06	42.7671	47.3265	51.3635	30.9522	23.9339	23.5751
SGL_RS06070	cobaltochelatase subunit CobN	-0.492597	2.90995e-06	15.2406	13.5409	15.5027	10.4331	9.05044	9.50792
SGL_RS06075	PAS domain S-box protein	0.798697	6.47475e-07	5.56485	7.59216	7.55368	11.2337	11.3002	10.9553
SGL_RS06080	response regulator transcription factor	0.260084	0.062682	12.1591	13.2635	13.251	13.9919	13.0719	15.6197
SGL_RS06085	response regulator	1.61239	1.08976e-51	8.7007	8.45386	8.03633	23.3822	22.7872	25.1332
SGL_RS06090	hypothetical protein	-0.152663	0.209267	23.4254	25.6051	24.9376	20.083	20.419	20.7958
SGL_RS06095	type II 3-dehydroquinate dehydratase	0.913837	2.0195e-20	174.157	150.607	162.864	286.309	260.805	301.646
SGL_RS06105	magnesium transporter	0.221151	0.0595879	27.5141	30.7248	30.7361	30.9757	31.6283	33.2187
SGL_RS06110	glycosyltransferase family 4 protein	-0.352006	0.0010835	24.3668	25.679	25.8329	18.4309	18.8349	17.5398
SGL_RS06115	DUF1868 domain-containing protein	-0.299207	0.00412222	189.088	193.083	208.435	157.112	145.492	140.399
SGL_RS06120	hypothetical protein	-0.0782685	0.524063	101.785	108.112	118.184	97.9055	95.9629	92.991
SGL_RS06125	triacylglycerol lipase	0.0723713	0.677839	63.4184	83.9456	87.9032	71.2781	78.1729	79.5921
SGL_RS06130	anti-sigma regulatory factor	0.347982	0.076793	86.8571	143.069	122.48	129.992	140.906	146.582
SGL_RS06135	23S rRNA (uracil(1939)-C(5))-methyltransferase RlmD	-1.0859	2.60166e-19	91.6721	103.75	108.923	46.9435	41.8431	43.2457
SGL_RS06140	threonine ammonia-lyase, biosynthetic	-1.92642	7.61061e-86	78.2052	70.233	74.232	19.5942	16.5629	17.5912
SGL_RS06145	cell division protein SepF	0.942487	2.10642e-15	747.309	600.899	611.388	1058.21	1143.88	1274.05
SGL_RS06150	phosphomannose isomerase type II C-terminal cupin domain	0.10864	0.42681	81.7087	94.5957	90.4394	95.4268	79.3535	91.0469
SGL_RS06155	BrnA antitoxin family protein	-0.568069	0.00271525	58.6686	77.953	82.4177	54.0843	43.209	38.8181
SGL_RS06160	BrnT family toxin	-0.688627	2.70405e-07	29.6048	34.0343	30.9801	17.4806	18.3118	18.1362
SGL_RS06165	co-chaperone GroES	-4.41997	1.07868e-107	1304.74	1922.89	1971.12	59.0384	68.9513	86.1961
SGL_RS06170	chaperonin GroEL	-3.76373	3.33788e-95	1014.95	1399.42	1448.9	70.0101	89.5256	94.9554
SGL_RS06175	EAL domain-containing protein	0.0105579	0.938787	7.3648	7.36207	6.36091	6.16784	6.51462	6.88909
SGL_RS06180	NUDIX hydrolase	0.151622	0.349764	27.438	35.0847	31.1502	28.4724	34.057	33.6157
SGL_RS06190	chorismate synthase	-0.922744	3.8998e-20	70.419	63.3405	61.9294	34.5318	30.8171	29.6088
SGL_RS06195	50S ribosomal protein L7/L12	-2.88364	3.05254e-156	2172.45	2152.04	1968.88	234.616	275.642	268.767
SGL_RS06200	50S ribosomal protein L10	-3.13499	1.91153e-243	1907.32	1677.13	1592.63	173.059	180.828	184.711
SGL_RS06205	50S ribosomal protein L1	-2.1224	8.94173e-109	1353.81	1427.97	1307.47	277.703	295.861	288.85
SGL_RS06210	50S ribosomal protein L11	-1.77009	6.21789e-76	1050.53	1061.42	1008.86	302.041	278.644	260.427
SGL_RS06215	transcription termination/antitermination protein NusG	-1.32184	1.30831e-40	780.116	757.13	789.444	315.627	267.455	273.267
SGL_RS06220	preprotein translocase subunit SecE	-0.254964	0.0538922	1683.14	1795.43	1942.87	1607.03	1289.19	1301.02
SGL_RS06230	50S ribosomal protein L19	-0.194477	0.0875415	867.478	673.26	683.422	581.641	609.509	595.216
SGL_RS06235	hypothetical protein	0.33729	0.0168446	49.7424	35.1508	37.072	46.8851	47.0767	48.2278
SGL_RS06240	alpha/beta fold hydrolase	-0.672532	1.16056e-10	34.9289	29.8412	30.7749	18.6698	17.1839	19.2731
SGL_RS06245	late competence development ComFB family protein	-0.304373	0.0033742	65.1866	64.9596	62.2522	44.2919	48.9315	50.324
SGL_RS06250	hypothetical protein	-1.5933	1.52351e-28	74.3893	59.761	66.7768	21.8658	16.3585	22.5292
SGL_RS06255	Tic20 family protein	-0.839193	2.07126e-10	160.408	189.124	181.564	102.246	87.1054	84.2218
SGL_RS06260	2Fe-2S iron-sulfur cluster-binding protein	-0.585943	1.72942e-06	68.3897	62.1223	54.4268	37.2024	39.6515	36.4874
SGL_RS06265	class III poly(R)-hydroxyalkanoic acid synthase subunit PhaE	1.15221	4.12967e-21	60.1273	48.432	47.0969	97.0952	114.01	108.671
SGL_RS06270	class III poly(R)-hydroxyalkanoic acid synthase subunit PhaC	0.995288	5.60337e-32	62.0077	55.3365	59.5365	108.272	105.596	111.837
SGL_RS06275	hypothetical protein	0.393275	7.97545e-06	131.742	123.522	132.702	154.754	156.752	158.778
SGL_RS06280	fasciclin domain-containing protein	0.723163	2.53748e-06	88.2333	74.3775	57.6179	107.143	120.087	108.796
SGL_RS06285	CO2 hydration protein	-0.903916	1.42598e-08	55.4814	51.9326	36.182	22.6529	23.6597	23.9099
SGL_RS06290	NADH-quinone oxidoreductase subunit M	-1.04167	5.17187e-11	63.3635	57.8962	41.0944	22.8638	25.1335	24.0782
SGL_RS06295	NAD(P)H-quinone oxidoreductase subunit F	-0.786963	4.48568e-06	58.9264	50.7514	35.6379	25.5108	23.7602	27.7068
SGL_RS06300	hypothetical protein	0.281485	0.0130964	66.4803	68.0924	70.291	82.3694	78.7115	69.0578
SGL_RS06305	photosystem I core protein PsaA	-0.0208297	0.862417	27518.6	30438.5	29647.3	26012.7	28136	25636.8
SGL_RS06310	photosystem I core protein PsaB	0.00324765	0.981418	24885.5	29309.3	28191.2	25049.6	26309	25009.2
SGL_RS06315	phosphotransferase	-0.58413	2.89304e-08	86.6064	76.6048	72.6934	52.7477	46.5162	45.5513
SGL_RS06320	ABC transporter ATP-binding protein/permease	0.106234	0.368923	21.0511	22.6429	22.7655	20.6314	22.8087	22.599
SGL_RS06325	glycosyltransferase family 4 protein	1.51003	1.81197e-22	6.77094	5.88242	5.82752	13.3086	18.0754	17.5988
SGL_RS06330	glycosyltransferase family 4 protein	2.15893	9.33832e-22	9.97955	7.73974	8.88943	23.7085	47.3654	41.4928
SGL_RS06335	glycosyltransferase family protein	3.12026	3.92739e-52	25.286	21.7546	26.419	136.544	254.773	218.221
SGL_RS06340	response regulator transcription factor	-0.0685839	0.508922	91.049	84.1702	83.5775	78.2926	69.497	79.6899
SGL_RS06345	alpha-ketoacid dehydrogenase subunit beta	-1.14969	5.6531e-23	150.339	114.675	118.907	56.6535	50.7742	51.1368
SGL_RS06350	BMC domain-containing protein	-0.86867	3.06069e-13	384.092	334.494	376.129	205.881	159.412	185.807
SGL_RS06355	carbon dioxide-concentrating mechanism protein CcmK	-1.9036	1.21752e-69	637.839	548.263	575.311	162.253	135.309	133.865
SGL_RS06360	glycerate kinase	-2.46645	8.51398e-140	142.696	118.514	128.802	22.9698	21.0486	20.5889
SGL_RS06365	iron uptake porin	0.840543	4.83848e-25	6527.55	6396.9	6517.07	10472.9	10767.8	10929.5
SGL_RS06370	cysteine synthase A	0.131301	0.208718	67.6323	59.5548	66.6989	70.9743	63.0005	61.9818
SGL_RS06375	glucose-6-phosphate dehydrogenase	1.12084	6.23876e-27	93.718	75.4613	75.025	158.774	166.57	164.961
SGL_RS06380	excinuclease ABC subunit UvrA	0.402284	5.47664e-05	28.7432	29.293	27.6296	37.8905	33.4009	33.3361
SGL_RS06385	hypothetical protein	0.217301	0.0670245	15.805	15.5446	15.9544	19.1064	15.9583	15.7315
SGL_RS06390	IS5 family transposase	0.707805	2.2204e-14	27.4491	25.3994	24.7614	38.8131	39.2207	39.0381
SGL_RS06395	type II toxin-antitoxin system VapC family toxin	1.57109	4.13555e-38	23.5011	24.5715	22.5444	70.1843	57.7458	66.5953
SGL_RS06405	threonine-phosphate decarboxylase CobD	-0.916642	1.60142e-17	417.928	329.252	361.053	193.998	177.725	167.264
SGL_RS06410	HU family DNA-binding protein	-0.649306	1.11833e-06	3474.02	2471.06	2503.62	1714.03	1555.29	1664.19
SGL_RS06415	GNAT family N-acetyltransferase	0.246388	0.17477	20.2467	22.8472	30.0096	29.8142	24.2854	26.2752
SGL_RS06420	hypothetical protein	-0.438663	0.00949956	118.375	118.101	168.14	100.854	82.3212	92.0335
SGL_RS06425	ATP-dependent DNA helicase	0.533773	0.000171625	32.6316	28.2934	39.1955	47.6693	41.1217	45.3602
SGL_RS06430	glycosyltransferase family 2 protein	0.35836	0.00375716	36.8253	27.2811	28.8553	37.5425	35.9101	36.4623
SGL_RS06435	cobalt-precorrin-5B (C(1))-methyltransferase CbiD	-0.439888	0.0128567	19.4662	14.12	14.8771	12.8212	8.52126	11.4276
SGL_RS06440	NAD-dependent epimerase/dehydratase family protein	-1.47795	7.53326e-36	232.528	259.352	273.818	90.2791	79.4712	83.0465
SGL_RS06445	DUF3782 domain-containing protein	-1.50274	3.46267e-28	173.461	206.14	218.116	66.8159	59.1458	67.7049
SGL_RS06450	2-C-methyl-D-erythritol 2,4-cyclodiphosphate synthase	-1.24696	1.17865e-30	101.807	109.358	111.193	43.3346	39.8665	41.709
SGL_RS06455	MATE family efflux transporter	-1.33549	1.04218e-32	59.9004	68.4034	65.9086	23.8767	23.275	23.6421
SGL_RS06460	fatty acid desaturase	-1.49771	4.70524e-50	167.084	171.519	179.065	59.8952	55.9501	52.7932
SGL_RS06465	hypothetical protein	0.0687146	0.743723	22.1044	14.3759	17.7279	14.406	19.2683	18.8269
SGL_RS06470	high light inducible protein	0.701713	1.04751e-05	48.9608	62.0108	62.0214	79.6148	95.8454	85.4152
SGL_RS06475	hypothetical protein	0.996867	1.20633e-09	55.644	69.9089	65.2963	98.9326	132.041	123.069
SGL_RS06480	sigma-70 family RNA polymerase sigma factor	1.3152	1.31318e-24	1662.61	1977.78	2009.24	4090.08	4416.44	4572.36
SGL_RS06485	anti-sigma factor	0.534583	5.58005e-05	639.504	704.102	790.794	886.904	941.302	1036.29
SGL_RS06490	permease	0.122625	0.301989	112.969	87.7642	102.578	95.2566	101.752	107.025
SGL_RS06500	glycosyltransferase family 4 protein	-0.85557	3.26755e-21	67.2033	65.1532	67.2493	35.8019	33.5742	32.2374
SGL_RS06505	twin-arginine translocase TatA/TatE family subunit	-1.03231	2.69026e-10	153.705	109.648	101.039	57.5769	56.6107	48.5215
SGL_RS06510	YdiU family protein	-0.881418	2.30494e-15	71.365	73.5129	71.9582	40.4486	35.0317	32.9341
SGL_RS06515	ATP-dependent zinc metalloprotease FtsH4	-0.615503	6.73153e-09	306.981	331.895	346.941	202.636	188.623	202.353
SGL_RS06520	hydrogenase expression/formation protein HypE	-0.884077	4.06152e-16	41.1667	34.857	38.9008	20.6113	19.1509	17.5178
SGL_RS06525	Uma2 family endonuclease	0.270031	0.00646081	84.7609	75.8693	88.5518	94.4337	90.239	92.6561
SGL_RS06530	5'/3'-nucleotidase SurE	-1.13789	6.52521e-19	48.3438	40.9796	45.1438	21.7591	17.0741	17.247
SGL_RS06535	peptide deformylase	-0.811306	1.60381e-17	289.747	298.29	296.767	165.61	147.923	151.201
SGL_RS06540	hypothetical protein	-1.37554	6.5457e-22	242.691	250.656	246.28	105.274	73.7272	82.3499
SGL_RS06545	lysine--tRNA ligase	-1.65869	3.43823e-55	107.729	91.7714	98.9078	32.2431	26.6802	27.7645
SGL_RS06550	glycosyltransferase family 2 protein	-1.5711	4.20791e-53	54.6582	53.8579	50.89	17.8358	15.8112	15.6346
SGL_RS06555	FkbM family methyltransferase	-1.4291	7.18303e-26	51.1078	44.2446	46.0605	18.8275	15.8164	13.4696
SGL_RS06560	hypothetical protein	-0.694821	3.76512e-08	18.3315	14.8896	13.7927	9.45436	8.99752	8.22352
SGL_RS06565	nitrate reductase associated protein	-0.74123	1.50149e-06	20.7719	24.4328	19.0616	11.4237	12.2658	11.5807
SGL_RS06570	DUF29 domain-containing protein	-2.21647	3.35041e-28	38.2769	60.322	50.7313	10.775	8.39428	9.8622
SGL_RS06575	nitrate reductase	-3.26175	2.95905e-61	62.8681	85.4748	94.3584	9.41584	6.18372	7.07181
SGL_RS06580	nitrate ABC transporter ATP-binding protein	-2.89566	3.31248e-13	316.494	586.727	649.577	75.9772	36.385	57.0278
SGL_RS06585	nitrate ABC transporter ATP-binding protein	-2.84091	5.81398e-12	391.12	763.886	909.467	105.828	55.474	70.6304
SGL_RS06590	nitrate ABC transporter permease	-3.16342	1.01122e-12	621.751	1206.18	1413.61	135.625	62.221	79.8773
SGL_RS06595	ABC transporter substrate-binding protein	-2.89223	1.09149e-11	336.154	724.354	754.507	91.2336	45.7984	57.1998
SGL_RS06600	anthranilate phosphoribosyltransferase family protein	0.795652	1.37209e-07	14.1501	13.6222	14.5771	18.374	24.9192	24.7729
SGL_RS06605	histidine phosphatase family protein	1.00881	1.46782e-35	133.179	128.879	133.624	251.621	242.147	242.133
SGL_RS06610	hypothetical protein	1.46459	8.79121e-74	278.968	266.089	270.138	714.069	698.676	667.927
SGL_RS06615	cell division protein FtsZ	-0.00771547	0.939023	270.786	225.57	243.062	231.567	227.592	218.287
SGL_RS06620	cell division protein FtsQ/DivIB	0.425873	0.00273279	63.8934	62.159	71.8366	71.8297	78.9999	94.9088
SGL_RS06625	S41 family peptidase	0.418902	6.24321e-05	325.86	329.88	369.338	410.81	427.41	428.733
SGL_RS06630	Uma2 family endonuclease	-0.0984363	0.532274	179.627	225.609	243.305	194.493	188.228	177.929
SGL_RS06635	16S rRNA (cytosine(1402)-N(4))-methyltransferase RsmH	-0.129051	0.208051	38.0107	38.7008	39.7527	32.6121	32.0596	33.5235
SGL_RS06640	DUF4168 domain-containing protein	0.171205	0.221313	78.2358	68.6829	62.7011	63.7135	72.247	81.4873
SGL_RS06645	urease accessory protein UreE	0.13518	0.309657	37.27	32.8042	32.4617	31.0496	38.2297	34.6034
SGL_RS06650	PRC-barrel domain-containing protein	0.957571	1.49939e-25	128.257	127.501	117.561	222.539	214.372	233.282
SGL_RS06660	DNA helicase PcrA	-0.45053	1.19356e-06	60.3905	62.6792	62.9563	42.5403	42.4214	40.6058
SGL_RS06665	bifunctional nuclease family protein	0.18714	0.157677	59.7863	48.7313	43.6895	51.5833	54.8116	53.2972
SGL_RS06670	TIGR01777 family oxidoreductase	-0.608585	8.87752e-08	49.8209	37.9693	44.4182	26.4485	26.4091	26.837
SGL_RS06675	ATP-binding cassette domain-containing protein	-0.293729	0.00911947	34.7025	27.1713	31.3954	23.7673	24.0004	22.2948
SGL_RS06680	serine/threonine protein kinase	0.357839	0.000743561	21.06	20.8045	20.6965	22.8308	25.0922	26.0623
SGL_RS06685	HAD family phosphatase	0.492848	5.37259e-07	34.7616	32.3271	35.3646	42.8389	45.5215	44.7555
SGL_RS06690	phosphoribosylaminoimidazolesuccinocarboxamide synthase	-0.343818	0.00038737	79.8377	68.1589	67.6615	51.9662	50.9752	53.4786
SGL_RS06695	IAP75 family chloroplast envelope protein translocase	0.314037	0.0011039	126.579	110.656	110.202	126.268	140.335	131.492
SGL_RS06700	peptide chain release factor 3	-1.83765	1.08921e-64	180.936	189.792	203.441	53.1987	46.7349	47.6652
SGL_RS06705	SulP family inorganic anion transporter	-2.76682	3.42713e-142	40.8002	39.9056	39.6809	6.00622	5.04815	5.12141
SGL_RS06710	universal stress protein	-2.1424	2.84256e-67	26.089	26.4423	27.5335	5.89921	5.06409	5.60195
SGL_RS06715	NAD(P)/FAD-dependent oxidoreductase	-0.978229	6.06064e-16	36.6225	33.2864	41.4556	17.8896	17.4765	16.6061
SGL_RS06720	SH3 domain-containing protein	1.10868	1.50488e-12	74.9711	85.6008	91.6033	143.784	164.936	197.225
SGL_RS06725	hypothetical protein	-0.313614	0.00825253	212.734	247.517	237.522	171.983	171.03	175.152
SGL_RS06730	succinate dehydrogenase/fumarate reductase flavoprotein subunit	-0.626688	4.43329e-12	80.7353	70.5999	80.3387	45.6639	46.4949	45.9729
SGL_RS06735	PCP reductase family protein	-0.188728	0.204695	105.259	134.357	120.789	101.969	96.2739	93.5659
SGL_RS06740	histidine triad nucleotide-binding protein	-0.993122	1.47813e-15	267.438	207.998	256.922	125.557	107.092	105.009
SGL_RS06745	alpha/beta fold hydrolase	-1.36838	6.7857e-28	133.291	102.243	126.336	45.6735	38.1816	44.4709
SGL_RS06750	DUF192 domain-containing protein	0.753716	6.12074e-07	97.0458	122.996	134.56	186.724	181.846	187.432
SGL_RS06755	bacterioferritin-associated ferredoxin	0.609062	0.000147466	195.052	255.451	250.081	291.544	352.038	348.671
SGL_RS06760	hypothetical protein	-0.233635	0.0621947	29.2286	23.8127	24.4442	22.215	20.5757	17.9001
SGL_RS06765	GtrA family protein	0.212577	0.179848	91.4852	63.6328	63.1998	86.4918	73.3059	73.2082
SGL_RS06770	cytosine deaminase	-2.39601	9.04629e-37	442.885	257.919	248.9	57.6899	51.1525	52.5302
SGL_RS06775	type II toxin-antitoxin system PemK/MazF family toxin	-1.08962	1.80793e-11	1842.17	1166.07	1201.68	651.281	578.147	571.236
SGL_RS06780	hypothetical protein	-0.908974	1.10665e-07	2586.95	1643.64	1639.52	1074.28	893.373	880.042
SGL_RS06785	alpha/beta hydrolase	-0.368962	0.000434855	53.9145	44.9918	48.6676	38.037	33.8134	33.3968
SGL_RS06790	hypothetical protein	0.130742	0.336376	89.8276	72.7441	74.2517	91.1533	73.7951	74.2903
SGL_RS06795	glutaredoxin 3	-0.0823154	0.631412	263.302	202.424	228.862	250.594	182.031	171.694
SGL_RS06800	glutathione synthase	-0.223766	0.124326	161.142	121.138	138.968	130.927	100.485	100.404
SGL_RS06805	hypothetical protein	2.78779	7.39987e-31	1412.27	627.91	698.64	5285.56	6023.73	6730.85
SGL_RS06810	1,4-dihydroxy-2-naphthoyl-CoA synthase	0.95626	2.05156e-11	321.457	227.48	271.308	568	438.461	465.575
SGL_RS06815	Re/Si-specific NAD(P)(+) transhydrogenase subunit alpha	-1.37975	4.02851e-20	601.707	378.89	430.511	163.85	160.992	168.378
SGL_RS06820	hypothetical protein	-0.912948	3.1807e-15	322.565	235.902	274.577	135.375	133.292	136.929
SGL_RS06825	nucleotidyltransferase family protein	-0.706209	2.81472e-07	174.877	120.234	131.702	82.4453	79.9281	77.314
SGL_RS06830	type II toxin-antitoxin system HicA family toxin	-0.481548	0.0114418	102.103	60.6121	63.8727	54.2081	46.7236	47.492
SGL_RS06835	type II toxin-antitoxin system HicB family antitoxin	-0.566319	0.0124669	113.141	58.9582	59.6139	51.9552	44.3768	45.9834
SGL_RS06840	Re/Si-specific NAD(P)(+) transhydrogenase subunit beta	-0.445734	0.0138199	87.4681	50.9067	54.3295	44.7518	42.1779	42.2387
SGL_RS06845	TldD/PmbA family protein	-1.44127	2.31598e-45	35.8516	36.721	35.7976	12.8203	12.3638	11.5074
SGL_RS06850	class I SAM-dependent methyltransferase	-1.92155	1.05901e-50	73.9374	66.6489	59.4077	18.3715	15.407	14.488
SGL_RS06855	hypothetical protein	-0.653387	5.59962e-06	591.559	385.393	481.499	283.565	268.092	296.958
SGL_RS06860	aldose 1-epimerase	-1.01014	1.19785e-13	400.627	306.58	418.089	188.811	156.662	166.784
SGL_RS06865	isoleucine--tRNA ligase	-1.52871	4.50236e-59	89.4847	91.3665	94.1958	30.3385	27.5443	29.8205
SGL_RS06870	hypothetical protein	0.558554	1.25099e-08	68.5285	64.2455	63.4727	90.7548	86.8427	89.2619
SGL_RS06875	DNA polymerase III subunit gamma/tau	0.882476	1.82674e-20	18.0144	14.7976	15.5035	27.1749	27.9824	27.0772
SGL_RS06880	VOC family protein	0.873657	1.73867e-13	23.3956	18.533	21.4355	35.0257	36.5889	35.9869
SGL_RS06885	c-type cytochrome	0.56492	6.75997e-05	20.1445	13.8608	14.4055	22.2559	22.433	21.361
SGL_RS06890	cupin domain-containing protein	0.422376	0.0278003	74.8236	39.9091	47.8921	67.107	66.3987	66.8958
SGL_RS06895	glycogen/starch/alpha-glucan phosphorylase	0.0903627	0.376261	85.5147	76.5353	89.7946	80.9395	83.3459	83.0115
SGL_RS06900	hypothetical protein	1.47432	6.75871e-10	7.09794	13.5017	13.1119	27.893	28.3753	32.2843
SGL_RS06905	Uma2 family endonuclease	2.77022	1.66453e-66	29.4645	39.524	42.1676	225.466	244.248	245.325
SGL_RS06910	DUF2442 domain-containing protein	0.0590027	0.703728	44.7068	40.9213	35.5407	39.8012	33.8495	42.6472
SGL_RS06915	RnfABCDGE type electron transport complex subunit D	1.92053	9.66629e-79	57.2612	48.7746	54.8809	175.347	198.196	190.829
SGL_RS06920	serine/threonine protein kinase	0.444002	1.50149e-06	18.6135	15.8586	16.989	21.5655	21.5341	21.5159
SGL_RS06925	CHAD domain-containing protein	1.06129	2.71688e-27	15.4534	14.565	15.925	29.4254	29.7261	29.4922
SGL_RS06930	thylakoid membrane protein	0.892026	1.85732e-15	50.079	45.8754	46.2039	79.1109	88.2885	76.7138
SGL_RS06940	single-stranded-DNA-specific exonuclease RecJ	0.530918	3.76263e-09	42.0698	39.7416	41.6142	52.402	57.1462	55.0833
SGL_RS06945	two-component sensor histidine kinase	0.282928	0.0020693	13.8558	13.5218	12.9922	15.2541	15.5313	14.5441
SGL_RS06950	DUF2079 domain-containing protein	0.266223	0.0751651	14.616	11.5895	11.6056	13.1674	12.5	16.2516
SGL_RS06955	carbohydrate kinase	0.691981	6.99848e-13	27.039	24.5514	25.6069	41.2239	36.8754	37.1428
SGL_RS06960	cytochrome b	1.81726	4.43415e-82	59.5108	59.0579	55.3446	181.214	189.411	196.841
SGL_RS06965	hypothetical protein	1.00255	1.22152e-21	38.8122	33.646	34.0125	64.5756	65.4178	67.4246
SGL_RS06970	pentapeptide repeat-containing protein	0.311288	0.00107763	34.2224	31.8661	32.0806	38.7287	38.7874	34.9287
SGL_RS06975	HAD-IA family hydrolase	-0.298473	0.0173786	32.8485	32.0343	26.2897	22.5679	23.0709	22.6137
SGL_RS06980	tRNA epoxyqueuosine(34) reductase QueG	-2.32542	1.77034e-96	67.0913	57.8608	63.8074	12.4883	11.6516	10.3397
SGL_RS06985	6,7-dimethyl-8-ribityllumazine synthase	-1.45084	2.83556e-45	544.59	559.115	601.158	204.58	181.65	187.564
SGL_RS06990	photosystem II reaction center protein PsbZ	-1.08002	2.75098e-17	1676.9	1908.19	1985.21	900.355	744.943	781.281
SGL_RS07010	30S ribosomal protein S1	-0.870872	3.81214e-18	1567.56	1491.42	1492.48	853.053	709.955	728.76
SGL_RS07025	DNA replication/repair protein RecF	-0.865338	1.41002e-14	20.4649	20.0897	19.0305	9.27737	10.2703	10.5092
SGL_RS07030	ABC transporter ATP-binding protein/permease	-0.792458	1.53303e-17	48.5527	49.6199	46.441	25.539	25.0176	26.3295
SGL_RS07035	pyruvate kinase	-1.02124	7.51421e-31	145.628	128.171	138.677	66.4983	60.7226	59.7615
SGL_RS07040	DUF1824 family protein	-0.137267	0.407722	45.9335	35.4126	32.9496	32.8325	27.2899	35.44
SGL_RS07045	TIGR02652 family protein	1.48853	1.06026e-31	15.405	17.5706	14.3814	42.5331	41.2564	39.3076
SGL_RS07050	polyphosphate:AMP phosphotransferase	-0.0710324	0.679731	42.2366	28.1559	27.4243	27.6817	27.858	29.8953
SGL_RS07055	biotin synthase BioB	-0.987517	9.10293e-31	186.653	160.044	166.245	82.0229	78.8439	77.0543
SGL_RS07060	biotin transporter BioY	-0.796212	3.48166e-21	222.039	199.695	212.879	117.845	108.466	110.183
SGL_RS07065	signal peptidase II	-1.08572	2.90057e-23	131.085	108.854	125.599	57.7503	49.8697	50.6122
SGL_RS07070	hypothetical protein	-0.0583728	0.587426	39.9939	35.9612	33.2562	32.8613	32.9993	30.7995
SGL_RS07075	Abi-alpha family protein	0.412521	6.14174e-05	21.9893	20.7626	19.9183	26.7574	24.2744	25.9536
SGL_RS07080	hypothetical protein	0.836689	4.8368e-09	25.2526	28.7999	27.339	40.585	46.3612	47.3504
SGL_RS07085	iron uptake porin	-0.294889	0.0221923	30.1311	34.7043	36.7582	25.11	26.2193	25.1163
SGL_RS07090	ABC transporter permease subunit	-0.813305	4.88752e-08	124.106	154.803	172.083	80.9189	77.8463	77.7765
SGL_RS07095	phasin PhaP	1.38389	7.83477e-72	730.628	675.351	679.462	1648.45	1697.55	1682.56
SGL_RS07100	glycogen/starch/alpha-glucan phosphorylase	-0.0876197	0.569626	140.522	98.4299	96.517	93.5073	102.289	93.8582
SGL_RS07105	precorrin-6Y C5,15-methyltransferase subunit CbiT	-0.794788	2.81753e-06	44.5037	30.7656	29.0488	16.5798	19.7003	18.6495
SGL_RS07110	phosphatidate cytidylyltransferase	-0.451964	1.82559e-05	186.55	195.063	212.336	136.876	129.319	134.404
SGL_RS07115	hypothetical protein	0.687886	5.29075e-07	72.8806	88.4992	92.421	120.275	126.555	132.666
SGL_RS07120	hypothetical protein	0.377994	1.86989e-05	482.213	434.066	467.336	579.035	560.531	519.886
SGL_RS07125	translocation/assembly module TamB domain-containing protein	-0.432415	9.33336e-06	50.0672	47.7644	48.2081	30.7536	33.6489	35.2647
SGL_RS07130	AAA-like domain-containing protein	0.476199	4.95884e-05	50.5738	51.9347	58.6713	65.9191	67.7423	73.6876
SGL_RS07135	large conductance mechanosensitive channel protein MscL	-0.469124	0.000812482	189.583	232.821	212.724	159.139	134.747	129.761
SGL_RS07140	Holliday junction branch migration protein RuvA	-0.371771	0.00634273	91.4248	114.792	107.85	78.7694	72.7907	72.6168
SGL_RS07145	TIGR00297 family protein	-0.51106	3.733e-05	57.7264	44.4937	46.5524	34.9989	29.5673	31.3834
SGL_RS07150	NAD(P)/FAD-dependent oxidoreductase	-0.349894	0.00227546	108.843	82.071	90.3906	69.1821	69.5339	64.1424
SGL_RS07155	RNA-binding protein	-0.979698	1.98424e-06	3219.93	1947.76	1590.42	1069.05	1033.42	998.87
SGL_RS07160	Asp-tRNA(Asn)/Glu-tRNA(Gln) amidotransferase subunit GatA	-1.71603	6.01085e-51	251.826	253.426	274.834	80.9439	71.7792	65.344
SGL_RS07165	M23 family metallopeptidase	-1.06016	9.58243e-10	74.9782	104.763	108.982	46.0908	42.8399	38.3729
SGL_RS07170	glycine cleavage system protein GcvH	-0.745182	1.85614e-15	99.3956	89.258	91.0329	52.9085	48.744	51.8995
SGL_RS07175	NFACT family protein	-0.818355	2.07249e-10	26.9967	28.2277	31.7452	16.7155	15.0333	13.6689
SGL_RS07180	carboxynorspermidine decarboxylase	-0.660585	6.06022e-10	27.86	24.2145	23.0812	14.6814	14.0671	14.9759
SGL_RS07185	hypothetical protein	0.47212	2.18074e-05	140.862	119.693	134.259	187.8	161.471	156.657
SGL_RS07195	LptF/LptG family permease	1.44371	3.21446e-46	48.4728	47.8904	41.2237	113.321	115.618	117.492
SGL_RS07200	LCP family protein	0.881292	9.17017e-17	25.4585	20.7501	22.0137	36.431	39.7219	39.9225
SGL_RS07205	hypothetical protein	1.68073	8.21816e-34	45.7306	57.3423	51.6679	141.288	158.728	161.967
SGL_RS07210	hypothetical protein	0.935302	0.000705295	45.8598	22.0216	20.0506	41.6094	56.3248	59.2062
SGL_RS07215	type I glyceraldehyde-3-phosphate dehydrogenase	1.27016	0.00875084	77.9576	27.09	27.7967	101.842	107.994	109.348
SGL_RS07225	Uma2 family endonuclease	1.43072	2.88958e-22	22.0956	20.1369	22.8524	45.0969	61.9446	56.0159
SGL_RS07230	leucyl/phenylalanyl-tRNA--protein transferase	0.88655	1.23581e-12	15.6592	16.7033	17.0116	30.8188	27.3776	26.2514
SGL_RS07235	lipoyl synthase	-0.330201	0.0247543	18.0618	14.4965	13.5783	11.5014	9.95635	12.2744
SGL_RS07240	aldo/keto reductase	0.13204	0.241711	28.8025	22.7304	24.7602	26.3476	26.236	24.5061
SGL_RS07245	3-oxoacyl-[acyl-carrier-protein] reductase	-1.22109	2.59142e-13	94.3315	63.033	64.3858	33.7015	26.781	26.1412
SGL_RS07250	aminotransferase class IV	-1.14757	1.17387e-22	67.3095	53.5144	58.1235	25.3856	26.343	22.395
SGL_RS07260	hypothetical protein	-0.0860592	0.632268	1316.76	1301.03	1919.92	1332.75	1263.26	1353.64
SGL_RS07265	AarF/ABC1/UbiB kinase family protein	-1.26172	4.31566e-11	304.157	322.883	503.166	151.792	135.962	143.175
SGL_RS07270	hypothetical protein	-2.00266	5.03432e-19	18.2548	20.1334	26.0649	5.64358	5.21365	3.63933
SGL_RS07275	clan AA aspartic protease	0.365329	0.0263154	24.5774	20.907	28.8707	26.01	32.4442	30.1156
SGL_RS07280	excinuclease ABC subunit UvrC	0.66551	1.59755e-12	11.0747	10.2125	10.9755	15.9233	15.2982	16.039
SGL_RS07285	N-acetylmuramoyl-L-alanine amidase	0.360395	0.00133413	19.7814	19.4986	21.0816	22.2377	25.6954	23.6315
SGL_RS07290	M67 family metallopeptidase	-1.364	1.99937e-18	22.0681	26.4256	25.6485	9.34605	7.95626	9.00672
SGL_RS07295	hypothetical protein	-1.58924	4.51122e-18	44.1374	58.1279	56.2103	17.164	12.7431	18.0487
SGL_RS07300	site-2 protease family protein	-0.636052	8.05626e-11	85.1872	86.1359	80.0675	46.8989	50.7606	51.3084
SGL_RS07305	N-acetylmuramic acid 6-phosphate etherase	-0.366797	0.000430333	58.5167	58.7191	61.6761	45.9582	42.0628	39.9479
SGL_RS07310	DUF3110 domain-containing protein	-0.691516	5.28862e-12	126.379	106.893	104.828	67.0787	62.577	62.8892
SGL_RS07315	apocytochrome f	-1.95312	7.12057e-98	1047.68	984.224	988.564	261.661	231.925	222.88
SGL_RS07320	cytochrome b6-f complex iron-sulfur subunit	-1.38259	2.59901e-54	1156.67	1034.54	1007.09	401.008	365.662	360.688
SGL_RS07325	photosystem II reaction center protein PsbH	-0.158368	0.0865755	1982.13	1813.15	1715.75	1515.61	1574.8	1459.05
SGL_RS07330	YciI family protein	0.662566	3.08581e-12	469.559	433.396	392.539	639.262	610.222	643.51
SGL_RS07335	hypothetical protein	0.833672	2.19791e-14	46.4377	38.0107	38.4191	73.4823	63.8046	65.0593
SGL_RS07340	TRAP transporter substrate-binding protein	2.13074	3.1047e-106	23.3075	19.846	21.5413	84.1566	92.2303	86.2841
SGL_RS07350	SDR family oxidoreductase	-1.46784	8.39103e-26	59.1726	61.0385	75.5208	22.9987	21.7163	20.1843
SGL_RS07355	heme-binding protein	0.616383	1.80131e-08	117.616	90.8709	100.452	144.714	139.632	152.539
SGL_RS07360	hypothetical protein	0.129148	0.173069	33.7046	30.1165	31.5775	33.0999	31.2888	31.8598
SGL_RS07365	WD40 repeat domain-containing protein	-0.229191	0.059301	28.95	24.2753	23.5067	21.1418	20.8695	18.3011
SGL_RS07370	hypothetical protein	-1.58788	5.05861e-46	93.2173	82.8845	84.4641	28.7882	27.5437	23.1983
SGL_RS07375	heme-binding protein	-1.87449	4.4404e-89	294.932	261.711	271.929	74.858	64.7349	67.8156
SGL_RS07380	polysaccharide deacetylase family protein	-1.88317	1.96258e-70	203.982	160.911	166.128	45.1697	44.6044	41.96
SGL_RS07385	alpha/beta hydrolase	-2.04547	1.45765e-31	152.958	100.824	90.8698	24.9417	23.3022	27.0094
SGL_RS07390	sugar phosphate isomerase/epimerase	-1.20808	1.01946e-22	141.023	109.808	102.723	47.4641	46.4801	46.1205
SGL_RS07395	cupin domain-containing protein	-0.308206	0.0322821	221.947	156.983	151.146	132.614	129.979	129.957
SGL_RS07400	cupin domain-containing protein	0.41204	0.0104495	253.192	163.736	166.728	241.384	222.857	250.173
SGL_RS07405	antibiotic biosynthesis monooxygenase	-0.27932	0.138533	301.516	181.041	181.684	175.258	150.016	175.126
SGL_RS07410	hypothetical protein	-0.442759	0.0603262	272.347	140.93	144.355	144.767	98.0769	130.168
SGL_RS07415	carboxymuconolactone decarboxylase family protein	-1.75308	1.42413e-12	216.976	102.894	102.214	42.8263	31.8419	36.3985
SGL_RS07420	DJ-1/PfpI family protein	-1.56558	4.15239e-12	206.458	103.016	104.836	46.6379	40.1141	38.4477
SGL_RS07425	AGE family epimerase/isomerase	-2.26569	6.04101e-59	244.458	171.847	170.476	39.6538	35.8899	35.199
SGL_RS07430	anti-sigma factor antagonist	-2.55522	6.48829e-68	538.085	432.572	421.827	86.5953	66.6694	61.7253
SGL_RS07435	glycogen debranching protein GlgX	-2.69713	2.10935e-112	191.386	146.35	150.856	23.638	20.8017	24.1196
SGL_RS07440	anti-sigma factor antagonist	-3.18773	1.42094e-148	214.353	181.959	170.239	17.6362	19.0585	19.7891
SGL_RS07445	SpoIIE family protein phosphatase	-2.27047	2.65175e-80	34.2329	26.9091	26.8764	5.69699	5.63811	5.31622
SGL_RS07450	anti-sigma regulatory factor	-1.8207	3.45186e-38	37.1045	34.2784	34.7613	8.53443	10.713	8.26299
SGL_RS07455	hypothetical protein	0.0135556	0.930606	15.1574	16.4991	15.5082	15.9593	13.3083	14.5721
SGL_RS07460	IS4-like element IS4Sa family transposase	-0.256037	0.0801954	12.0127	10.7239	11.3447	9.83034	7.22862	9.20772
SGL_RS07465	hypothetical protein	0.0779997	0.510876	8.8247	7.39683	8.17695	7.90491	7.93381	7.9371
SGL_RS07470	AEC family transporter	0.334088	0.00412974	21.2071	17.6491	18.7313	23.4161	20.5317	23.0874
SGL_RS07475	ABC transporter substrate-binding protein	-0.600823	0.000189299	25.315	16.8737	18.1624	13.7226	11.485	11.2534
SGL_RS07480	cache domain-containing protein	-0.93304	2.4704e-09	17.426	13.5009	12.8625	6.07998	7.62026	7.29064
SGL_RS07485	anthranilate phosphoribosyltransferase	-0.98403	5.68216e-25	154.856	149.787	156.372	77.7816	69.4866	67.3704
SGL_RS07490	deoxyribose-phosphate aldolase	-1.00098	4.73059e-18	125.216	126.745	135.535	65.1206	60.1609	52.9463
SGL_RS07495	hypothetical protein	-0.579379	4.86222e-08	46.5774	45.3145	48.1109	31.879	28.0592	26.4281
SGL_RS07500	UPF0175 family protein	1.18576	1.57783e-17	147.773	177.074	190.497	377.7	336.754	376.331
SGL_RS07505	Rpn family recombination-promoting nuclease/putative transposase	1.12637	1.32462e-25	63.775	57.3827	57.8045	112.98	114.912	133.359
SGL_RS07510	hypothetical protein	0.8233	6.23596e-13	94.5716	94.1606	96.587	139.758	156.272	170.913
SGL_RS07515	hypothetical protein	0.921903	3.41163e-14	219.928	178.859	162.347	330.87	309.721	341.512
SGL_RS07520	NYN domain-containing protein	0.716035	2.26717e-12	49.7393	45.8055	48.1648	79.9507	67.1404	71.1293
SGL_RS07525	CDGSH iron-sulfur domain-containing protein	0.921331	1.99544e-23	98.6558	95.1173	90.2518	165.599	162.16	169.12
SGL_RS07530	pirin family protein	1.10433	4.27038e-21	60.0148	55.7487	55.8135	101.074	113.711	126.493
SGL_RS07535	LysR family transcriptional regulator	-0.665239	0.000487127	9.42577	13.4632	11.4772	6.19359	6.0719	7.59503
SGL_RS07540	endonuclease MutS2	-1.74369	1.6263e-52	42.0005	40.2431	40.6863	12.9075	10.1786	10.5886
SGL_RS07545	serine/threonine-protein phosphatase	-0.680796	1.66186e-07	179.002	130.265	130.913	84.0427	80.7888	86.761
SGL_RS07550	AarF/ABC1/UbiB kinase family protein	-0.89208	9.67885e-17	78.4767	67.9292	61.0345	35.0191	33.4526	34.1828
SGL_RS07555	hypothetical protein	-0.341207	0.0110546	203.979	192.8	168.998	147.909	146.256	117.192
SGL_RS07560	thylakoid lumen protein	-0.375279	0.000677191	141.68	123.037	132.756	104.339	85.6698	92.241
SGL_RS07565	hypothetical protein	0.0567428	0.677839	185.222	172.58	187.84	204.031	155.378	164.65
SGL_RS07570	ABC transporter permease	0.186771	0.067571	33.4705	28.1703	31.8905	32.0697	33.3767	32.7597
SGL_RS07575	D-alanine--D-alanine ligase	-0.589258	1.62369e-05	31.7365	22.7515	24.8904	17.2576	16.2894	14.9019
SGL_RS07580	exopolysaccharide biosynthesis protein	-1.58835	1.39989e-60	70.4446	61.8437	62.3159	20.032	19.7146	19.6752
SGL_RS07585	ATP-dependent Clp protease adapter ClpS	-1.71391	3.19657e-57	160.482	163.841	146.52	45.998	44.2511	41.5084
SGL_RS07590	hydrogenase maturation protease	-1.43998	8.13473e-31	398.787	389.754	382.946	152.547	131.053	112.728
SGL_RS07595	30S ribosomal protein S6	-1.34634	4.96372e-43	981.061	885.477	871.962	361.963	322.103	305.644
SGL_RS07600	fumarylacetoacetate hydrolase family protein	0.133135	0.365091	64.2212	45.2029	47.697	52.474	56.7581	49.3155
SGL_RS07605	HEAT repeat domain-containing protein	0.519084	5.2812e-08	58.2587	57.4024	62.3887	80.8671	76.54	78.337
SGL_RS07610	GRRM system radical SAM/SPASM domain protein	-0.10105	0.286995	53.1038	44.7015	47.4547	42.0078	41.1167	41.6614
SGL_RS07615	hypothetical protein	0.457383	2.84832e-07	94.7816	92.3639	96.5267	118.408	118.756	122.418
SGL_RS07620	rSAM-associated Gly-rich repeat protein	0.633594	7.79523e-09	103.001	107.196	101.617	137.415	159.306	150.391
SGL_RS07625	rSAM-associated Gly-rich repeat protein	0.0371754	0.699333	152.646	131.613	135.425	131.771	130.741	134.39
SGL_RS07630	amino acid ABC transporter substrate-binding protein	0.0951348	0.638123	82.2479	47.0536	49.9748	64.6416	55.5761	55.4869
SGL_RS07635	precorrin-2 C(20)-methyltransferase	0.2869	0.0232694	10.3087	8.938	10.162	11.4271	10.6805	11.046
SGL_RS07640	DUF922 domain-containing Zn-dependent protease	0.212341	0.100664	23.2506	20.0604	20.238	25.5341	20.9214	21.5463
SGL_RS07645	homoserine kinase	0.0721801	0.56037	50.9402	39.1066	41.0402	41.0358	43.7738	42.0963
SGL_RS07650	aminoglycoside phosphotransferase family protein	-0.949774	1.48617e-19	58.6437	49.9329	52.3394	27.7875	25.3815	23.4297
SGL_RS07655	phosphoglucosamine mutase	-0.152211	0.298781	160.867	112.422	112.855	113.062	102.212	103.686
SGL_RS07660	ferredoxin family protein	-0.0465651	0.694586	186.236	169.103	149.34	155.857	142.983	151.435
SGL_RS07665	ABC transporter ATP-binding protein	-0.442367	0.00429191	66.8349	45.8007	44.6776	35.5957	33.9125	36.562
SGL_RS07670	riboflavin biosynthesis protein RibF	-1.54254	7.2611e-36	109.551	86.3227	84.0615	32.117	28.5383	27.2509
SGL_RS07675	HpsJ family protein	-1.19852	8.7825e-19	288.04	202.089	212.576	101.019	89.884	88.8294
SGL_RS07680	DUF3143 domain-containing protein	-0.399278	0.000219909	308.986	314.533	353.973	228.993	229.683	224.902
SGL_RS07685	Calvin cycle protein CP12	-0.542298	1.95885e-10	1604.26	1412.9	1474.2	1001.74	931.913	906.492
SGL_RS07690	tryptophan--tRNA ligase	-0.649888	3.93944e-08	34.105	32.2234	28.2903	19.3422	19.3257	16.8223
SGL_RS07695	bis(5'-nucleosyl)-tetraphosphatase (symmetrical) YqeK	-1.04464	6.27798e-14	115.167	132.111	132.455	65.5845	51.4334	52.3612
SGL_RS07700	ribosome silencing factor	0.386595	0.000312014	415.638	338.912	390.633	452.54	433.11	494.705
SGL_RS07705	hypothetical protein	-0.354732	0.000439429	103.487	95.3954	108.639	78.184	68.996	74.5049
SGL_RS07710	hydroxymethylbilane synthase	-0.810941	1.11655e-08	215.054	146.514	157.252	98.1233	84.8959	87.5108
SGL_RS07715	GNAT family N-acetyltransferase	-0.751949	2.64512e-12	33.0673	26.9276	27.7038	17.1659	15.1637	15.5375
SGL_RS07720	phosphate acetyltransferase	0.527322	0.00092186	30.2061	18.3974	23.1847	33.572	31.56	30.237
SGL_RS07725	hypothetical protein	0.715326	1.57644e-10	56.2567	54.1003	54.0474	78.1179	78.6388	92.6434
SGL_RS07730	DNA/RNA nuclease SfsA	-0.000275892	0.998118	64.6795	66.9697	64.5699	68.61	55.6231	56.9403
SGL_RS07735	DUF1997 domain-containing protein	0.924652	1.04008e-09	64.7873	44.672	42.8845	93.734	84.9676	88.6743
SGL_RS07740	RNA polymerase sigma factor, RpoD/SigA family	1.21182	3.55904e-22	44.2339	50.3989	42.9001	90.1109	104.626	100.772
SGL_RS07745	hypothetical protein	0.840739	1.42157e-05	59.687	98.9441	82.1941	130.35	134.845	137.522
SGL_RS07750	7-carboxy-7-deazaguanine synthase QueE	-0.0558496	0.679877	28.9455	23.9568	23.4221	24.7585	22.1711	20.7986
SGL_RS07755	UDP-N-acetylmuramoyl-L-alanine--D-glutamate ligase	0.0238305	0.866728	42.189	33.8081	32.0642	37.0204	33.5278	30.6416
SGL_RS07760	insulinase family protein	-0.316622	0.0730329	52.6632	33.1607	32.7011	29.2882	27.1986	30.5922
SGL_RS07765	insulinase family protein	-0.484186	0.00325533	135.282	90.6127	84.892	64.6222	66.7593	71.7013
SGL_RS07770	HupE/UreJ family protein	-0.861579	5.97171e-05	226.665	187.237	120.921	106.216	90.6796	70.9646
SGL_RS07775	(E)-4-hydroxy-3-methylbut-2-enyl-diphosphate synthase	-1.27518	1.33445e-25	193.683	189.484	175.129	82.273	65.7346	63.8797
SGL_RS07780	HNH endonuclease	-1.25639	6.35422e-39	130.81	135.609	132.006	51.8862	51.0083	50.532
SGL_RS07785	hypothetical protein	-1.27033	6.12056e-38	184.795	191.688	193.641	70.7839	73.6351	72.9955
SGL_RS07790	DNA topoisomerase (ATP-hydrolyzing) subunit B	-1.49518	1.63677e-48	168.463	181.385	173.036	61.5009	54.4758	54.7217
SGL_RS07795	chlororespiratory reduction protein 7	-0.407274	0.0158349	61.3819	49.9387	52.242	43.3228	28.9292	41.0201
SGL_RS07800	photosystem II protein Y	-0.0974094	0.714094	1033.07	502.75	454.397	522.031	548.12	624.164
SGL_RS07805	methylenetetrahydrofolate reductase	0.151975	0.232926	44.4148	32.7641	34.4166	38.6544	37.3631	38.1715
SGL_RS07810	glycosyltransferase family 39 protein	-0.36008	0.00118044	67.1206	63.7129	64.159	52.7107	45.2528	42.1008
SGL_RS07815	aminotransferase class V-fold PLP-dependent enzyme	-0.681745	7.31635e-09	43.5741	36.8744	44.0915	26.3355	23.2551	21.8503
SGL_RS07820	Tab2/Atab2 family RNA-binding protein	-1.45322	4.70466e-37	65.0148	55.6702	58.7142	22.6613	19.0755	18.3755
SGL_RS07825	hypothetical protein	-0.105088	0.283894	191.802	174.942	173.509	147.3	150.651	164.811
SGL_RS07830	DNA adenine methylase	-1.50376	5.27466e-24	63.2663	67.1569	67.6859	26.2317	18.7887	18.9945
SGL_RS07835	IS5 family transposase	-1.20916	2.24258e-21	29.9006	25.2863	24.0246	11.5683	10.1137	9.74715
SGL_RS07840	SDR family NAD(P)-dependent oxidoreductase	-1.31174	1.64454e-33	103.516	93.7664	98.8798	41.3028	34.3074	34.0027
SGL_RS07845	DUF427 domain-containing protein	-1.11674	1.17806e-14	252.324	208.823	217.106	116.399	87.3373	82.8403
SGL_RS07850	response regulator transcription factor	-0.165368	0.247713	79.5106	77.9705	101.676	72.6947	68.8725	71.702
SGL_RS07855	MASE1 domain-containing protein	1.34009	3.77577e-30	16.2424	13.3741	14.095	30.5789	35.1718	36.6589
SGL_RS07860	SDR family NAD(P)-dependent oxidoreductase	-0.561581	0.000705295	15.3952	19.2054	15.9574	11.3533	11.2933	8.8782
SGL_RS07865	signal peptide peptidase SppA	-0.310658	0.00671928	36.5283	30.6545	29.9878	23.6845	22.2935	26.0815
SGL_RS07870	Ycf51 family protein	0.124682	0.192773	126.207	118.463	125.154	125.694	116.549	129.707
SGL_RS07875	alpha/beta hydrolase	-0.43793	0.000308772	48.5999	51.7888	53.9436	38.4888	34.6756	31.9133
SGL_RS07880	glutamyl-tRNA reductase	-1.8736	1.41996e-38	268.329	182.637	204.318	60.946	49.1609	52.5018
SGL_RS07885	hypothetical protein	0.285588	0.00349483	64.3312	58.3615	55.2625	64.0493	67.9782	68.0042
SGL_RS07890	ABC transporter substrate-binding protein	-0.657064	1.16483e-11	43.4194	44.118	42.2795	25.9484	26.2578	23.6581
SGL_RS07895	hypothetical protein	-0.366207	0.03411	36.4383	28.7673	25.5301	25.4185	18.5181	20.7542
SGL_RS07900	DUF362 domain-containing protein	0.999846	4.67567e-30	56.9995	53.5615	53.9	98.7187	106.095	99.0657
SGL_RS07905	DUF29 domain-containing protein	1.2788	3.26366e-22	26.8048	26.8752	26.5095	53.8076	57.7147	68.7889
SGL_RS07910	DUF29 domain-containing protein	1.22332	4.84444e-21	23.6517	25.3239	28.1786	51.9263	56.4352	58.6022
SGL_RS07915	DUF29 domain-containing protein	0.68188	3.84615e-11	78.835	68.9492	65.8167	100.33	107.933	108.079
SGL_RS07920	DUF29 domain-containing protein	0.648645	8.98694e-11	62.4551	60.3522	61.8322	85.3408	86.7751	95.1759
SGL_RS07925	methyltransferase domain-containing protein	-0.515528	0.000159314	80.4969	58.1455	70.2576	43.0402	41.8408	49.2246
SGL_RS07930	hypothetical protein	-0.909123	5.38877e-18	58.1858	49.2047	60.5021	27.8735	27.1844	27.1423
SGL_RS07935	hypothetical protein	-0.862717	3.10974e-13	58.1356	45.6605	50.6994	27.5647	23.4522	26.9754
SGL_RS07940	type II secretion system GspH family protein	0.512435	0.00318807	189.631	168.445	163.822	252.758	167.337	269.062
SGL_RS07945	prepilin-type N-terminal cleavage/methylation domain-containing protein	1.54394	7.33792e-28	3395.87	2761.57	2793.67	8577.1	6564.59	9090.27
SGL_RS07950	class I SAM-dependent methyltransferase	-1.13015	1.60997e-28	72.2301	63.2524	63.4007	30.0136	25.3183	28.1461
SGL_RS07955	hypothetical protein	0.526811	3.40672e-08	90.4533	91.1211	95.9656	127.963	123.276	118.312
SGL_RS07960	DUF29 domain-containing protein	0.93817	2.61334e-30	160.196	148.103	152.44	277.946	276.538	261.08
SGL_RS07965	DUF4351 domain-containing protein	0.820366	5.76737e-11	91.7792	69.3931	71.4065	121.431	121.509	136.283
SGL_RS07970	pentapeptide repeat-containing protein	1.17159	2.0275e-07	78.9986	40.3012	38.9264	121.12	110.366	99.7791
SGL_RS07975	RNA polymerase sigma factor, RpoD/SigA family	2.36058	4.6886e-05	171.463	43.7733	46.8254	547.821	544.844	527.661
SGL_RS07980	threonine synthase	1.55499	2.06334e-20	158.224	204.469	186.346	618.757	434.031	460.764
SGL_RS07985	glycosyltransferase family 39 protein	0.00111001	0.995029	10.1756	10.1995	10.0733	10.5817	8.8342	8.69701
SGL_RS07990	diguanylate cyclase	1.28109	5.68218e-36	13.9895	13.8397	14.1419	29.813	30.5324	34.0528
SGL_RS07995	RIP metalloprotease RseP	0.510507	9.19956e-08	112.155	109.483	112.506	159.766	141.261	138.929
SGL_RS08000	endonuclease III	-0.625986	3.79582e-09	48.6115	51.2712	51.2768	31.6646	29.3441	29.2181
SGL_RS08005	hypothetical protein	0.995644	8.73303e-11	177.892	115.242	120.109	265.371	251.345	244.624
SGL_RS08010	nucleoside deaminase	0.350775	0.00700549	64.9765	49.0649	52.1634	72.4374	61.6998	61.4584
SGL_RS08015	DUF29 family protein	0.563516	0.000984374	12.0689	9.05764	8.38997	14.6093	12.5922	13.3259
SGL_RS08020	DASH family cryptochrome	-1.47971	3.77937e-20	15.3189	12.651	10.2846	4.54429	4.16105	3.80282
SGL_RS08025	tetratricopeptide repeat protein	-0.665243	1.55543e-11	54.0029	46.8888	47.5762	28.4383	30.4222	27.2904
SGL_RS08030	glucose-6-phosphate dehydrogenase assembly protein OpcA	1.94082	2.34717e-50	84.0468	58.5451	64.7161	233.897	251.431	252.43
SGL_RS08035	amino acid ABC transporter ATP-binding protein	0.0820776	0.40105	116.594	118.497	116.134	113.515	110.111	119.478
SGL_RS08040	transcriptional repressor LexA	1.13664	4.49062e-21	1318.65	1070.39	978.449	2142.65	2339.4	2356.22
SGL_RS08045	succinate dehydrogenase/fumarate reductase iron-sulfur subunit	-0.236274	0.0336205	67.9761	66.0833	76.6028	58.0129	54.2575	52.7278
SGL_RS08055	two-component system response regulator	0.393263	0.000297684	83.5674	63.5447	73.1406	89.9551	87.7117	88.9656
SGL_RS08060	energy-coupling factor ABC transporter ATP-binding protein	0.790873	1.10864e-07	41.9095	27.5758	32.1689	53.1458	58.3048	51.1048
SGL_RS08065	homogentisate phytyltransferase	0.900908	8.29467e-12	33.979	24.8312	26.659	47.0909	46.831	53.5627
SGL_RS08070	tocopherol cyclase family protein	0.558301	9.60516e-06	23.4021	18.4454	17.916	29.4811	26.1007	25.7208
SGL_RS08075	peroxiredoxin	-3.17233	1.51393e-140	1264.02	1562.46	1446.4	140.156	146.358	146.048
SGL_RS08080	transcriptional repressor	0.0116341	0.927834	201.684	168.889	156.001	161.238	159.215	168.25
SGL_RS08085	DUF1499 domain-containing protein	0.0997003	0.330256	90.4925	94.988	92.6501	90.2347	92.4842	92.3169
SGL_RS08090	photosystem II reaction center protein Psb28	1.89718	6.26294e-52	46.6716	40.1182	42.3689	133.11	145.404	168.355
SGL_RS08095	peptide ABC transporter substrate-binding protein	0.0800906	0.584298	35.9348	41.4902	44.6176	44.2298	37.3101	37.8648
SGL_RS08105	hypothetical protein	1.54811	1.32151e-38	34.681	34.4012	34.8486	85.4297	91.0924	105.279
SGL_RS08110	type 1 glutamine amidotransferase	-0.00282282	0.985437	23.8772	17.677	19.3947	18.0771	18.5664	19.4211
SGL_RS08115	NAD(P)/FAD-dependent oxidoreductase	0.949482	1.3528e-25	31.3217	27.9027	30.7099	52.8038	55.2072	52.486
SGL_RS08120	N-acetylmuramoyl-L-alanine amidase	0.872108	1.13482e-29	204.877	189.026	191.895	325.136	327.079	337.647
SGL_RS08125	glutamate racemase	1.08141	6.52802e-13	312.969	219.033	201.791	465.949	482.522	485.978
SGL_RS08130	Rieske 2Fe-2S domain-containing protein	1.06388	1.62376e-15	8.12759	9.28683	7.7286	17.5234	16.5164	14.676
SGL_RS08135	NAD(P)/FAD-dependent oxidoreductase	0.911175	1.7079e-19	19.281	17.6842	19.4993	34.9712	32.6782	30.5722
SGL_RS08140	hypothetical protein	-0.221252	0.130128	152.771	193.758	184.593	139.698	130.678	150.645
SGL_RS08145	ribosomal protein S18-alanine N-acetyltransferase	-1.18408	2.91296e-06	50.3191	90.2689	109.432	28.7537	35.2534	36.0849
SGL_RS08150	deoxyribodipyrimidine photo-lyase, 8-HDF type	0.199651	0.109952	40.3809	44.1724	49.2115	47.025	48.1352	46.8917
SGL_RS08155	Spy/CpxP family protein refolding chaperone	1.49436	2.40732e-39	40.1726	37.3067	45.7529	107.581	104.469	109.921
SGL_RS08160	hypothetical protein	1.9761	2.8e-63	38.1073	39.0896	44.0407	146.583	139.415	157.082
SGL_RS08165	sigma-70 family RNA polymerase sigma factor	2.27004	2.08619e-60	35.7023	40.712	44.7738	190.401	161.402	194.729
SGL_RS08170	H(+)/Cl(-) exchange transporter ClcA	-0.381894	0.000280893	25.3182	20.6736	23.8786	16.6429	16.2001	16.5359
SGL_RS08175	serine hydrolase	-0.721096	2.88032e-13	86.2902	81.6601	80.5068	50.2975	42.4183	46.0576
SGL_RS08180	phycobiliprotein lyase	-0.787064	1.42363e-14	95.845	79.2599	80.614	47.5608	44.4761	44.2261
SGL_RS08185	hypothetical protein	-0.612127	1.10708e-05	68.8987	54.1965	56.7828	39.832	36.7899	31.6544
SGL_RS08200	photosystem II reaction center protein CP43	-0.248741	0.0480774	7183.52	8526.35	8555.72	6304.35	6498.48	6072.97
SGL_RS08205	photosystem II D2 protein (photosystem q(a) protein)	-0.419675	0.000404878	6107.31	6993.81	7093.64	4567.27	4885.03	4486.15
SGL_RS08210	chromosomal replication initiator protein DnaA	0.082332	0.598309	14.436	10.9495	10.5339	12.9884	11.4943	10.5881
SGL_RS08215	YidH family protein	0.11023	0.452227	46.5051	33.2752	40.4447	43.8535	37.8152	38.0666
SGL_RS08220	phosphoribosylglycinamide formyltransferase 2	-0.464377	1.22412e-05	78.5835	75.1629	85.8627	56.544	49.7692	53.7687
SGL_RS08225	DUF1232 domain-containing protein	-0.431192	0.301794	317.42	717.163	739.295	430.807	333.657	437.421
SGL_RS08230	LmbP protein	-0.959771	1.7481e-19	28.9083	26.6304	29.37	12.9621	13.0374	14.1219
SGL_RS08235	TldD/PmbA family protein	-0.0506909	0.608293	53.0729	46.2706	49.6031	42.5706	43.981	45.9512
SGL_RS08240	tRNA 2-thiouridine(34) synthase MnmA	-0.241741	0.0158451	88.3941	85.1432	96.7563	70.5447	70.5081	69.7811
SGL_RS08245	hypothetical protein	1.79483	1.72232e-32	25.3252	31.0256	35.2844	96.366	96.1898	104.778
SGL_RS08250	glycoside hydrolase family 13 protein	1.43457	2.05517e-50	27.348	25.7071	25.6503	64.7262	61.5813	70.5299
SGL_RS08255	ATP-binding cassette domain-containing protein	-0.0948289	0.399573	59.1983	56.8716	53.4731	54.1744	47.6572	44.6244
SGL_RS08260	L-histidine N(alpha)-methyltransferase	-0.433245	2.90886e-05	31.3277	33.1215	32.3021	22.8381	21.6803	21.5165
SGL_RS08265	hypothetical protein	-0.366138	0.013404	50.1185	38.4101	37.7457	34.771	27.8356	27.4663
SGL_RS08270	orotidine-5'-phosphate decarboxylase	-0.00138111	0.995266	117.337	72.2245	75.7829	87.4938	80.5344	75.2183
SGL_RS08275	tetratricopeptide repeat protein	0.369228	0.0354369	191.275	114.77	120.119	169.088	163.974	172.883
SGL_RS08285	hypothetical protein	0.241517	0.126668	24.2801	18.2653	22.5891	24.6543	20.8958	25.6278
SGL_RS08290	dynamin-like GTPase family protein	-0.128746	0.478415	22.2732	15.4282	14.0305	12.8058	14.8416	15.7287
SGL_RS08295	hypothetical protein	-0.882676	8.13085e-08	33.8358	30.6363	23.6986	13.9326	13.8793	15.9269
SGL_RS08300	hypothetical protein	-1.02704	8.27969e-12	27.3346	24.3556	23.2183	9.83182	12.805	11.0834
SGL_RS08305	hypothetical protein	-0.881163	9.96891e-07	31.7422	26.2145	26.5806	12.8132	17.5562	11.7278
SGL_RS08310	LPS export ABC transporter periplasmic protein LptC	0.538838	2.88901e-05	18.8799	14.2736	15.1724	20.2252	21.4387	23.1523
SGL_RS08315	DNA mismatch repair protein MutS	-0.659596	6.73012e-13	17.5908	17.2028	16.1816	9.97107	9.80681	9.93534
SGL_RS08320	ATP-binding protein	-0.932561	5.91859e-14	12.2735	11.7186	10.8663	5.52954	4.93226	6.29909
SGL_RS08325	DMT family transporter	-0.99615	6.28021e-14	10.9027	11.3589	10.2524	4.91185	5.35751	4.69927
SGL_RS08330	cupin domain-containing protein	0.184148	0.300277	10.7048	11.0418	9.46349	9.58685	11.1464	11.9204
SGL_RS08335	DUF4079 domain-containing protein	0.492967	0.00603784	5.44549	4.3351	3.79409	5.73364	6.28495	5.74249
SGL_RS08340	2Fe-2S iron-sulfur cluster-binding protein	-0.314916	0.0728471	8.49334	7.27206	5.81012	4.78019	5.5345	5.62808
SGL_RS08345	hypothetical protein	-0.382238	0.0073865	16.6343	15.1797	13.6582	10.4935	10.1639	11.4206
SGL_RS08350	AhpC/TSA family protein	0.0682216	0.657708	11.069	10.43	11.0402	9.15787	11.0635	11.2255
SGL_RS08355	hypothetical protein	2.12903	2.10751e-37	6.46158	4.76101	4.72958	19.9366	22.7146	23.2541
SGL_RS08360	LysR family transcriptional regulator	0.60787	6.75633e-05	4.27119	4.40001	4.92059	6.28362	6.7636	6.0934
SGL_RS08380	DUF2973 domain-containing protein	1.36623	4.04653e-40	215.982	190.632	173.227	450.363	452.6	479.294
SGL_RS08385	MFS transporter	0.668517	4.43673e-10	39.9211	33.591	31.3961	50.512	51.3471	52.0257
SGL_RS08390	phosphate ABC transporter substrate-binding protein PstS	-0.684992	0.0109715	14.3394	24.94	11.34	11.5456	9.05938	8.22136
SGL_RS08395	phosphate ABC transporter permease subunit PstC	-0.00965123	0.96422	7.90675	10.7808	7.03566	7.80724	7.97594	7.7758
SGL_RS08400	phosphate ABC transporter permease PstA	0.624581	3.89435e-05	8.14476	9.67328	7.15378	12.0413	11.7301	11.8005
SGL_RS08405	phosphate ABC transporter ATP-binding protein PstB	-0.0127622	0.928822	15.6482	14.2742	13.1388	13.2499	12.0887	13.9859
SGL_RS08410	peptidylprolyl isomerase	-2.14904	1.0071e-44	344.204	281.907	242.029	69.5134	50.8584	57.3566
SGL_RS08415	4a-hydroxytetrahydrobiopterin dehydratase	0.275764	0.0144479	72.2874	75.8218	77.0932	80.0242	83.7174	87.8403
SGL_RS08420	DUF389 domain-containing protein	0.500976	1.21085e-09	31.6772	29.4314	30.2935	39.3418	40.2288	39.8085
SGL_RS08425	DUF1816 domain-containing protein	0.45174	7.33316e-05	51.5377	43.9419	46.7589	59.5431	56.4897	63.6463
SGL_RS08430	Bax inhibitor-1 family protein	-0.367174	4.44035e-05	569.639	565.931	591.156	435.278	399.951	399.899
SGL_RS08435	hypothetical protein	1.03191	8.6439e-21	183.336	176.2	202.298	350.088	332.636	380.813
SGL_RS08440	15-cis-phytoene desaturase	0.65478	6.51614e-09	69.9434	80.7511	78.6468	112.064	112.283	110.136
SGL_RS08445	phytoene synthase	-0.716117	3.79378e-13	107.526	98.4664	104.048	62.004	52.4989	59.2423
SGL_RS08450	MAPEG family protein	-1.20862	3.43224e-20	145.279	116.338	104.938	50.7201	45.0153	49.3927
SGL_RS08455	urease subunit gamma	0.325613	0.00917884	65.6522	55.293	53.9045	63.9841	63.9493	74.1894
SGL_RS08465	transporter substrate-binding domain-containing protein	0.869121	4.32571e-14	11.1104	10.2087	9.27705	18.1781	17.5527	15.9877
SGL_RS08470	SIMPL domain-containing protein	1.32376	7.62898e-43	52.8684	53.5286	57.6947	129.679	125.699	124.944
SGL_RS08475	MBL fold metallo-hydrolase	1.03329	1.07711e-14	51.7116	44.8026	45.8163	84.9577	79.2729	105.425
SGL_RS08480	DUF3122 domain-containing protein	1.0755	1.40943e-16	35.8995	33.9083	36.9405	70.8237	59.4318	78.212
SGL_RS08485	DUF2892 domain-containing protein	1.39062	1.37153e-27	26.8852	20.1671	22.4962	54.1106	53.6766	61.3944
SGL_RS08490	sulfite exporter TauE/SafE family protein	1.24281	8.64612e-28	19.2625	19.3528	20.801	40.5877	43.0181	46.5657
SGL_RS08495	DUF3370 domain-containing protein	0.54972	0.000169	39.8274	31.5552	31.8034	38.7246	50.4969	50.0888
SGL_RS08500	GntR family transcriptional regulator	0.583778	3.07827e-07	50.0778	50.1536	53.1686	67.3629	66.5953	78.5808
SGL_RS08505	hypothetical protein	-0.27182	0.0660754	35.9062	45.0317	36.5469	29.2761	30.3024	30.0706
SGL_RS08510	histidinol-phosphatase	-2.41104	8.06258e-64	71.0131	50.625	51.2691	10.2779	9.59219	9.62485
SGL_RS08515	histidinol-phosphate transaminase	-2.04828	1.05806e-60	144.407	106.99	113.979	28.9051	26.8776	24.7914
SGL_RS08520	metalloregulator ArsR/SmtB family transcription factor	0.69578	8.15616e-06	31.3836	20.3721	27.7367	39.9527	39.2809	40.1692
SGL_RS08525	aquaporin Z	1.31932	2.91319e-11	282.857	152.307	157.626	466.795	443.89	461.836
SGL_RS08530	type I DNA topoisomerase	-0.0341545	0.768364	109.065	119.135	123.41	106.092	108.412	102.799
SGL_RS08535	4Fe-4S binding protein	-0.657722	1.54313e-05	124.505	159.214	163.562	93.5507	87.8837	80.0363
SGL_RS08540	1-acyl-sn-glycerol-3-phosphate acyltransferase	0.630974	1.59889e-10	35.9519	35.403	39.3765	53.5381	51.6312	53.3351
SGL_RS08545	Uma2 family endonuclease	0.354526	0.000386988	45.645	45.5623	46.6201	56.8399	54.5023	51.3859
SGL_RS08555	DUF2442 domain-containing protein	0.857913	4.73878e-07	10.8701	13.1826	13.6768	21.7393	22.2859	19.2388
SGL_RS08560	RNA-guided endonuclease TnpB family protein	0.318871	0.000898921	107.063	110.789	111.087	134.07	120.808	124.327
SGL_RS08565	calcium-binding protein	0.0699606	0.523542	3652.47	3765.64	3675.15	3314.43	3639.19	3795.21
SGL_RS08570	FkbM family methyltransferase	-0.541088	3.34108e-08	153.629	132.215	146.07	98.1555	89.7987	85.3683
SGL_RS08575	hypothetical protein	0.803147	6.2312e-14	249.318	236.77	275.167	398.935	393.286	436.479
SGL_RS08580	allophycocyanin alpha chain	-2.13216	2.63949e-80	26737	29820.9	28310.7	6531.08	5659.92	5582.38
SGL_RS08585	allophycocyanin subunit beta	-2.02983	6.49078e-70	22123.8	25051.2	23390.6	5819.76	5108.86	4938.42
SGL_RS08590	phycobilisome linker polypeptide	-1.47391	2.92188e-32	8288.98	10168.8	9581.05	3261.17	2998.25	3026.92
SGL_RS08595	50S ribosomal protein L11 methyltransferase	-1.31551	1.89019e-35	162.865	169.299	165.268	67.7465	59.0523	57.1002
SGL_RS08600	phosphoglycerate dehydrogenase	-0.955569	7.99624e-19	262.408	199.56	214.408	107.714	107.817	104.301
SGL_RS08605	DUF3120 domain-containing protein	0.138777	0.128161	99.2242	97.3226	90.4965	96.999	97.8422	96.6916
SGL_RS08610	adenylate/guanylate cyclase domain-containing protein	-0.16586	0.0913216	92.3067	90.5803	92.8425	81.1578	75.065	70.5657
SGL_RS08615	glutathione peroxidase	-0.638741	8.4048e-08	133.75	153.972	154.543	85.5698	88.1525	88.1321
SGL_RS08620	thiolase family protein	0.778068	1.09003e-08	18.3496	14.042	13.7505	22.124	25.9254	25.0581
SGL_RS08625	beta-ketoacyl-ACP reductase	0.662522	1.88011e-08	50.5693	39.8026	39.3115	63.1375	60.1325	66.2098
SGL_RS08630	PucC family protein	0.265008	0.0028759	55.362	50.608	54.7112	62.6303	58.3046	57.2714
SGL_RS08635	response regulator	0.67488	3.49761e-16	33.9135	30.985	33.7582	48.2543	48.5162	48.6494
SGL_RS08640	NAD(P)/FAD-dependent oxidoreductase	0.398146	0.000705295	24.2725	21.5561	21.7743	25.7945	25.6759	30.7195
SGL_RS08650	S-layer homology domain-containing protein	0.140681	0.225797	27.4077	28.0801	26.1784	25.7345	27.6802	29.6091
SGL_RS08655	cyanophycinase	-0.691333	1.4086e-08	131.465	100.791	115.884	73.5644	60.5013	63.9492
SGL_RS08660	cyanophycin synthetase	-1.25568	5.72912e-12	103.986	150.85	166.194	52.4439	56.0462	53.2229
SGL_RS08665	DUF4129 domain-containing protein	-1.41741	2.74393e-11	74.0124	122.001	134.535	38.1077	38.7171	36.1152
SGL_RS08670	glutathione S-transferase family protein	-0.479941	0.0089424	14.6885	22.0542	21.0755	13.0481	12.6605	12.5254
SGL_RS08675	hypothetical protein	0.0243924	0.877722	58.3192	56.4434	51.0515	51.5123	59.6579	44.4582
SGL_RS08680	hypothetical protein	-0.261707	0.0116012	49.0123	48.1184	48.1112	39.7547	38.2424	33.7437
SGL_RS08690	Rpn family recombination-promoting nuclease/putative transposase	1.19254	8.55992e-23	71.6752	67.9276	75.3446	135.062	150.704	169.324
SGL_RS08695	tRNA uridine-5-carboxymethylaminomethyl(34) synthesis GTPase MnmE	0.582148	0.000131982	45.6254	54.9135	64.3711	76.934	74.7371	77.624
SGL_RS08700	cation-transporting P-type ATPase	0.55637	4.11115e-07	9.98465	11.0611	10.863	14.4675	14.7141	14.198
SGL_RS08705	hypothetical protein	0.819436	1.08469e-07	25.7957	16.6991	20.1753	32.9857	34.8381	34.7335
SGL_RS08710	bifunctional folylpolyglutamate synthase/dihydrofolate synthase	-0.0565144	0.779228	24.1182	16.5928	14.065	14.2573	17.346	16.7154
SGL_RS08715	fatty acid desaturase	-0.80503	0.000378293	41.0533	22.3868	20.041	13.3442	14.6691	15.206
SGL_RS08730	Uma2 family endonuclease	1.13647	2.87932e-17	39.5913	44.502	41.0889	74.331	88.1046	92.7673
SGL_RS08735	DUF3488 and DUF4129 domain-containing transglutaminase family protein	-0.0308378	0.767758	41.7252	41.772	42.7301	40.5403	37.9443	35.5799
SGL_RS08740	hypothetical protein	0.207731	0.315014	55.2284	40.4905	33.1992	54.0843	44.9945	38.4477
SGL_RS08745	ATP-dependent sacrificial sulfur transferase LarE	0.0566244	0.683591	53.8453	39.8311	41.8798	40.5106	45.2317	43.9934
SGL_RS08750	YdcF family protein	-1.14777	5.64842e-17	65.7953	48.3509	53.5153	26.2254	20.9298	22.1062
SGL_RS08755	3-hydroxyacyl-ACP dehydratase FabZ	-0.956099	1.36244e-09	115.512	76.1349	79.6193	46.449	41.7419	39.4803
SGL_RS08760	hypothetical protein	-0.124051	0.418351	104.41	74.6983	80.4987	77.2405	65.6457	76.388
SGL_RS08765	2-phosphosulfolactate phosphatase family protein	-1.16082	5.60167e-26	172.826	149.728	151.709	72.5059	58.2205	64.0596
SGL_RS08770	nitroreductase family protein	-0.74828	1.2496e-08	315.537	242.292	225.824	153.9	139.652	134.052
SGL_RS08775	aspartate--tRNA ligase	-0.949548	2.20748e-23	131.66	115.355	107.454	57.0717	55.8851	55.7188
SGL_RS08780	hypothetical protein	-0.867029	2.51432e-25	72.1084	68.6609	71.0436	37.1077	35.0175	34.8435
SGL_RS08785	GuaB3 family IMP dehydrogenase-related protein	-1.47638	5.78547e-79	626.803	586.974	579.544	206.749	192.385	193.84
SGL_RS08790	carbohydrate ABC transporter permease	-0.0122515	0.934501	33.5175	23.7325	27.303	26.7286	25.0234	25.4688
SGL_RS08795	trans-acting enoyl reductase family protein	1.83425	4.28913e-63	14.3125	13.338	12.5137	41.9008	48.1428	42.7651
SGL_RS08800	DUF3153 domain-containing protein	-0.0337765	0.787826	92.6661	70.327	75.4266	69.1819	74.2469	70.8544
SGL_RS08805	hypothetical protein	-0.521878	0.000155554	64.3475	64.8653	72.0281	45.9952	45.6706	37.4498
SGL_RS08810	metal ABC transporter permease	-0.320438	0.0508222	10.5662	11.387	11.1599	7.58471	9.75604	7.0899
SGL_RS08815	metal ABC transporter ATP-binding protein	-0.0129005	0.964735	5.10514	3.26522	4.95339	2.74039	4.68349	4.74332
SGL_RS08820	metal ABC transporter substrate-binding protein	0.109038	0.49226	6.88937	5.90579	5.77454	5.55807	6.90392	6.04598
SGL_RS08825	IS5 family transposase	0.345377	0.0624587	11.5748	15.0707	15.549	17.7175	18.1018	13.8659
SGL_RS08830	circadian clock KaiB family protein	0.725648	3.76934e-05	24.8639	34.177	36.5839	49.2507	48.9557	48.7254
SGL_RS08835	circadian clock protein KaiC	0.0397181	0.822009	9.79684	12.8539	13.512	11.8858	11.1895	11.3109
SGL_RS08840	DUF4230 domain-containing protein	0.294725	0.0146967	32.4035	32.3588	38.0731	38.5938	39.2809	38.6605
SGL_RS08845	LysR family transcriptional regulator	0.0328858	0.880627	28.5307	39.8548	35.2786	37.2369	24.6624	36.3914
SGL_RS08850	Na+/H+ antiporter	0.320454	0.000121297	51.6908	50.6531	50.5125	60.4114	58.3922	57.4012
SGL_RS08855	response regulator transcription factor	0.0546284	0.711949	20.7669	24.0086	21.9434	23.8479	19.3624	20.742
SGL_RS08860	HAMP domain-containing histidine kinase	0.58648	2.35894e-05	28.3807	19.3606	22.4753	31.852	34.1084	31.3594
SGL_RS08865	potassium-transporting ATPase subunit KdpA	1.39473	3.64363e-35	19.3959	21.7763	22.2762	51.1007	52.5153	51.1574
SGL_RS08870	potassium-transporting ATPase subunit KdpB	1.22675	1.82218e-31	23.5823	25.1745	26.7475	54.483	55.1868	54.088
SGL_RS08875	potassium-transporting ATPase subunit F	0.547289	7.03142e-05	40.2906	44.7277	43.9635	63.6977	51.9894	58.3967
SGL_RS08880	K(+)-transporting ATPase subunit C	0.684513	2.47896e-10	22.0327	22.8461	22.8193	33.0075	34.3191	33.1339
SGL_RS08885	sensor histidine kinase KdpD	1.49426	8.99418e-31	17.3207	13.0486	12.7733	36.2257	37.1576	39.352
SGL_RS08890	translocation/assembly module TamB domain-containing protein	0.733435	8.42708e-15	23.3862	20.2769	20.9911	31.0937	34.0435	34.049
SGL_RS08895	FAD-dependent oxidoreductase	-0.0884679	0.606817	183.01	194.255	265.304	190.742	177.187	190.796
SGL_RS08900	DUF6335 family protein	0.154057	0.246767	828.122	740.585	968.597	859.926	821.051	925.572
SGL_RS08905	cob(I)yrinic acid a,c-diamide adenosyltransferase	-0.781352	1.32323e-08	140.647	141.717	153.927	92.9244	69.235	71.5345
SGL_RS08910	hypothetical protein	-0.58385	1.33237e-05	273.617	225.73	225.385	173.778	132.67	137.959
SGL_RS08915	SpoIID/LytB domain-containing protein	-0.078605	0.504197	93.4273	101.747	108.476	90.2412	86.987	88.435
SGL_RS08920	NAD(P)H-quinone oxidoreductase subunit H	-0.173203	0.035757	275.954	270.745	271.231	230.273	222.366	216.6
SGL_RS08925	hypothetical protein	-0.701805	4.86316e-14	173.321	155.137	168.302	97.7624	87.8251	95.552
SGL_RS08930	hypothetical protein	-1.55166	4.16794e-34	144.865	148.303	172.633	52.8736	45.6592	47.2438
SGL_RS08935	YheT family hydrolase	0.353927	0.0020867	47.4267	48.7348	53.869	62.6491	54.3971	60.2466
SGL_RS08940	IS5 family transposase	0.338842	0.00120736	19.9772	18.4697	17.5495	22.5419	21.1304	21.6961
SGL_RS08945	bifunctional phosphopantothenoylcysteine decarboxylase/phosphopantothenate--cysteine ligase CoaBC	-1.48006	5.91446e-56	72.344	65.2282	64.3491	23.0762	22.6891	20.7519
SGL_RS08950	DUF2555 domain-containing protein	-0.309979	0.0515659	204.411	147.734	131.927	113.127	123.049	121.825
SGL_RS08955	alpha/beta hydrolase	1.61471	8.0155e-23	2.58986	2.73525	2.60033	6.97016	8.13788	7.4344
SGL_RS08960	flavodoxin FldA	1.78115	2.45705e-32	4.08412	3.8214	3.80503	12.2831	12.6623	12.5719
SGL_RS08965	chlorophyll a/b binding light-harvesting protein	1.58267	1.04508e-20	24.4112	24.2405	21.6572	49.567	75.9201	70.8745
SGL_RS08970	ribosome biogenesis GTPase YlqF	-1.04506	1.015e-21	53.3082	53.4749	51.7584	25.1079	24.4415	21.1526
SGL_RS08975	redox-regulated ATPase YchF	-1.47427	9.22622e-20	74.6879	47.0389	52.255	20.4055	19.2617	17.2361
SGL_RS08980	UDP-glucose 4-epimerase GalE	-0.676525	4.16232e-13	50.7192	46.6523	45.0339	28.5518	27.3572	26.1331
SGL_RS08985	hypothetical protein	0.695672	9.98539e-11	41.645	34.7596	37.3371	53.3517	59.9281	56.9113
SGL_RS08990	DUF2605 domain-containing protein	1.5234	2.09622e-44	92.1816	94.2977	91.8659	228.938	243.838	268.569
SGL_RS08995	phycobilisome degradation protein NblA	3.02195	2.56328e-113	77.9953	87.3565	86.6357	563.887	640.803	710.256
SGL_RS09000	phycobilisome degradation protein NblA	3.21213	1.45139e-74	37.3828	31.9103	48.594	312.331	318.175	405.116
SGL_RS09005	hypothetical protein	1.81426	6.78326e-23	4.01684	3.69112	3.5575	10.2126	12.6064	14.3027
SGL_RS09010	zinc ribbon domain-containing protein	1.32717	1.37167e-12	3.01596	2.79389	4.10616	6.90253	8.29129	8.02638
SGL_RS09015	hypothetical protein	1.56704	1.16932e-53	18.9989	16.3764	16.0441	45.4969	48.4299	47.2005
SGL_RS09020	zinc ribbon domain-containing protein	1.78129	5.19491e-61	19.0625	15.9002	17.6507	51.6876	56.7874	59.1518
SGL_RS09025	hypothetical protein	2.39326	1.77516e-70	13.8234	9.88882	11.2793	51.1197	60.2382	59.7954
SGL_RS09030	hypothetical protein	1.43734	4.25773e-10	34.135	17.9751	16.1205	51.4267	59.6884	61.3976
SGL_RS09035	ABC transporter ATP-binding protein	0.498673	0.000164388	14.0977	15.3402	15.2371	19.2865	21.118	17.9193
SGL_RS09040	iron ABC transporter permease	-0.812589	4.23341e-10	9.86612	9.64945	8.99227	5.61451	4.89908	4.4134
SGL_RS09045	extracellular solute-binding protein	-0.842178	5.42204e-07	15.0227	9.81429	11.1623	6.33463	6.50483	5.55328
SGL_RS09050	ribosomal protein L7/L12	-0.254781	0.0675844	31.8848	27.392	27.4507	23.484	21.0876	22.4291
SGL_RS09055	M14 family metallopeptidase	-0.730601	2.75795e-07	32.479	25.0837	25.0019	16.7512	15.9658	12.9253
SGL_RS09060	glutaminase	0.457806	0.000798419	27.0609	20.5213	19.4963	29.7496	28.7579	26.5383
SGL_RS09065	hypothetical protein	0.518262	6.75548e-06	52.2852	50.9375	44.4348	67.6348	63.2423	64.4073
SGL_RS09070	prephenate/arogenate dehydrogenase	-0.837665	6.26555e-16	45.3425	37.4139	42.4009	21.8461	21.7946	20.7823
SGL_RS09075	cbb3-type cytochrome c oxidase subunit I	0.233254	0.0279395	70.7901	58.3523	55.9399	68.2883	66.3732	65.7794
SGL_RS09080	heme-copper oxidase subunit III	-0.198221	0.0476258	80.1353	76.0222	68.9295	59.4286	60.3498	60.9815
SGL_RS09085	Uma2 family endonuclease	0.421899	2.43265e-06	128.098	118.65	114.256	143.835	153.604	148.742
SGL_RS09090	Hsp33 family molecular chaperone HslO	-0.213549	0.0495127	129.206	144.711	141.211	111.236	109.154	110.216
SGL_RS09095	catalase/peroxidase HPI	-0.161989	0.268506	119.489	142.156	159.933	119.568	116.248	112.672
SGL_RS09100	cytochrome c biogenesis protein ResB	-1.24771	1.89305e-19	119.781	135.54	150.485	58.9618	48.2692	49.9068
SGL_RS09105	biosynthetic-type acetolactate synthase large subunit	-0.725363	1.23284e-05	671.901	860.144	1011.44	472.332	453.065	492.562
SGL_RS09110	squalene--hopene cyclase	-0.0450897	0.757529	63.4448	69.9659	83.0534	64.1008	65.2658	64.5787
SGL_RS09125	IS701 family transposase	-0.729183	7.27916e-08	119.12	132.807	127.972	79.5039	70.7056	60.8883
SGL_RS09140	IS701 family transposase	0.595186	0.00418467	10.3399	8.68444	5.96803	10.1251	11.2758	13.5693
SGL_RS09145	Uma2 family endonuclease	0.698359	4.30283e-09	65.76	62.5297	73.6284	107.149	104.781	91.3331
SGL_RS09150	acetolactate synthase large subunit	0.959033	8.62545e-23	128.142	111.888	127.103	206.837	225.872	226.566
SGL_RS09155	riboflavin synthase subunit alpha	0.697817	9.35753e-08	261.394	293.053	283.253	476.177	414.235	369.803
SGL_RS09160	thioredoxin family protein	0.618276	2.10516e-11	227.746	231.802	234.59	316.707	329.698	338.268
SGL_RS09165	hypothetical protein	-1.50071	1.4603e-40	291.425	314.629	321.334	107.506	91.7292	102.037
SGL_RS09170	class II fructose-bisphosphatase	-1.65718	3.1076e-28	1465.38	1781.02	1791.62	575.931	449.92	439.067
SGL_RS09185	group 1 truncated hemoglobin	0.934979	1.47103e-15	102.926	87.6939	80.7863	156.279	150.471	172.773
SGL_RS09190	response regulator	0.815172	1.20869e-18	24.99	24.588	26.0598	41.4038	42.5953	39.0484
SGL_RS09195	hybrid sensor histidine kinase/response regulator	0.504504	5.31825e-06	19.6488	15.9142	17.6736	22.3006	22.9675	24.4691
SGL_RS09200	two-component system response regulator	0.499791	3.80096e-06	18.201	14.8447	17.5459	22.3328	21.6899	22.0727
SGL_RS09205	cupin domain-containing protein	1.90596	2.04932e-93	47.1958	46.1003	47.1907	157.418	168.111	161.964
SGL_RS09210	signal recognition particle-docking protein FtsY	-0.363086	1.08195e-05	132.558	123.36	123.095	92.7019	92.4037	86.4759
SGL_RS09215	acyltransferase family protein	-1.48261	9.81448e-34	45.7727	48.0097	52.4873	17.5882	15.2314	15.2417
SGL_RS09220	response regulator	-0.206286	0.0943315	29.0295	32.5285	29.3277	22.4481	26.1321	24.1011
SGL_RS09225	glycerol-3-phosphate 1-O-acyltransferase PlsY	-0.340402	2.9638e-05	148.463	133.811	140.91	104.165	100.715	103.106
SGL_RS09230	GldG family protein	0.236642	0.00829604	52.4185	46.2786	51.909	56.2698	53.2372	54.2051
SGL_RS09235	adenine phosphoribosyltransferase	-0.124703	0.290533	38.8822	42.1045	39.0986	35.0263	34.4393	32.0966
SGL_RS09240	restriction endonuclease	-0.125753	0.397467	22.7604	20.5926	22.7733	15.5941	20.7258	19.498
SGL_RS09245	helix-turn-helix domain-containing protein	0.61681	0.00697935	10.6411	6.54123	8.55686	10.0013	13.5246	13.4041
SGL_RS09250	bile acid:sodium symporter family protein	0.293627	0.0431727	11.574	10.6689	8.58162	11.8863	11.004	11.985
SGL_RS09255	aldo/keto reductase	0.0805098	0.493032	53.207	58.1631	55.0082	56.0296	50.0177	56.4291
SGL_RS09260	trypsin-like peptidase domain-containing protein	0.582231	7.62638e-07	114.948	121.221	138.6	169.833	178.162	171.495
SGL_RS09265	hypothetical protein	0.699801	9.95863e-10	155.131	169.506	183.623	253.779	250.638	260.191
SGL_RS09270	proline--tRNA ligase	-0.801416	1.46834e-08	125.916	146.996	168.901	80.5473	73.6761	79.3991
SGL_RS09275	late competence development ComFB family protein	0.687419	3.38647e-06	170.79	200.178	221.563	264.151	300.916	320.659
SGL_RS09280	DUF3084 domain-containing protein	-1.42749	3.06354e-43	69.5936	71.7325	77.5143	24.7697	24.3686	25.6697
SGL_RS09285	global nitrogen regulator NtcA	-0.730413	2.64037e-10	300.53	332.135	344.212	193.104	181.67	168.223
SGL_RS09290	hypothetical protein	0.149275	0.241451	98.3259	73.9124	79.5243	87.5787	87.6635	82.2857
SGL_RS09295	alpha/beta hydrolase	-1.88554	3.47885e-58	331.304	310.517	385.722	91.0163	82.3257	81.6555
SGL_RS09305	adenosyl-hopene transferase HpnH	-0.506702	6.83073e-07	198.458	159.538	163.964	117.868	111.907	107.973
SGL_RS09310	glycosyltransferase family 4 protein	-0.426586	0.000269492	147.415	112.499	114.483	89.405	85.0851	81.3831
SGL_RS09315	TrkH family potassium uptake protein	-1.17693	8.25535e-41	43.823	41.5168	40.6745	17.2707	16.6855	17.3056
SGL_RS09320	phosphate acyltransferase PlsX	-1.53479	1.98979e-32	96.4501	81.5016	82.9416	32.4344	25.4197	24.5843
SGL_RS09325	ketoacyl-ACP synthase III	-1.50203	1.26575e-29	156.908	182.364	196.564	63.0627	55.8979	54.8638
SGL_RS09330	photosystem II oxygen evolving complex protein PsbP	-1.51439	1.14378e-28	302.489	349.204	380.865	122.403	102.214	107.363
SGL_RS09335	sodium-dependent bicarbonate transport family permease	-0.314443	0.150513	95.296	56.4524	47.3836	53.7951	45.3936	46.9073
SGL_RS09340	hypothetical protein	-0.296574	0.164656	140.593	92.9491	70.301	72.3404	73.9909	79.6543
SGL_RS09345	NAD(+) kinase	-1.62169	9.43168e-39	106.548	125.45	128.016	35.8928	35.0841	36.4697
SGL_RS09350	photosystem II biogenesis protein Psp29	-1.14079	2.48258e-28	224.187	234.663	247.621	104.024	93.2922	97.714
SGL_RS09360	IctB family putative bicarbonate transporter	0.214443	0.0154073	69.2677	66.8918	70.1392	71.7651	75.2635	73.859
SGL_RS09365	DUF3288 family protein	-0.423494	0.0120588	73.9703	97.7754	94.9761	61.0137	68.3655	54.0591
SGL_RS09370	superoxide dismutase	-1.28329	7.06646e-11	1374.59	2237.86	2223.71	789.64	669.868	738.809
SGL_RS09375	3-isopropylmalate dehydrogenase	-1.55493	5.14461e-47	69.3378	59.2619	69.0931	19.9747	22.0494	19.7095
SGL_RS09380	hypothetical protein	1.14011	1.39938e-19	312.149	269.62	255.484	494.535	607.961	604.011
SGL_RS09385	2-carboxy-1,4-naphthoquinone phytyltransferase	0.574984	6.0819e-10	129.086	116.481	125.776	160.461	175.677	174.399
SGL_RS09390	pentapeptide repeat-containing protein	-0.14428	0.199772	87.003	75.6277	91.7898	72.9476	72.0779	67.2191
SGL_RS09395	aldo/keto reductase	-1.36798	2.2939e-15	31.1642	43.7887	44.4452	15.2545	13.2503	13.8887
SGL_RS09400	GTPase HflX	-1.16429	3.1071e-36	62.8487	63.2329	64.5501	27.2667	24.7896	26.2386
SGL_RS09405	IS701-like element IS4Sa2 family transposase	0.095831	0.470815	16.1901	13.5685	14.1293	14.0892	16.0196	13.1843
SGL_RS09410	IS3 family transposase	0.213337	0.0538708	19.2911	16.8921	17.5843	20.2084	18.6627	18.6939
SGL_RS09420	DUF86 domain-containing protein	-1.73694	1.08265e-33	23.1668	22.1467	23.4708	6.56796	6.66421	5.65533
SGL_RS09425	nucleotidyltransferase family protein	-1.70264	4.26446e-38	52.3632	46.4466	54.5723	14.9173	14.7303	13.5191
SGL_RS09430	leucyl aminopeptidase	-0.696244	6.06994e-07	50.4842	35.6208	36.1022	22.5542	22.4827	24.0164
SGL_RS09440	hypothetical protein	0.0935092	0.49776	155.944	141.594	148.458	145.137	126.214	167.349
SGL_RS09445	type II toxin-antitoxin system Phd/YefM family antitoxin	0.296488	0.0265667	220.558	226.898	220.642	260.61	212.93	284.844
SGL_RS09450	Txe/YoeB family addiction module toxin	-0.0554848	0.648593	201.356	191.423	184.177	183.662	149.359	178.915
SGL_RS09455	ABC transporter permease	-0.85268	2.97035e-10	35.2362	26.225	26.8555	15.4162	13.7621	15.6455
SGL_RS09460	ATP-binding cassette domain-containing protein	0.394686	0.00429716	16.5708	12.6466	11.862	16.7303	16.8715	16.2657
SGL_RS09465	IS4-like element IS4Sa family transposase	0.0404031	0.852331	10.7353	11.2697	12.9569	14.2215	8.8591	10.1318
SGL_RS09480	IS4-like element IS4Sa family transposase	-0.271303	0.261117	12.4339	8.16968	6.64337	6.34903	6.70394	7.66215
SGL_RS09485	sugar phosphate isomerase/epimerase	0.842104	1.52162e-05	8.92508	6.60788	6.84631	10.0637	12.8556	14.4489
SGL_RS09490	CBS domain-containing protein	0.130983	0.533892	9.16975	5.97162	8.61136	7.14434	9.10717	7.85517
SGL_RS09505	DegT/DnrJ/EryC1/StrS family aminotransferase	0.649804	3.29919e-05	4.83386	4.66472	4.62823	6.70686	7.9245	5.91412
SGL_RS09510	beta-3-deoxy-D-manno-oct-2-ulosonic acid transferase	-1.1674	3.71488e-24	19.6744	20.1024	19.0515	8.24831	8.59648	7.23914
SGL_RS09515	glycosyltransferase	-1.32547	5.67583e-23	14.4399	12.17	13.8509	4.7541	5.26592	4.79586
SGL_RS09520	DUF115 domain-containing protein	-1.93709	6.65007e-48	22.2235	20.79	21.5146	5.22412	5.26577	4.92118
SGL_RS09525	hypothetical protein	-2.32066	1.6332e-47	35.631	34.0859	32.7348	6.18355	6.11036	6.29744
SGL_RS09530	glycosyltransferase	-0.833046	4.42277e-10	13.7762	11.5755	11.2378	5.79174	6.11245	6.93458
SGL_RS09535	FkbM family methyltransferase	0.286315	0.0137078	35.9441	32.9811	31.6321	34.232	37.981	40.878
SGL_RS09540	glycosyltransferase	-0.313855	0.0016803	26.5364	23.5113	24.352	17.7644	18.712	18.6662
SGL_RS09545	cyclase family protein	-0.0115114	0.94784	31.4699	21.872	24.6924	20.9009	24.9205	25.407
SGL_RS09550	acylneuraminate cytidylyltransferase	0.124994	0.46053	30.5704	20.375	21.3935	22.7311	23.8828	25.9997
SGL_RS09555	phosphoglycerate dehydrogenase	-0.187816	0.146736	70.3268	52.0007	52.9424	47.6066	48.0018	45.8275
SGL_RS09560	SDR family oxidoreductase	0.195357	0.0416602	72.4972	63.5347	61.8559	68.9015	68.6233	71.3627
SGL_RS09565	DUF115 domain-containing protein	0.570495	1.33281e-05	54.3389	48.1803	44.9204	70.7585	57.1954	74.3274
SGL_RS09570	glycosyltransferase family 2 protein	-0.241651	0.138162	33.067	25.6695	26.4181	25.3218	17.5868	23.3127
SGL_RS09575	hypothetical protein	0.6653	1.55762e-05	9.83609	9.39207	7.84121	13.5549	11.6403	14.5026
SGL_RS09580	DUF29 domain-containing protein	0.977717	1.13635e-13	45.6513	46.1144	43.0071	71.9556	80.4473	93.2802
SGL_RS09585	glycosyltransferase	-0.380084	0.000115403	66.7028	59.7985	67.7614	44.2674	45.637	47.5802
SGL_RS09590	porphobilinogen synthase	0.164263	0.0807101	201.468	173.404	189.207	188.508	190.038	204.033
SGL_RS09595	cytochrome b6	-0.168789	0.194025	478.501	374.418	366.769	310.176	342.48	345.039
SGL_RS09600	3-dehydroquinate synthase	0.203031	0.0433994	31.8942	27.7908	29.8317	33.2791	32.1864	29.6372
SGL_RS09605	efflux RND transporter permease subunit	1.09648	4.07138e-21	24.5233	28.0887	26.2485	49.3747	51.6316	55.3794
SGL_RS09610	hypothetical protein	0.588371	0.00144714	27.7648	27.3272	28.8309	29.9506	42.3131	44.5184
SGL_RS09615	PIN domain-containing protein	0.12699	0.49776	16.3654	18.1415	17.4206	15.1596	20.8105	16.3482
SGL_RS09620	hypothetical protein	-0.885449	2.00759e-10	19.0565	14.5594	16.6038	9.04204	8.38616	7.55864
SGL_RS09625	hypothetical protein	0.201751	0.101085	36.1587	38.9801	38.5284	40.9339	42.6836	37.0962
SGL_RS09630	hypothetical protein	1.06354	4.37649e-18	89.4643	106.006	103.848	187.34	200.509	192.727
SGL_RS09635	TldD/PmbA family protein	0.169933	0.231973	86.3942	108.952	108.041	106.755	107.207	102.24
SGL_RS09640	peptide chain release factor N(5)-glutamine methyltransferase	-0.943962	1.10781e-09	75.8088	95.5	98.8534	48.9094	39.0444	41.3326
SGL_RS09645	response regulator	1.29458	1.15612e-37	29.1096	25.7819	25.6646	57.0593	64.5358	61.1609
SGL_RS09650	hypothetical protein	1.16899	0.0307496	183.052	465.876	310.203	1215.32	579.907	461.914
SGL_RS09655	heterocyst frequency control protein PatD	2.12813	8.33801e-22	24.1188	46.5023	33.818	144.589	159.598	131.527
SGL_RS09660	RelA/SpoT family protein	0.660988	1.53388e-06	116.241	83.7302	80.3431	135.956	140.171	132.306
SGL_RS09665	adenosylhomocysteinase	-0.435432	0.000444311	601.726	723.512	686.66	487.788	447.858	438.824
SGL_RS09670	hypothetical protein	0.763242	7.00698e-13	47.0335	45.1137	44.1111	73.778	71.2512	68.6939
SGL_RS09675	putative toxin-antitoxin system toxin component, PIN family	0.642828	6.64897e-05	30.7727	41.7814	41.602	56.3378	53.6294	55.5111
SGL_RS09680	transglutaminase family protein	0.381946	6.74011e-05	23.3841	22.1969	21.8631	26.9462	26.401	27.7382
SGL_RS09685	Uma2 family endonuclease	0.128262	0.412796	15.3791	17.1726	12.9639	14.9012	15.3343	15.607
SGL_RS09690	glycosyltransferase family 4 protein	-0.209252	0.108203	12.502	11.333	11.45	10.7412	8.78392	8.61457
SGL_RS09695	hybrid sensor histidine kinase/response regulator	0.340711	0.0252897	30.5663	20.4262	21.5097	29.8429	27.2092	27.5598
SGL_RS09700	response regulator	0.439948	1.13938e-05	33.6883	30.8732	34.1692	39.5757	44.0375	40.0345
SGL_RS09705	F0F1 ATP synthase subunit beta	-2.24	7.8538e-99	1383.96	1426.87	1384.55	304.189	257.855	252.887
SGL_RS09710	F0F1 ATP synthase subunit epsilon	-3.09887	1.16373e-129	1352.29	1307.31	1265.13	166.091	123.331	127.761
SGL_RS09715	insulinase family protein	-2.32932	1.66496e-121	137.997	122.326	115.835	24.4462	22.604	21.5058
SGL_RS09720	beta-ketoacyl-ACP synthase	0.928357	5.88926e-14	25.4499	28.4326	25.4016	42.1697	49.3539	48.2028
SGL_RS09725	Ni/Fe hydrogenase subunit alpha	-0.0675327	0.814082	25.4539	10.2323	11.9501	14.5405	13.6572	13.2407
SGL_RS09730	PIN domain-containing protein	0.73585	0.000301646	25.4686	14.6158	14.9012	25.8033	29.263	29.8143
SGL_RS09735	hypothetical protein	0.865255	0.00109834	32.0067	15.9425	13.0809	34.4468	34.7678	34.4824
SGL_RS09740	oxidoreductase	1.03187	4.09932e-07	20.8881	12.4119	11.4629	27.6365	26.806	30.6879
SGL_RS09745	bidirectional hydrogenase complex protein HoxU	1.40853	1.02942e-08	29.9302	12.7793	14.7157	48.2253	47.0711	47.4227
SGL_RS09750	Uma2 family endonuclease	1.63144	4.41447e-13	33.9219	16.61	17.2352	62.1592	66.2217	68.254
SGL_RS09755	bidirectional NAD-reducing hydrogenase diaphorase subunit HoxF	1.19371	8.11049e-07	35.2603	14.5844	18.8711	48.8122	50.085	47.3665
SGL_RS09760	bidirectional hydrogenase complex protein HoxE	1.19637	0.00434675	101.178	37.1672	41.0958	131.181	130.331	136.527
SGL_RS09770	hypothetical protein	-0.881311	1.76e-05	28.8552	46.0588	42.3128	20.3199	19.3843	18.5986
SGL_RS09775	phosphoglucosamine mutase	0.988335	7.25402e-30	38.7158	33.8378	36.309	65.4194	68.477	65.5965
SGL_RS09780	SDR family oxidoreductase	0.957982	5.11201e-07	27.243	16.3151	15.886	34.306	34.3304	38.4169
SGL_RS09785	uracil-DNA glycosylase family protein	0.552369	1.14288e-05	18.3483	16.2081	15.4105	20.4423	23.4987	23.7613
SGL_RS09790	hypothetical protein	-0.987153	7.05927e-15	669.944	500.839	540.866	290.556	237.527	263.117
SGL_RS09795	D-alanyl-D-alanine carboxypeptidase/D-alanyl-D-alanine-endopeptidase	-0.60657	2.09725e-05	201.263	207.653	222.869	153.801	112.865	115.776
SGL_RS09800	FAD-binding oxidoreductase	-0.670393	3.35147e-08	46.5626	45.6724	42.067	29.5838	25.1076	23.0035
SGL_RS09805	photosystem I reaction center subunit IX	0.892808	5.2197e-21	4917.11	4938.9	4869.33	8090.42	8162.77	9031.38
SGL_RS09810	photosystem I reaction center subunit III	0.876478	7.84973e-31	4593.91	4459.55	4464.9	7614.26	7639.59	7673.93
SGL_RS09815	tRNA (adenosine(37)-N6)-threonylcarbamoyltransferase complex transferase subunit TsaD	-0.255724	0.00887094	47.3937	48.4301	46.0843	38.6172	35.1045	35.8839
SGL_RS09820	ribosome maturation factor RimM	-0.603245	1.47858e-07	35.9476	31.9631	31.0276	20.9346	18.2603	20.6969
SGL_RS09825	SDR family oxidoreductase	-0.0452064	0.618246	69.908	62.0682	65.2342	60.2712	57.7645	58.1745
SGL_RS09830	DUF4351 domain-containing protein	0.606272	7.33816e-06	69.041	52.7923	53.1332	74.3387	83.3812	88.1715
SGL_RS09835	16S rRNA (cytidine(1402)-2'-O)-methyltransferase	0.865866	9.92465e-05	73.5458	38.9751	35.717	84.7801	78.6745	86.485
SGL_RS09840	hypothetical protein	1.57718	2.76166e-10	117.577	54.2349	51.826	196.397	205.413	224.613
SGL_RS09845	tRNA (adenosine(37)-N6)-dimethylallyltransferase MiaA	0.0747886	0.529243	14.2989	12.8154	13.2706	12.8284	13.8196	12.6154
SGL_RS09850	Gfo/Idh/MocA family oxidoreductase	-0.485591	0.000729896	41.8319	29.2902	29.8758	23.3121	21.0063	21.842
SGL_RS09855	slipin family protein	-0.00280732	0.984688	78.0726	59.8129	62.3368	65.147	62.3733	56.4731
SGL_RS09860	carotenoid biosynthesis protein	0.60391	2.38818e-10	122.984	130.809	128.436	184.231	179.499	173.547
SGL_RS09865	cytochrome c oxidase subunit II	0.901341	6.50187e-18	66.9228	53.6935	53.788	101.02	101.738	98.0153
SGL_RS09870	pantothenate kinase	0.581158	5.40028e-07	20.8708	16.172	17.5733	25.6377	24.8219	25.0989
SGL_RS09875	glycosyltransferase	-0.481047	1.76127e-05	15.4677	13.2298	13.8173	9.78344	9.46877	8.81872
SGL_RS09880	hypothetical protein	0.964526	1.20393e-09	23.4903	18.335	15.3115	32.4598	34.9164	36.0403
SGL_RS09885	NAD(P)H-quinone oxidoreductase subunit L	0.636769	9.77239e-06	276.571	186.955	194.421	314.541	319.845	308.719
SGL_RS09890	DUF3007 family protein	-0.0455833	0.770472	149.807	99.9348	115.394	117.419	105.117	102.723
SGL_RS09895	DUF177 domain-containing protein	-0.674921	2.35393e-06	55.1682	39.8729	43.0957	29.4007	26.0148	24.0103
SGL_RS09905	lipoate--protein ligase family protein	0.806863	1.81361e-08	8.59092	7.20364	7.42538	12.6013	14.0017	11.1173
SGL_RS09915	isochorismate synthase	-0.819904	1.33309e-05	38.8092	50.2429	62.0618	29.6318	25.7232	23.4027
SGL_RS09920	hypothetical protein	1.01944	2.81322e-19	14.4891	15.0919	16.0741	26.857	29.0034	29.7789
SGL_RS09925	apolipoprotein N-acyltransferase	0.621612	2.07356e-11	19.3845	17.6235	19.2342	26.0295	27.1712	26.7108
SGL_RS09930	glutaredoxin family protein	-0.14468	0.412924	16.395	13.2563	12.7829	11.5299	11.3197	12.5666
SGL_RS09935	sugar transferase	-0.516511	0.000133469	20.3494	14.5328	17.5435	11.7033	10.3708	11.5899
SGL_RS09940	IS630 transposase-related protein	-0.178435	0.179523	16.4721	15.684	14.6414	14.36	11.3789	12.3623
SGL_RS09945	MoaD/ThiS family protein	-0.891828	2.83489e-11	126.302	91.7701	96.0204	55.3355	48.7227	51.0626
SGL_RS09950	ribulose-phosphate 3-epimerase	-1.63489	1.08249e-31	668.818	463.22	462.857	159.768	155.689	152.017
SGL_RS09955	cation-transporting P-type ATPase	0.187946	0.121977	52.5728	49.2666	61.1247	57.3611	54.4987	59.6024
SGL_RS09960	photosystem I assembly protein Ycf3	0.895217	2.88219e-28	112.844	107.661	107.287	189.941	190.002	183.218
SGL_RS09965	GTP-binding protein	0.305333	0.00105493	42.8622	39.6979	43.4813	50.4403	47.588	45.7682
SGL_RS09970	DUF29 domain-containing protein	0.836412	3.19705e-12	49.9598	49.6328	49.5522	73.1181	90.2226	82.9647
SGL_RS09975	DUF29 domain-containing protein	0.760508	4.00923e-11	84.9468	73.0189	68.1463	116.375	127.356	110.162
SGL_RS09980	ssl1498 family light-harvesting-like protein	0.41991	0.089003	222.729	113.154	105.564	155.661	182.624	204.82
SGL_RS09985	cation diffusion facilitator family transporter	-0.744688	2.67874e-11	56.4969	54.2238	54.5155	34.2483	28.8905	27.6604
SGL_RS09990	NAD(P)H-quinone oxidoreductase subunit N	0.352214	7.97829e-05	114.744	105.827	115.392	134.648	127.065	134.11
SGL_RS10000	translation elongation factor Ts	-2.10154	5.48879e-92	448.004	391.259	358.954	83.1651	88.5803	83.7912
SGL_RS10005	30S ribosomal protein S2	-1.79375	5.31781e-88	723.944	683.118	710.459	203.242	180.4	177.744
SGL_RS10015	calcium/proton exchanger	1.87926	1.25682e-35	59.8802	39.5506	40.589	170.597	150.112	158.02
SGL_RS10020	dCTP deaminase	-0.0276784	0.88218	39.2893	28.4197	28.2619	34.0662	28.2904	24.3554
SGL_RS10035	VWA domain-containing protein	1.33467	4.13694e-27	28.9632	30.6732	31.2938	65.395	68.4273	78.7738
SGL_RS10040	hypothetical protein	0.834862	2.22909e-09	42.1929	37.3301	50.7945	68.8436	75.0516	71.4835
SGL_RS10045	GNAT family N-acetyltransferase	0.456239	0.000791255	40.2484	38.6116	46.391	49.9362	59.3186	49.6599
SGL_RS10055	IS4-like element IS4Sa family transposase	0.0371917	0.804032	11.7106	11.1389	11.7412	12.2723	9.20428	11.2518
SGL_RS10060	hemolysin family protein	0.766161	1.92423e-10	30.5325	29.1236	32.4387	49.2182	42.6187	53.0732
SGL_RS10065	four-carbon acid sugar kinase family protein	0.186382	0.208843	70.9672	48.6564	50.9024	62.6818	60.5367	55.2679
SGL_RS10070	cryptochrome/photolyase family protein	-0.655788	1.14838e-07	12.6481	11.0148	10.9382	6.83052	7.34179	6.04691
SGL_RS10075	CBS domain-containing protein	-0.454134	9.71548e-06	10.2247	10.3524	9.37228	6.80734	6.57184	6.75161
SGL_RS10080	photosystem II S4 domain protein	-0.824005	3.02691e-05	31.9449	18.6124	23.0851	10.3502	13.6801	13.8112
SGL_RS10085	ABC transporter permease	0.341428	0.0251071	21.6352	15.0514	15.4851	19.244	21.3477	20.3973
SGL_RS10090	tetratricopeptide repeat protein	0.376846	0.0596417	11.5671	6.63404	7.20565	9.98589	10.5899	9.92525
SGL_RS10105	bifunctional pantoate--beta-alanine ligase/(d)CMP kinase	-0.384835	0.0089424	22.8554	15.8869	16.4715	13.5451	13.1702	12.1082
SGL_RS10110	carbonic anhydrase	-0.62914	1.31515e-07	121.648	127.967	124.083	84.9486	68.6848	69.1155
SGL_RS10115	serine O-acetyltransferase	-0.660637	2.83187e-10	62.1228	51.1717	56.3561	31.4476	32.8445	34.3848
SGL_RS10125	glucose-6-phosphate isomerase	0.0566619	0.591951	95.8152	78.8134	81.7279	84.6802	83.7401	77.1784
SGL_RS10130	delta(12)-fatty-acid desaturase	-2.87258	2.31059e-48	556.214	343.642	291.442	53.0794	45.2794	46.1547
SGL_RS10135	hypothetical protein	2.71236	1.11697e-92	69.3272	80.3808	90.3584	516.15	485.777	472.962
SGL_RS10140	UDP-N-acetylmuramoyl-tripeptide--D-alanyl-D-alanine ligase	-0.149952	0.227881	50.879	39.2852	42.0762	38.2558	38.2773	33.1519
SGL_RS10145	cytochrome c	-0.295146	0.00684865	156.558	156.7	144.914	121.249	119.5	103.562
SGL_RS10150	50S ribosomal protein L9	-0.981675	3.31678e-26	678.939	598.35	585.205	310.072	279.98	277.263
SGL_RS10155	hypothetical protein	-0.129545	0.350251	63.6009	47.5406	46.6001	41.9147	45.8952	44.7099
SGL_RS10160	B12-binding domain-containing radical SAM protein	0.294537	0.0901586	120.136	73.4643	76.0621	103.435	104.05	96.3832
SGL_RS10165	tetratricopeptide repeat protein	1.44496	5.65423e-28	14.148	10.73	11.0113	31.8682	29.6891	29.4689
SGL_RS10175	hypothetical protein	0.462258	5.58389e-06	631.85	553.668	644.655	765.211	737.295	824.835
SGL_RS10180	GUN4 domain-containing protein	-0.851556	1.59106e-08	270.658	285.213	355.333	175.445	137.287	152.027
SGL_RS10185	Vat family streptogramin A O-acetyltransferase	-1.28785	4.2735e-25	77.5298	69.1953	89.1694	29.6355	29.7708	29.2567
SGL_RS10190	HypC/HybG/HupF family hydrogenase formation chaperone	0.197043	0.452113	128.435	54.1041	66.5564	85.9532	90.9663	84.8738
SGL_RS10195	heme o synthase	0.86878	0.000340231	139.788	61.0437	68.4918	153.234	155.184	146.485
SGL_RS10200	heme A synthase	2.39674	6.36604e-25	110.791	50.9917	54.5888	341.049	354.281	382.626
SGL_RS10205	hypothetical protein	0.447579	6.60467e-05	6.89328	6.35569	6.89155	7.81366	8.62565	8.91626
SGL_RS10210	EVE domain-containing protein	-0.279911	0.0110824	39.2963	33.508	34.7171	27.6675	26.5216	27.4302
SGL_RS10215	Uma2 family endonuclease	0.608992	0.00217925	17.0171	25.6808	22.7521	27.6175	30.589	34.345
SGL_RS10220	TRAP transporter substrate-binding protein	-0.231312	0.0192192	30.5481	29.8682	32.0356	24.3284	24.4816	23.8032
SGL_RS10225	EAL domain-containing protein	0.369382	0.000352601	20.4499	18.795	19.3497	21.4168	23.8959	24.5194
SGL_RS10230	orange carotenoid-binding protein	-1.99129	9.32519e-15	830.856	1603.88	1932.57	379.139	294.57	312.883
SGL_RS10235	fluorescence recovery protein	0.475152	0.000695382	197.149	217.336	240.051	248.33	289.453	304.598
SGL_RS10240	bifunctional 3,4-dihydroxy-2-butanone-4-phosphate synthase RibB/GTP cyclohydrolase II RibA	-0.427506	4.15666e-06	120.736	124.834	123.038	88.1682	80.1585	84.52
SGL_RS10245	glycoside hydrolase family protein	0.695094	3.38418e-08	48.7825	38.096	40.8646	57.0454	65.6622	68.209
SGL_RS10250	imidazole glycerol phosphate synthase subunit HisF	0.172932	0.0936966	36.1077	34.5919	37.6221	39.8132	36.0602	36.8363
SGL_RS10255	hypothetical protein	1.7045	1.06696e-35	42.8585	51.5566	56.0429	152.297	149.458	155.538
SGL_RS10260	CHAT domain-containing protein	1.04979	2.56754e-13	25.5111	29.4022	32.5265	50.1685	60.2616	57.8416
SGL_RS10265	DUF928 domain-containing protein	1.90048	7.4182e-44	124.482	137.333	155.262	433.542	499.21	519.778
SGL_RS10270	cobaltochelatase	0.76832	3.22555e-10	17.2576	14.0022	14.6321	23.7322	25.4472	23.2658
SGL_RS10275	GAF domain-containing protein	0.992067	2.84307e-26	34.3111	28.0624	30.0001	55.8714	57.3397	56.4244
SGL_RS10280	hypothetical protein	0.30573	0.00139575	452.559	407.183	427.074	521.729	495.613	450.689
SGL_RS10285	late competence development ComFB family protein	-0.122994	0.147986	263.953	250.911	257.859	228.231	214.251	212.032
SGL_RS10290	M48 family metalloprotease	0.456066	0.000284997	68.0926	77.2918	83.9945	95.9458	97.2723	98.1535
SGL_RS10295	GAF domain-containing protein	-0.0545929	0.638333	133.955	130.454	146.511	133.235	117.424	114.684
SGL_RS10300	hypothetical protein	0.471212	6.79517e-08	759.323	650.803	702.292	936.203	903.151	862.162
SGL_RS10305	PIN/TRAM domain-containing protein	1.10817	2.46058e-37	170.058	149.393	164.339	329.693	328.34	305.595
SGL_RS10310	hypothetical protein	0.267909	0.00346982	152.448	146.113	147.517	171.784	169.911	154.141
SGL_RS10315	hypothetical protein	0.0321429	0.791395	48.0978	45.0756	43.4983	47.6765	43.3773	37.8957
SGL_RS10320	ribosome biogenesis GTPase Der	-1.35361	1.22985e-32	135.264	108.904	113.92	47.7269	41.1754	39.5555
SGL_RS10325	hypothetical protein	-0.438536	0.0089424	104.29	140.521	151.218	93.6045	83.2291	93.156
SGL_RS10330	bifunctional ornithine acetyltransferase/N-acetylglutamate synthase	0.0456859	0.679877	216.146	167.889	187.649	179.931	184.123	179.02
SGL_RS10335	tetratricopeptide repeat protein	1.40052	3.09345e-17	250.379	163.038	184.452	416.397	487.84	558.471
SGL_RS10340	AGE family epimerase/isomerase	0.287319	0.00894364	31.0574	24.6389	26.1568	31.5918	31.3444	29.2128
SGL_RS10345	secondary thiamine-phosphate synthase enzyme YjbQ	0.832528	4.88346e-18	78.9966	81.1042	75.7974	132.979	122.92	132.344
SGL_RS10350	DUF3685 domain-containing protein	0.308987	0.000176549	60.7894	57.2189	60.7845	68.0844	68.3432	67.981
SGL_RS10355	ABC transporter ATP-binding protein	0.0119499	0.930606	130.523	130.593	151.088	118.507	130.161	134.998
SGL_RS10360	hypothetical protein	-0.132813	0.362028	18.8305	18.5464	18.9633	13.4729	17.4832	16.3803
SGL_RS10365	CbiQ family ECF transporter T component	-0.574214	1.61756e-06	41.3792	31.939	32.582	22.424	21.7867	21.1679
SGL_RS10370	anthranilate synthase component I	-0.926633	1.38188e-12	22.9468	19.5744	18.0593	9.32354	10.8853	9.03962
SGL_RS10375	EI24 domain-containing protein	-0.62841	0.00153328	15.6114	10.5919	10.536	5.82761	8.45393	7.43944
SGL_RS10380	oxygen-independent coproporphyrinogen III oxidase	-0.133557	0.400643	6.98214	6.20995	5.72747	4.58692	5.98486	5.32068
SGL_RS10385	heme oxygenase (biliverdin-producing)	0.490624	0.000350534	7.96403	7.38224	6.9464	9.50943	10.4644	9.01379
SGL_RS10390	magnesium-protoporphyrin IX monomethyl ester (oxidative) cyclase	0.213343	0.160016	6.95897	5.32016	5.64846	6.48302	6.86867	5.89775
SGL_RS10395	hypothetical protein	-0.615913	1.42559e-07	1279.72	1414.89	1373.32	892.595	820.354	735.87
SGL_RS10400	LCP family protein	-0.187512	0.281995	37.8724	25.3904	25.076	20.8886	25.184	25.0169
SGL_RS10405	HAMP domain-containing protein	0.715843	6.84366e-10	12.5432	9.93426	10.6953	15.8883	16.4467	17.9911
SGL_RS10410	response regulator	0.705187	3.51571e-10	244.355	259.159	279.01	377.386	386.166	417.387
SGL_RS10415	SpoIIE family protein phosphatase	-0.650632	1.71902e-08	40.4799	45.787	45.1029	27.3756	25.2883	24.5104
SGL_RS10420	methionine ABC transporter ATP-binding protein	-0.851185	1.40351e-09	32.2573	32.0115	24.9088	16.2627	14.9824	14.1423
SGL_RS10425	aromatic ring-hydroxylating dioxygenase subunit alpha	0.248925	0.252529	30.1161	15.2401	18.413	24.1868	24.5588	20.908
SGL_RS10430	S1 RNA-binding domain-containing protein	-0.902936	9.87284e-20	347.842	295.265	295.159	166.647	144.992	149.566
SGL_RS10435	DNA primase	-0.348208	0.000325231	16.7867	15.9387	14.9772	11.4094	11.5059	11.602
SGL_RS10440	photosystem II q(b) protein	0.59292	1.11426e-12	13205.4	13430	13455.3	18892.3	18597.7	18401.5
SGL_RS10445	L-threonylcarbamoyladenylate synthase	-1.62985	4.82972e-37	119.907	131.026	144.809	42.9649	37.228	37.1838
SGL_RS10450	TPM domain-containing protein	-0.914397	1.20142e-16	325.825	307.726	318.144	176.772	141.476	146.472
SGL_RS10455	hypothetical protein	-0.549242	5.99912e-09	228.856	216.089	229.771	149.353	134.004	141.405
SGL_RS10460	hypothetical protein	-0.140889	0.334354	38.2343	40.4845	42.0635	31.8952	30.1711	38.8786
SGL_RS10465	universal stress protein	0.16398	0.209913	86.014	86.0942	85.218	83.5085	80.5004	102.01
SGL_RS10475	cytochrome b6-f complex subunit PetG	-1.28899	1.52776e-32	233.672	204.177	201.203	82.7972	80.836	76.6328
SGL_RS10480	serine/threonine protein phosphatase	0.521428	5.28214e-08	127.253	102.421	112.902	151.06	151.061	151.33
SGL_RS10485	ComEA family DNA-binding protein	0.560827	1.19016e-06	21.1371	22.5784	20.7882	30.7344	28.5763	28.5084
SGL_RS10490	precorrin-8X methylmutase	-0.258513	0.0383407	108.583	90.1485	83.9667	80.0072	66.8909	70.5599
SGL_RS10495	EVE domain-containing protein	-0.820817	5.73317e-15	57.9268	49.3966	50.8441	28.0285	26.363	27.9509
SGL_RS10500	ribonuclease P protein component	-0.0352471	0.716543	787.565	824.668	790.098	743.393	707.627	713.744
SGL_RS10505	PH domain-containing protein	-0.334462	0.00610314	1013	1192.6	1139.97	878.093	775.783	797.941
SGL_RS10510	membrane protein insertase YidC	-1.07157	1.0361e-25	466.731	499.282	511.456	229.528	210.767	207.477
SGL_RS10515	protein jag	-2.2409	1.12837e-34	212.465	249.601	291.198	60.8233	41.6282	42.2452
SGL_RS10520	J domain-containing protein	-0.611735	9.68241e-10	270.963	263.739	296.331	175.171	158.024	168.105
SGL_RS10525	inositol monophosphatase	-0.543101	6.8945e-08	90.5407	80.2529	85.829	59.2871	50.1208	52.7798
SGL_RS10530	2Fe-2S iron-sulfur cluster-binding protein	0.952149	6.36942e-22	253.89	242.827	254.93	426.102	432.992	485.377
SGL_RS10540	NlpC/P60 family protein	-1.72528	8.36936e-34	89.4887	80.546	73.0498	26.6969	21.495	18.9866
SGL_RS10545	hypothetical protein	-0.511567	1.97019e-05	80.937	78.1332	74.1413	56.6932	49.3735	44.6325
SGL_RS10550	GUN4 domain-containing protein	0.810084	2.68214e-13	89.6979	72.4771	75.7033	141.221	124.084	120.056
SGL_RS10555	aspartate carbamoyltransferase	-0.450816	0.00615597	129.31	162.03	174.72	121.738	100.018	93.2442
SGL_RS10565	DUF1838 domain-containing protein	-1.00342	1.59918e-21	50.7111	45.2285	48.9123	23.3268	19.9809	23.0941
SGL_RS10570	glycosyltransferase family 2 protein	0.716563	5.25787e-14	93.0721	80.5111	91.5857	135.051	140.034	127.277
SGL_RS10575	stage II sporulation protein M	0.235085	0.0644832	32.0373	35.3509	29.303	38.2989	33.3082	33.5472
SGL_RS10580	bifunctional sterol desaturase/short chain dehydrogenase	0.872474	7.96246e-25	64.9889	61.6867	60.9473	106.884	100.789	109.625
SGL_RS10585	MFS transporter	-0.662322	2.85587e-15	109.692	104.885	108.334	65.9541	60.25	61.8269
SGL_RS10595	hypothetical protein	0.26391	0.102412	13.1674	10.4884	9.17117	12.4513	12.235	11.7847
SGL_RS10600	YybS family protein	0.448381	0.000398327	22.2522	16.8047	17.6945	22.9848	24.5684	23.9726
SGL_RS10605	Crp/Fnr family transcriptional regulator	1.3513	5.03737e-29	19.467	14.4145	16.2769	40.8977	39.5518	38.3516
SGL_RS10610	mannose-1-phosphate guanylyltransferase	-0.12087	0.239783	25.9751	23.3909	25.7491	22.2929	20.3246	21.0755
SGL_RS10615	D-alanyl-D-alanine carboxypeptidase/D-alanyl-D-alanine-endopeptidase	0.0592146	0.687761	55.0564	63.7791	68.846	66.6238	56.126	58.2319
SGL_RS10620	ubiquinol-cytochrome c reductase iron-sulfur subunit	1.20542	4.86526e-35	92.2253	82.4813	89.4721	176.044	193.983	193.269
SGL_RS10625	HlyD family efflux transporter periplasmic adaptor subunit	0.549547	4.61151e-11	235.403	201.638	221.116	299.156	298.252	291.113
SGL_RS10630	peptidase domain-containing ABC transporter	-0.0291231	0.747213	136.45	129.368	130.874	115.216	122.769	120.484
SGL_RS10640	DNA-directed RNA polymerase subunit gamma	0.394942	0.000107268	431.382	462.051	477.186	577.565	554.865	534.899
SGL_RS10645	carbamoyltransferase	0.0748207	0.485111	42.6176	38.7358	38.4048	42.8201	36.9943	36.5469
SGL_RS10650	DUF2808 domain-containing protein	-0.0990443	0.416697	61.7769	50.1593	51.3766	50.4871	46.9672	43.0691
SGL_RS10655	FtsW/RodA/SpoVE family cell cycle protein	0.320136	0.000411396	79.1189	66.6844	69.4854	81.6021	82.38	83.7914
SGL_RS10660	gamma-glutamyltransferase	-0.241827	0.0500819	63.7059	48.7399	49.9276	39.5759	42.4203	44.1635
[truncated: 1,672 more rows]

## Sheet: Mo_VL vs. Co_VL
GeneSymbol	product	log2FoldChange	padj	Mo_VL1	Mo_VL2	Mo_VL3	Co_VL1	Co_VL2	Co_VL3
SGL_RS00005	DUF262 domain-containing protein	-0.131962	0.601453	2.2421	2.22778	1.98848	2.13131	2.41107	2.76094
SGL_RS00010	hypothetical protein	-0.338618	0.123496	16.1142	19.8869	16.8086	14.7353	18.211	17.9566
SGL_RS00015	DUF5615 family PIN-like protein	0.338209	0.191226	5.9179	8.86971	9.0457	13.1822	13.0977	12.6847
SGL_RS00020	FG-GAP-like repeat-containing protein	0.00179061	0.990157	12.4816	12.1612	12.1815	15.2754	15.8471	14.9921
SGL_RS00025	ATP-binding protein	0.194552	0.368474	10.7947	10.0667	10.3012	13.3072	15.9346	15.8899
SGL_RS00030	hypothetical protein	0.0443873	0.876002	5.90051	5.45644	4.65568	6.54309	7.42296	6.77437
SGL_RS00040	hypothetical protein	-0.340628	0.19885	11.632	14.2973	16.081	11.055	13.9176	14.9345
SGL_RS00045	site-specific integrase	-0.377857	0.261341	33.2335	36.5954	42.4754	18.4964	36.9211	43.4161
SGL_RS00050	DUF167 domain-containing protein	-0.17327	0.689525	25.1294	37.0123	49.2545	17.506	42.2845	55.2431
SGL_RS00055	DUF4007 family protein	0.846712	0.00161439	20.8432	21.3989	24.0528	35.4258	68.0458	66.7005
SGL_RS00060	hypothetical protein	1.14188	5.07588e-05	5.9424	5.06136	6.15874	11.0339	24.5145	24.1409
SGL_RS00065	hypothetical protein	0.444494	0.138964	3.92786	3.11076	2.29069	3.98765	6.63585	6.3932
SGL_RS00070	hypothetical protein	-0.421694	0.118316	3.44003	3.41329	2.88243	3.34248	2.71696	2.50859
SGL_RS00075	hypothetical protein	-0.0203057	0.942303	2.89069	2.80461	2.53204	2.94109	3.63823	3.55115
SGL_RS00080	nucleotidyltransferase domain-containing protein	-0.112587	0.716792	11.1179	12.585	10.3785	10.9961	16.4549	11.4269
SGL_RS00085	DUF86 domain-containing protein	-0.146353	0.59961	10.1501	13.0659	11.5519	11.2219	14.5043	12.9775
SGL_RS00090	aminotransferase class V-fold PLP-dependent enzyme	-0.223574	0.506887	9.12514	14.8715	11.0638	9.43921	14.45	12.1721
SGL_RS00095	type II toxin-antitoxin system RelE/ParE family toxin	0.294864	0.190291	46.2574	43.8172	39.8527	85.1005	67.557	51.8204
SGL_RS00100	HigA family addiction module antitoxin	0.0507925	0.891662	51.9678	70.3442	53.4002	100.533	72.4938	58.1325
SGL_RS00105	cysteine desulfurase	0.209245	0.428553	16.637	20.6511	18.7994	35.8333	26.0216	21.5207
SGL_RS00110	AAA family ATPase	-0.182754	0.35506	5.23938	4.3204	4.16675	5.7251	4.39636	4.90174
SGL_RS00115	DUF4276 family protein	-0.31265	0.0446581	11.6375	12.8594	11.843	12.5741	12.006	11.5395
SGL_RS00120	DUF433 domain-containing protein	-0.351119	0.0610008	19.3038	19.263	16.0257	18.9656	15.4722	18.0182
SGL_RS00125	DNA phosphorothioation-associated putative methyltransferase	-0.0982604	0.643717	15.1132	18.1346	16.0721	20.895	19.5273	17.1666
SGL_RS00135	IS701 family transposase	-0.00229935	0.990157	17.4638	18.1717	16.3223	22.0585	21.8779	20.9019
SGL_RS00140	ARMT1-like domain-containing protein	-0.0290287	0.872499	38.1733	38.0199	38.594	46.6483	48.1791	45.8053
SGL_RS00145	DUF4079 domain-containing protein	-0.281884	0.114802	56.2094	65.9358	64.9352	60.1903	65.3645	64.6696
SGL_RS00150	DUF3122 domain-containing protein	-0.371439	0.086343	60.3491	70.8943	77.7762	56.7287	71.6868	68.2582
SGL_RS00155	DUF3365 domain-containing protein	-0.3609	0.163956	58.927	78.8866	80.9096	55.0144	72.976	77.0258
SGL_RS00160	FAD-dependent oxidoreductase	0.372078	0.3503	38.3999	107.318	94.5746	79.9491	241.046	228.456
SGL_RS00165	DUF302 domain-containing protein	0.400226	0.304297	49.3899	130.09	124.076	96.5846	329.68	327.249
SGL_RS00170	chromate efflux transporter	0.485228	0.198964	13.9441	29.3498	29.2507	24.4431	92.7402	83.2564
SGL_RS00175	hypothetical protein	0.278542	0.482992	4.98234	7.45835	8.23062	5.59541	15.5591	13.1252
SGL_RS00180	IS5 family transposase	0.00942036	0.97004	7.67167	7.07969	9.00399	10.2525	9.46002	10.2171
SGL_RS00185	transposase	-0.118366	0.643717	6.46308	5.03335	5.26831	5.70665	6.34626	7.17067
SGL_RS00190	sulfotransferase	-0.168764	0.275252	12.5056	11.1347	12.8941	13.3926	13.8624	13.2207
SGL_RS00195	glycosyltransferase family 2 protein	0.102101	0.71893	6.15315	7.13467	6.64479	7.26581	9.57743	10.0798
SGL_RS00200	glycosyltransferase family 25 protein	-0.0523863	0.889021	3.77368	5.77606	4.31578	4.83091	5.97191	5.77321
SGL_RS00205	sulfotransferase	0.124896	0.474151	14.1307	15.769	14.2	20.002	19.9687	20.3979
SGL_RS00210	hypothetical protein	0.268063	0.162396	6.7462	6.91446	6.12755	9.19409	11.3999	9.56956
SGL_RS00215	glycosyltransferase family 4 protein	-0.0133026	0.942303	22.7992	19.0062	19.4787	24.8751	25.5055	25.4843
SGL_RS00220	oligosaccharide flippase family protein	0.34119	0.0201457	9.55549	8.40618	7.66573	13.5661	14.4069	13.0779
SGL_RS00225	glycosyltransferase	-0.0774055	0.771344	9.47737	8.40552	10.8473	9.79498	11.9848	12.0444
SGL_RS00230	hypothetical protein	-0.514443	0.00156751	110.533	90.2905	88.6231	74.2776	88.6211	83.8339
SGL_RS00235	AAA family ATPase	0.0538523	0.794213	17.9922	15.9716	16.2698	19.8499	22.0655	23.2579
SGL_RS00240	cyanoexosortase A system-associated protein	0.552971	0.0114121	6.57375	7.63506	6.22666	14.8362	14.4067	10.0442
SGL_RS00245	glycosyltransferase	0.392185	0.0127331	10.2517	9.71584	7.98848	17.202	15.0905	14.3444
SGL_RS00250	WecB/TagA/CpsF family glycosyltransferase	0.0214865	0.94321	2.89874	3.50867	2.92484	3.58334	3.94687	4.28328
SGL_RS00255	glycosyltransferase family 2 protein	-0.114495	0.580543	5.76195	4.97006	4.40898	5.62664	5.70592	6.08098
SGL_RS00260	sugar transferase	-0.0646357	0.869811	9.38359	16.1152	11.3425	13.1369	16.1788	14.5089
SGL_RS00265	NACHT domain-containing NTPase	-0.0917728	0.672366	17.4649	20.9682	21.4271	23.7569	23.8016	22.6191
SGL_RS00270	response regulator	0.281122	0.124193	21.1644	22.1712	24.545	32.1535	37.9672	34.3658
SGL_RS00275	response regulator	-0.149016	0.234875	4.56043	4.18877	4.4586	5.0484	4.81823	4.99513
SGL_RS00280	PAS domain S-box protein	-0.277757	0.300849	8.16823	7.50036	8.01866	6.07885	9.50615	8.15881
SGL_RS00285	hypothetical protein	0.490644	0.0323027	9.37634	7.72447	8.52901	12.3843	18.5879	16.0241
SGL_RS00290	transposase	0.237568	0.244946	42.004	41.5559	46.1588	55.3445	68.7465	69.2677
SGL_RS00295	hypothetical protein	0.200942	0.339496	27.9944	23.7064	21.2581	40.7239	35.4922	30.0426
SGL_RS00300	ParA family protein	0.488235	0.000111069	34.5181	27.8643	27.6236	56.8151	51.5532	51.6591
SGL_RS00305	ATP-binding protein	0.117664	0.695081	4.44011	5.89731	5.22467	7.31612	8.24205	5.74629
SGL_RS00315	hypothetical protein	0.591225	9.93389e-05	10.8619	10.7501	11.6788	19.5154	22.5737	22.047
SGL_RS00320	helix-turn-helix transcriptional regulator	0.279665	0.101156	208.356	215.38	185.918	284.275	330.074	320.538
SGL_RS00330	hypothetical protein	0.445628	0.00778849	17.7425	12.4348	13.4463	25.3582	25.1054	25.3242
SGL_RS00335	hypothetical protein	-0.409731	0.0430144	17.3527	16.74	17.4826	13.482	16.64	17.1806
SGL_RS00340	VOC family protein	-0.699278	0.000370247	14.838	11.0999	9.93613	9.69077	7.81174	8.82365
SGL_RS00345	dihydrofolate reductase family protein	-0.00580092	0.988606	2.83933	2.48794	2.76888	2.28987	4.79171	2.98299
SGL_RS00350	Rpn family recombination-promoting nuclease/putative transposase	-0.498182	0.00168438	23.0779	20.2728	19.0291	16.3206	18.675	18.9972
SGL_RS00355	ion channel	-0.557627	0.000523267	13.0247	14.173	15.9136	12.0032	12.3012	11.4727
SGL_RS00360	glucose 1-dehydrogenase	-0.00839716	0.979169	15.5741	16.1819	21.9581	22.2233	24.5849	20.0504
SGL_RS00365	alpha/beta hydrolase	-0.236413	0.253179	28.6062	21.9312	26.0749	23.3021	29.3104	27.3439
SGL_RS00370	DUF1963 domain-containing protein	-0.027981	0.925109	6.27426	5.38171	6.31685	6.38424	7.92387	7.7088
SGL_RS00375	Rpn family recombination-promoting nuclease/putative transposase	-0.0745986	0.697637	23.9103	20.4616	22.4655	25.1176	25.0154	28.9571
SGL_RS00385	AAA family ATPase	-0.113482	0.465292	7.03012	6.7326	7.24477	8.36828	8.36978	7.48691
SGL_RS00390	thermonuclease family protein	-0.218255	0.391098	3.14398	2.05246	2.77003	2.89852	2.72553	2.86954
SGL_RS00395	hypothetical protein	-0.0097152	0.984784	0.986995	1.62409	0.524477	0.986826	1.84386	0.999854
SGL_RS00400	PLP-dependent aminotransferase family protein	-0.103552	0.60705	4.0827	3.49927	3.80424	4.30839	4.81304	4.10196
SGL_RS00405	DUF2267 domain-containing protein	-0.0278564	0.938952	5.82746	8.12578	6.12099	9.83276	8.15565	6.52183
SGL_RS00410	SDR family oxidoreductase	0.264133	0.181481	4.41874	4.37351	5.14193	8.04388	6.37003	6.77772
SGL_RS00415	metal-dependent hydrolase	0.118306	0.629909	5.09917	3.9631	3.94635	5.79977	6.68536	5.35594
SGL_RS00420	hypothetical protein	0.0444337	0.908577	8.89701	4.89475	5.38412	7.4012	9.31582	8.11476
SGL_RS00425	hypothetical protein	-0.141805	0.762549	0.954621	0.900273	0.639606	0.541551	1.08267	1.05676
SGL_RS00430	hypothetical protein	0.131964	0.778599	0.756318	0.637972	0.719447	1.15739	1.18034	0.740633
SGL_RS00435	FAD-dependent oxidoreductase	-0.292683	0.145155	2.76863	2.42204	2.10838	2.39499	2.34799	2.60636
SGL_RS00440	type II toxin-antitoxin system VapC family toxin	-0.357626	0.155108	10.0437	8.31148	8.02812	6.38332	9.40796	9.04297
SGL_RS00445	type II toxin-antitoxin system prevent-host-death family antitoxin	-0.28357	0.360976	23.0358	22.9238	17.3599	14.0233	25.0162	22.944
SGL_RS00450	recombinase family protein	0.267366	0.408524	3.89668	2.46075	3.96947	5.22017	4.55275	6.66569
SGL_RS00455	WYL domain-containing transcriptional regulator	-0.610877	0.00436836	12.2788	10.8965	12.6321	7.19438	10.2028	10.3578
SGL_RS00465	hypothetical protein	-0.0724518	0.885751	3.10313	1.95412	1.71398	2.46707	3.91671	1.5684
SGL_RS00470	DUF6088 family protein	-0.395245	0.00234016	21.6411	20.823	20.9791	20.5872	18.4151	20.6866
SGL_RS00475	nucleotidyl transferase AbiEii/AbiGii toxin family protein	-0.504855	0.0177416	14.0221	19.5629	19.5513	16.2086	14.1704	14.7978
SGL_RS00480	hypothetical protein	-0.533931	0.0866488	8.19699	17.7798	16.0872	10.7717	11.1574	10.6088
SGL_RS00485	arsenate reductase family protein	-0.433361	0.00530109	17.3818	18.4029	16.6917	15.5778	15.1216	17.0451
SGL_RS00490	ParA family protein	-0.342917	0.021389	23.6378	25.3053	22.2373	24.4006	24.0548	20.9588
SGL_RS00495	hypothetical protein	-0.22027	0.377306	13.1717	13.1346	15.2878	17.6219	14.8112	11.4269
SGL_RS00500	cytidine deaminase	0.075683	0.749385	8.08931	7.27525	8.74128	11.2627	11.2829	9.37061
SGL_RS00510	hypothetical protein	0.508098	0.00161777	11.5415	8.76641	8.63553	16.792	17.7199	18.0081
SGL_RS00515	helix-turn-helix domain-containing protein	-0.707395	2.27246e-09	235.218	246.541	219.687	174.226	178.382	175.377
SGL_RS00520	hypothetical protein	-0.678986	0.000216068	87.1905	103.546	105.969	69.792	83.567	69.2881
SGL_RS00525	hypothetical protein	-0.0665441	0.855641	37.9239	46.719	49.4923	40.9533	64.9255	52.8494
SGL_RS00530	hypothetical protein	0.300862	0.292582	10.1742	14.3729	15.3649	17.7472	25.3964	20.7397
SGL_RS00535	hypothetical protein	-0.313556	0.0596942	71.8975	55.982	58.0931	57.3593	64.1653	62.838
SGL_RS00540	hypothetical protein	-0.00857793	0.978952	27.7343	20.8116	17.6065	27.3477	24.7737	29.9956
SGL_RS00545	aminoacyl-tRNA hydrolase	-0.690288	8.44299e-06	42.6547	48.3348	48.832	33.3864	35.8405	36.0531
SGL_RS00550	putative toxin-antitoxin system toxin component, PIN family	-0.211746	0.359715	54.4063	61.2726	61.2722	54.2049	60.828	73.1798
SGL_RS00555	toxin-antitoxin system HicB family antitoxin	-0.150954	0.449042	42.3751	35.7675	47.6051	46.9785	47.9963	45.8149
SGL_RS00560	Rpn family recombination-promoting nuclease/putative transposase	-0.275643	0.121155	39.3522	40.2766	46.3202	39.7996	43.7365	44.9934
SGL_RS00565	Rpn family recombination-promoting nuclease/putative transposase	-0.422219	0.0301327	101.026	121.98	124.927	95.3482	107.079	114.384
SGL_RS00570	hypothetical protein	0.139522	0.70751	8.86809	13.6208	17.975	16.3313	21.5454	19.3399
SGL_RS00575	Y-family DNA polymerase	-0.239702	0.297937	3.76808	3.09351	4.50939	3.82982	3.8048	4.22161
SGL_RS00580	translesion error-prone DNA polymerase V autoproteolytic subunit	-0.439545	0.0193636	5.97964	5.38288	5.82752	5.65369	5.31154	4.49008
SGL_RS00585	Rpn family recombination-promoting nuclease/putative transposase	-0.476344	0.000666001	28.4482	24.7412	27.4273	22.722	22.6648	25.9141
SGL_RS00590	hypothetical protein	-0.523745	0.0619739	37.3457	56.8632	62.6852	33.9388	41.6208	50.5332
SGL_RS00595	hypothetical protein	-0.793587	5.58945e-05	52.3386	68.0018	76.2433	47.8231	42.7696	43.8825
SGL_RS00600	hypothetical protein	-0.581676	2.85537e-07	31.3621	29.7308	29.8433	27.793	24.5955	22.705
SGL_RS00605	hypothetical protein	-0.449478	0.00339156	15.715	17.375	17.8711	14.7881	15.3606	15.7465
SGL_RS00610	hypothetical protein	-0.0453806	0.90687	7.33865	5.65203	4.55275	6.86152	8.21629	6.24909
SGL_RS00615	DUF1524 domain-containing protein	-0.0560848	0.895003	4.46227	4.48403	3.10801	3.50871	4.65392	6.17194
SGL_RS00620	IS4-like element IS4Sa family transposase	0.411747	0.0468654	10.5728	9.19504	9.77575	20.6708	17.2951	12.7792
SGL_RS00625	AAA family ATPase	-0.0228764	0.951208	1.66888	1.13938	1.64894	2.48293	1.38339	1.62892
SGL_RS00635	IS701 family transposase	-0.249297	0.465541	3.52687	4.131	3.38177	5.57327	2.90149	2.65937
SGL_RS00640	type II toxin-antitoxin system VapC family toxin	-0.439377	0.0199214	97.2614	118.636	108.302	89.3356	108.256	94.1646
SGL_RS00645	DNA-binding protein	-0.321937	0.0286638	115.938	121.759	105.652	109.64	117.958	112.278
SGL_RS00650	site-specific integrase	-1.12623	1.01965e-10	8.83443	9.58121	9.7022	4.59294	5.6304	4.82199
SGL_RS00655	toxin-antitoxin system HicB family antitoxin	-0.532034	0.00272378	20.7068	22.6987	20.9137	16.4164	20.0406	17.5675
SGL_RS00660	putative toxin-antitoxin system toxin component, PIN family	-0.501976	0.000460223	42.3387	43.6044	38.3451	34.506	38.1065	35.2393
SGL_RS00665	IS4-like element IS4Sa family transposase	0.409237	0.0404526	9.58599	8.71454	8.39645	18.0577	15.901	11.6748
SGL_RS00670	WYL domain-containing protein	0.250524	0.11806	6.01562	5.90109	5.40066	8.45402	8.41679	9.10695
SGL_RS00675	type I-D CRISPR-associated helicase Cas3'	-0.220515	0.2773	4.72381	4.35283	3.5667	4.8512	3.83541	4.7332
SGL_RS00680	type I-D CRISPR-associated protein Cas10d/Csc3	-0.284357	0.0396559	10.9748	12.1523	10.9378	12.1152	11.0527	11.5949
SGL_RS00685	type I-D CRISPR-associated protein Cas7/Csc2	-0.447335	0.00074648	19.1275	18.2873	19.059	19.4516	15.1528	16.6136
SGL_RS00690	type I-D CRISPR-associated protein Cas5/Csc1	-0.226139	0.267156	7.59742	7.41131	8.71833	9.69343	7.12488	8.26651
SGL_RS00695	CRISPR-associated endoribonuclease Cas6	0.00392203	0.987753	5.27402	4.56459	5.18249	7.2317	5.39553	6.23319
SGL_RS00700	CRISPR-associated protein Cas4	0.067576	0.855115	8.09658	4.15737	5.39812	7.84267	7.2245	8.27949
SGL_RS00705	type I-D CRISPR-associated endonuclease Cas1d	-0.0123441	0.97517	7.79124	3.90691	4.91304	7.6517	6.97622	5.90683
SGL_RS00710	CRISPR-associated endonuclease Cas2	0.212034	0.482992	3.11378	2.12043	2.85176	4.61919	3.85047	3.6874
SGL_RS00715	hypothetical protein	0.426328	0.00848963	5.88399	6.58385	6.11067	10.8118	11.5389	9.45525
SGL_RS00720	DUF262 domain-containing HNH endonuclease family protein	-0.745958	4.46225e-08	13.3833	12.5472	11.9282	10.6478	7.96732	8.95702
SGL_RS00725	hypothetical protein	-0.158314	0.434489	11.3975	10.5297	10.0287	13.8462	10.376	11.3162
SGL_RS00730	hypothetical protein	-0.432191	0.0507979	5.57939	5.86949	6.40072	6.43055	4.59007	4.86268
SGL_RS00735	hypothetical protein	0.133809	0.612152	4.64901	4.7566	4.98643	8.34224	5.98429	5.60056
SGL_RS00740	DUF6036 family nucleotidyltransferase	-0.63047	0.00394352	37.7031	37.7917	30.795	35.7159	21.6151	24.1249
SGL_RS00745	VWA-like domain-containing protein	-0.453886	0.00562678	15.9668	14.6409	12.9098	15.4398	12.1062	11.4816
SGL_RS00750	MoxR family ATPase	0.0245337	0.939644	16.8974	11.2357	9.91191	17.5227	16.3418	14.5042
SGL_RS00755	GNAT family N-acetyltransferase	0.189603	0.40449	18.6679	12.9963	12.4227	21.5388	21.796	20.2765
SGL_RS00760	DUF1778 domain-containing protein	0.324827	0.252204	24.0963	14.6907	12.704	26.3976	31.0725	26.1962
SGL_RS00770	DUF86 domain-containing protein	-0.27776	0.140806	16.8551	20.3187	17.5936	19.6895	18.6663	17.2673
SGL_RS00775	DUF5615 family PIN-like protein	-0.0866342	0.657174	25.7215	25.6745	29.2923	33.9713	29.0087	31.7948
SGL_RS00780	DUF433 domain-containing protein	0.113878	0.656883	39.6035	24.5627	32.74	49.5207	40.2298	42.418
SGL_RS00785	hypothetical protein	1.12033	5.58945e-05	15.0349	26.2029	27.7928	61.0531	100.336	73.9819
SGL_RS00790	hypothetical protein	0.766619	0.00181627	72.1633	40.6023	44.5259	101.612	138.823	124.565
SGL_RS00795	DUF3854 domain-containing protein	-0.035893	0.855641	4.41238	4.11494	3.90529	5.6861	4.79037	4.68964
SGL_RS00800	putative addiction module antidote protein	-0.564035	0.00137793	65.7758	60.9229	61.2196	63.3646	41.478	49.8874
SGL_RS00805	type II toxin-antitoxin system RelE/ParE family toxin	-0.487006	0.00603013	37.7568	32.9894	37.2111	37.5199	25.3958	31.176
SGL_RS00810	AbrB/MazE/SpoVT family DNA-binding domain-containing protein	-0.00277184	0.988606	60.9747	50.6084	50.4817	70.8018	69.9368	61.6777
SGL_RS00815	type II toxin-antitoxin system PemK/MazF family toxin	0.0838515	0.695104	45.5776	48.1076	46.1831	64.3082	68.9173	53.0478
SGL_RS00820	DUF1819 family protein	0.101855	0.67817	49.9575	56.3335	65.2127	72.4847	81.8682	77.3696
SGL_RS00825	hypothetical protein	0.0135355	0.939167	32.8238	31.0891	29.7083	42.347	39.5315	36.4208
SGL_RS00830	hypothetical protein	-0.181041	0.279841	22.572	17.0212	20.8341	23.1623	21.372	21.793
SGL_RS00845	putative toxin-antitoxin system toxin component, PIN family	-0.218886	0.320721	10.2777	8.11316	10.328	11.8712	9.53373	9.10758
SGL_RS00850	DUF4386 domain-containing protein	0.228704	0.13398	14.6502	12.0911	12.9261	18.8025	19.56	20.2165
SGL_RS00855	AbrB/MazE/SpoVT family DNA-binding domain-containing protein	0.247915	0.382002	15.8982	9.80928	9.49965	21.4939	16.3712	16.162
SGL_RS00860	recombinase family protein	0.316366	0.0481467	9.49794	8.61834	10.2727	16.8678	13.8488	14.0755
SGL_RS00865	hypothetical protein	-0.0410564	0.894971	6.25402	5.58352	5.70919	7.83951	7.97309	5.48143
SGL_RS00880	Rho termination factor N-terminal domain-containing protein	0.0803613	0.825379	7.95552	6.45946	4.8077	8.26467	7.34131	10.1652
SGL_RS00885	helix-turn-helix domain-containing protein	-0.118394	0.533311	10.4129	9.57934	9.46971	10.7494	11.3819	11.7046
SGL_RS00890	hypothetical protein	0.0922339	0.699694	7.46559	5.65575	6.48546	9.19181	9.25237	8.00958
SGL_RS00900	HNH endonuclease	-0.767335	1.06368e-12	29.4767	27.2501	26.8319	21.5386	20.3983	18.4901
SGL_RS00905	MerR family transcriptional regulator	0.298554	0.0833366	42.861	41.2923	35.7548	56.6272	66.7595	63.0126
SGL_RS00910	macro domain-containing protein	0.391405	0.00268573	25.4621	22.7996	21.3378	36.8465	38.8726	39.4614
SGL_RS00915	TIGR02221 family CRISPR-associated protein	-0.138985	0.486851	27.6952	21.4295	21.8049	31.3586	23.7887	25.0042
SGL_RS00920	hypothetical protein	-0.0984844	0.578006	19.3289	17.9283	16.1631	20.7473	22.0888	19.3503
SGL_RS00925	TIGR03986 family CRISPR-associated RAMP protein	-0.358973	0.0797986	18.4855	13.2602	13.385	17.4712	12.5759	12.9792
SGL_RS00930	CRISPR-associated protein Csx19	-0.488213	0.0115096	21.9759	17.1062	16.6053	19.4978	15.3839	13.3314
SGL_RS00935	RAMP superfamily CRISPR-associated protein	-0.402748	0.0659521	12.74	9.87127	8.33938	11.4657	8.93543	8.00649
SGL_RS00940	RAMP superfamily CRISPR-associated protein	-0.22844	0.367655	12.211	7.95154	7.89035	8.64564	10.2912	10.2219
SGL_RS00945	hypothetical protein	-0.346365	0.274307	14.8275	7.47485	6.60034	8.31198	9.14222	9.03094
SGL_RS00950	CRISPR-associated endoribonuclease Cas6	-0.1473	0.498608	12.946	13.0346	14.2909	13.2832	16.7472	15.0387
SGL_RS00955	CRISPR-associated protein Csx18	-0.388682	0.0157724	25.8857	24.7021	28.4652	23.3422	25.5436	25.445
SGL_RS00960	hypothetical protein	-0.493535	0.00775832	26.6449	24.8735	28.3501	19.8699	25.6554	23.3599
SGL_RS00965	CRISPR-associated endonuclease Cas1	-0.189592	0.33578	4.31506	4.0866	3.6422	4.56701	3.84138	4.68186
SGL_RS00970	CRISPR-associated endonuclease Cas2	0.0981351	0.714112	10.1371	9.12858	10.7151	11.7782	15.494	13.188
SGL_RS00975	hypothetical protein	0.11921	0.579555	48.8422	47.0132	50.0451	58.6036	73.6827	66.6569
SGL_RS00980	hemolysin XhlA family protein	0.0651541	0.773141	54.4954	56.1578	56.1245	66.1408	80.2422	72.2117
SGL_RS00985	hypothetical protein	0.0325444	0.931333	8.20364	9.15313	8.67391	8.09996	12.5924	12.5993
SGL_RS00990	HD domain-containing protein	0.216139	0.290204	4.54966	4.0545	4.07624	6.74928	5.37838	6.52754
SGL_RS00995	TIGR03985 family CRISPR-associated protein	0.109929	0.664648	4.59215	3.56067	4.38578	5.09826	5.35256	6.58254
SGL_RS01000	hypothetical protein	-0.0585468	0.831472	17.2367	12.264	14.3432	21.2327	16.1256	15.2021
SGL_RS01005	hypothetical protein	0.143948	0.324069	10.1661	10.1785	10.4567	14.0334	14.3382	14.3269
SGL_RS01010	hypothetical protein	-0.0448465	0.872499	5.29079	5.3689	6.48091	6.54894	7.22232	6.94848
SGL_RS01015	hypothetical protein	0.188796	0.474151	2.8708	1.99732	1.94766	3.01021	3.51419	3.39473
SGL_RS01020	hypothetical protein	-0.160772	0.581998	9.48422	10.3351	8.62472	9.0788	9.37867	12.7981
SGL_RS01025	RAMP superfamily CRISPR-associated protein	-0.417718	0.000237853	10.9725	9.43286	9.753	10.0995	8.76168	9.15375
SGL_RS01030	hypothetical protein	-0.55171	0.00264113	14.0554	10.0872	12.0999	9.45394	9.90484	10.6855
SGL_RS01035	type III-B CRISPR module RAMP protein Cmr4	-0.609067	0.000605473	18.0027	13.6814	14.8275	14.6119	10.1778	12.1218
SGL_RS01040	peptidase	-0.403325	0.164043	22.1493	14.4129	11.0075	15.1157	11.2735	15.8707
SGL_RS01045	type III-B CRISPR module-associated protein Cmr3	-0.348056	0.241822	19.8227	10.5546	9.87528	14.7891	11.5357	11.0795
SGL_RS01050	type III-B CRISPR-associated protein Cas10/Cmr2	0.384135	0.245061	19.7531	8.67922	8.88116	17.9826	23.3404	23.5989
SGL_RS01055	CRISPR-associated protein Csx18	0.0427869	0.930117	23.5171	9.5001	10.5564	25.7222	14.4979	16.391
SGL_RS01060	CRISPR-associated endonuclease Cas1	0.187471	0.613927	5.48273	3.32089	4.64076	4.07928	8.13683	7.47611
SGL_RS01065	CRISPR-associated endonuclease Cas2	0.432633	0.169704	3.25545	2.80846	1.96362	3.86149	6.23529	4.70946
SGL_RS01070	hypothetical protein	-0.116015	0.766605	20.3678	24.2641	29.3183	17.7093	35.4691	29.9698
SGL_RS01075	AAA family ATPase	-0.18733	0.604572	13.753	18.5204	19.6977	11.9458	22.8836	20.153
SGL_RS01080	hypothetical protein	-0.00340942	0.99221	10.7728	12.141	14.8818	10.1537	19.8666	16.9121
SGL_RS01085	alpha-ketoglutarate-dependent dioxygenase AlkB	0.578693	0.0210483	6.93776	7.63068	7.92878	10.8171	16.5475	17.4974
SGL_RS01090	hypothetical protein	0.355613	0.0940865	2.95746	3.00381	2.3712	4.23655	4.35651	5.05673
SGL_RS01095	hypothetical protein	-0.0610642	0.880725	4.13274	4.6704	5.61939	4.15373	6.4807	6.46164
SGL_RS01100	hypothetical protein	-0.0185575	0.946528	7.04184	7.53022	6.29476	7.35174	9.01932	9.30822
SGL_RS01105	hypothetical protein	-0.291151	0.0522786	16.6589	17.1821	15.2674	16.476	16.0544	17.1515
SGL_RS01110	family 10 glycosylhydrolase	-0.492293	0.025635	5.79993	7.14199	6.68958	6.02898	6.38463	4.35834
SGL_RS01115	ATP-binding domain-containing protein	-0.154983	0.728619	21.6218	8.39549	6.74164	22.4777	6.56132	5.62009
SGL_RS01120	IS630 family transposase	0.642627	1.59343e-05	5.92055	5.99807	5.25084	11.4359	11.3463	11.5261
SGL_RS01125	type I restriction endonuclease subunit R	-0.126732	0.559445	22.2032	25.3937	27.3699	32.3587	25.0378	28.4084
SGL_RS01130	macro domain-containing protein	-0.495598	0.0154891	37.5062	48.7058	49.9023	44.8609	33.3411	39.1322
SGL_RS01135	DUF4433 domain-containing protein	-0.287561	0.15856	23.8882	24.3405	22.8977	30.3263	21.0672	20.5945
SGL_RS01140	hypothetical protein	-0.115969	0.631229	63.223	50.0491	47.4103	74.3465	53.0125	57.1668
SGL_RS01145	zeta toxin family protein	0.0844289	0.752793	28.3938	23.5153	22.8845	42.744	28.0071	29.359
SGL_RS01150	nucleotidyltransferase family protein	0.225887	0.441911	32.5808	25.5303	24.342	56.8967	29.664	37.9111
SGL_RS01155	restriction endonuclease subunit S	-0.372255	0.0523995	62.0172	76.4317	84.3232	74.6606	68.4826	68.6394
SGL_RS01160	DUF5615 family PIN-like protein	-0.483753	0.00299967	104.567	81.2683	90.0753	96.5133	73.7075	71.7137
SGL_RS01165	DUF433 domain-containing protein	-0.525685	0.00910189	189.672	127.394	134.348	151.358	117.11	109.173
SGL_RS01170	type I restriction-modification system subunit M	0.144029	0.378502	8.12666	8.08102	7.33111	12.4672	10.0612	10.197
SGL_RS01180	DUF5615 family PIN-like protein	-0.253428	0.189508	19.707	16.1933	16.1667	20.413	18.6149	14.9978
SGL_RS01185	hypothetical protein	-0.405071	0.0182031	20.3959	18.7231	16.7647	18.3778	18.7554	14.6838
SGL_RS01190	DUF2281 domain-containing protein	-0.329985	0.0559248	45.5152	35.7301	43.9783	46.5782	35.6025	40.794
SGL_RS01195	PIN domain-containing protein	-0.402035	0.00469005	25.3206	24.3457	27.7324	26.7703	22.8606	22.739
SGL_RS01200	ParA family protein	-0.218594	0.306173	21.7033	20.2919	19.8253	27.8196	18.9088	19.1262
SGL_RS01205	ParB/RepB/Spo0J family partition protein	-0.183207	0.599236	9.93943	6.56483	6.21064	11.7292	6.30926	6.34279
SGL_RS01215	hypothetical protein	-0.129705	0.57872	7.11626	5.96106	5.92101	7.51993	7.99775	6.09537
SGL_RS01220	hypothetical protein	-0.454182	0.00267316	6.97377	5.66654	6.46121	6.54377	5.11092	5.51447
SGL_RS01225	hypothetical protein	-0.295124	0.144523	11.0361	12.1866	11.2982	9.93539	12.0323	12.5756
SGL_RS01230	Crp/Fnr family transcriptional regulator	1.06323	0.00037356	7.13302	10.6735	10.3924	17.8862	42.2268	36.1336
SGL_RS01235	class I SAM-dependent methyltransferase	0.53012	0.00248775	5.66802	5.22436	6.11889	9.48871	10.9003	11.1779
SGL_RS01240	cupin domain-containing protein	-0.063104	0.806505	6.65355	6.18512	6.30002	8.1791	6.95217	7.68656
SGL_RS01245	carboxylesterase family protein	0.309539	0.0733404	7.15789	5.51185	6.41549	11.583	8.75843	9.71457
SGL_RS01250	hypothetical protein	-0.7204	0.00613737	3.10488	3.281	4.25988	3.05858	2.47606	1.71515
SGL_RS01255	MarR family transcriptional regulator	0.0104815	0.978154	9.91689	9.03688	6.79877	8.67726	13.462	10.2284
SGL_RS01260	putative toxin-antitoxin system toxin component, PIN family	-0.0796781	0.739992	22.3033	22.1467	21.7809	22.3961	28.4305	27.0882
SGL_RS01265	AbrB/MazE/SpoVT family DNA-binding domain-containing protein	-0.036055	0.91017	40.4682	37.9225	35.0449	36.7018	50.2362	50.5862
SGL_RS01270	recombinase family protein	-0.122385	0.652208	20.1128	26.4269	25.7589	25.4318	25.8272	31.1302
SGL_RS01275	DUF839 domain-containing protein	-0.165014	0.166374	23.6799	20.3919	23.0633	25.7694	23.9019	25.0055
SGL_RS01280	NADH-quinone oxidoreductase subunit NuoB	-0.191564	0.451808	9.82177	9.20252	9.52626	13.4506	9.44852	8.00492
SGL_RS01285	YdhR family protein	0.0801332	0.822425	6.44543	5.42235	5.87909	10.3486	7.91695	5.48592
SGL_RS01290	hypothetical protein	-0.11358	0.695104	9.63171	8.34193	7.2844	12.0886	7.58033	9.26531
SGL_RS01295	nitronate monooxygenase	0.336507	0.148173	2.86917	3.69112	3.76078	5.45049	5.02258	6.2394
SGL_RS01300	hypothetical protein	-0.165143	0.514688	4.36128	4.19948	4.85045	5.40686	5.35698	3.99143
SGL_RS01315	PD40 domain-containing protein	0.0770165	0.695081	33.2694	31.0746	31.7239	51.1004	37.6071	38.9003
SGL_RS01320	HNH endonuclease	0.0778079	0.810822	3.73147	5.33656	4.54031	5.48897	6.58229	5.96968
SGL_RS01335	hypothetical protein	-0.0955181	0.670623	3.28511	3.59299	3.77776	4.38926	3.67293	4.33474
SGL_RS01355	M48 family metallopeptidase	-0.0860848	0.699694	13.0946	11.5426	13.1366	17.5203	14.6132	12.2863
SGL_RS01360	hypothetical protein	-0.222429	0.340229	21.7273	26.2992	26.484	31.9837	24.3897	22.5562
SGL_RS01365	EAL domain-containing protein	0.0975318	0.822425	80.9378	109.616	105.68	74.1068	159.204	170.007
SGL_RS01370	PAS domain-containing protein	0.352008	0.296523	19.9079	24.1895	21.0563	20.8172	45.7172	44.6587
SGL_RS01375	hypothetical protein	0.557083	0.0419142	4.23353	2.88087	3.76657	5.6562	8.24492	8.0476
SGL_RS01390	ATP-binding protein	-0.0638789	0.822425	5.34825	3.50718	4.33676	5.18002	4.9687	5.62487
SGL_RS01395	metal-dependent hydrolase	0.306729	0.1521	6.93623	4.57613	5.33337	8.22355	9.14544	9.21893
SGL_RS01400	DUF853 family protein	-0.0216039	0.932946	5.42451	4.3425	4.68487	5.61136	5.93005	6.29226
SGL_RS01405	hypothetical protein	-0.331356	0.0394465	7.72966	7.01636	7.56048	8.44412	6.31147	7.15153
SGL_RS01410	hypothetical protein	-0.0508665	0.843999	4.17087	4.41487	3.52317	4.90188	4.64202	5.01016
SGL_RS01415	hypothetical protein	0.129541	0.538563	11.5875	9.30506	8.78193	15.3073	13.563	12.0603
SGL_RS01420	thermonuclease family protein	-0.304246	0.146095	6.05902	4.23734	4.91288	5.06689	4.71608	5.41027
SGL_RS01425	AAA family ATPase	-0.328607	0.199281	50.2657	35.2479	42.3083	31.1008	43.7957	47.1605
SGL_RS01430	DUF2357 domain-containing protein	0.698293	0.0137067	11.1039	9.37744	8.83128	13.2593	26.9342	26.5598
SGL_RS01435	hypothetical protein	0.0281838	0.895003	10.3342	9.76922	9.23418	11.9708	13.2927	12.161
SGL_RS01440	phospholipase D family protein	-0.457516	0.00223306	15.6335	14.8717	14.8914	16.1814	12.7659	11.8313
SGL_RS01445	hypothetical protein	-0.607864	0.00194668	17.3447	23.0511	21.7512	15.598	17.9691	15.4894
SGL_RS01450	Rpn family recombination-promoting nuclease/putative transposase	-0.490903	6.47386e-06	61.4745	58.164	60.6198	51.7313	54.0728	53.0131
SGL_RS01455	hypothetical protein	0.103331	0.714659	11.9839	16.0122	12.3117	16.9567	17.7942	19.6215
SGL_RS01465	hypothetical protein	-0.14971	0.698398	5.28195	9.06002	5.44911	10.1246	6.69609	4.93434
SGL_RS01470	hypothetical protein	-0.320439	0.143474	40.0222	30.279	27.2678	38.7606	27.5721	29.3005
SGL_RS01475	hypothetical protein	-0.180656	0.635339	42.8832	17.7174	24.4756	37.8518	22.0483	30.1861
SGL_RS01480	hypothetical protein	0.0744654	0.883395	1.38445	0.875859	1.3828	1.50533	1.73622	1.80765
SGL_RS01485	antirestriction protein ArdA	0.0885172	0.837969	0.966655	1.09205	0.724129	1.34302	1.45473	0.946607
SGL_RS01490	hypothetical protein	0.157905	0.644538	3.40343	2.86605	4.25066	5.10828	6.0257	3.921
SGL_RS01495	hypothetical protein	0.016514	0.97517	1.56666	2.22639	3.05251	2.66286	4.76955	1.26966
SGL_RS01500	siphovirus Gp157 family protein	0.262811	0.334222	2.17084	1.71587	1.76401	2.96048	2.43634	3.38689
SGL_RS01505	hypothetical protein	0.179914	0.601386	26.6705	14.496	14.4805	21.3513	28.8893	29.9754
SGL_RS01515	hypothetical protein	-0.577885	0.00407282	40.1429	49.9174	44.4108	31.8232	41.8337	34.488
SGL_RS01525	cytidine deaminase	0.164713	0.400087	18.1516	14.497	13.8931	21.4885	20.9822	23.3299
SGL_RS01530	hypothetical protein	-0.229007	0.383784	41.9904	31.3506	29.8187	44.9198	27.2278	35.8389
SGL_RS01535	ParA family protein	-0.258765	0.128897	43.7027	41.4287	36.5307	49.7095	37.781	38.7008
SGL_RS01540	arsenate reductase family protein	-0.42358	0.00953837	21.8792	24.7832	22.7689	20.1242	21.2679	22.1396
SGL_RS01545	DUF305 domain-containing protein	-0.013857	0.968302	34.8504	19.6232	20.6639	32.3236	31.4976	28.6353
SGL_RS01550	response regulator transcription factor	-0.357705	0.0474243	19.8044	14.1281	15.1465	16.4825	16.4547	14.1071
SGL_RS01555	HAMP domain-containing histidine kinase	1.12084	1.96472e-14	8.38756	6.72604	7.66642	25.6027	18.8332	20.7377
SGL_RS01560	efflux RND transporter periplasmic adaptor subunit	-0.201275	0.555295	9.16657	4.3731	4.47331	6.32509	6.54295	5.94199
SGL_RS01565	CusA/CzcA family heavy metal efflux RND transporter	-0.37577	0.194488	8.56389	4.37571	4.66313	6.34927	5.19693	4.46079
SGL_RS01570	hypothetical protein	-0.476652	0.0619739	22.0902	12.3966	12.498	14.6472	11.8973	13.2895
SGL_RS01575	hypothetical protein	-0.147498	0.675437	8.57531	6.00712	5.54185	5.85323	6.76218	9.60644
SGL_RS01580	hypothetical protein	-0.168617	0.697637	247.587	81.2047	63.7548	140.218	117.624	144.158
SGL_RS01585	phospholipase D-like domain-containing protein	-0.151589	0.419792	11.5823	9.76816	10.3387	10.8885	11.2494	13.2271
SGL_RS01590	hypothetical protein	0.134205	0.569792	54.3187	36.9112	37.4515	64.7358	57.911	55.3697
SGL_RS01595	type II toxin-antitoxin system VapC family toxin	0.0852413	0.587956	27.8982	28.3435	26.5003	37.2041	36.0897	36.637
SGL_RS01600	Eco57I restriction-modification methylase domain-containing protein	-0.0260673	0.902151	6.50365	6.61717	5.59442	8.04263	7.12713	7.81098
SGL_RS01605	DUF2513 domain-containing protein	-0.699706	0.000867514	9.85914	14.0028	12.1175	8.96759	8.56351	8.57018
SGL_RS01610	ThiF family adenylyltransferase	0.570829	0.000619251	13.5776	10.0467	10.2446	21.2974	23.3872	19.8414
SGL_RS01615	hypothetical protein	1.11629	6.76695e-06	25.5257	13.7685	13.505	65.436	56.7468	45.1257
SGL_RS01620	multiubiquitin domain-containing protein	1.50369	3.32326e-21	48.0734	36.2313	39.7191	140.688	173.424	159.889
SGL_RS01625	helix-turn-helix domain-containing protein	0.331889	0.0954545	39.9546	49.1943	47.0119	82.2631	61.7491	75.5072
SGL_RS01630	ImmA/IrrE family metallo-endopeptidase	-0.0612372	0.831472	71.3848	100.096	85.4404	108.93	104.293	95.2339
SGL_RS01635	CAP domain-containing protein	0.436656	0.00613737	5.19197	5.53668	5.23287	9.28926	9.30294	8.80824
SGL_RS01640	site-specific integrase	-0.246166	0.339496	3.60257	3.96599	4.15366	3.38565	4.35902	4.32561
SGL_RS01645	N-acetyltransferase	-0.477608	0.177521	1.71133	0.834152	1.34988	0.669035	1.04173	1.35573
SGL_RS01650	hypothetical protein	0.112938	0.784907	0.290537	0.180055	0.710673	0.661896	0	1.38191
SGL_RS01655	hypothetical protein	-0.220964	0.365429	4.43926	2.96895	3.57886	3.96876	3.7486	3.98492
SGL_RS01660	ATP-binding protein	-0.0902851	0.731992	5.38217	3.50718	4.39484	5.13084	4.92332	5.51414
SGL_RS01665	metal-dependent hydrolase	0.317244	0.140806	6.91633	4.57613	5.29929	8.18027	9.18538	9.35536
SGL_RS01670	DUF853 family protein	-0.0164767	0.945412	5.44358	4.3425	4.68487	5.62518	5.93005	6.36695
SGL_RS01675	hypothetical protein	-0.318525	0.0495524	7.73958	7.0594	7.56048	8.60236	6.41102	7.15153
SGL_RS01680	hypothetical protein	-0.0435059	0.874276	4.14863	4.46312	3.52317	4.96638	4.55275	5.14086
SGL_RS01685	hypothetical protein	0.12928	0.54799	11.6666	9.27072	8.72772	15.2614	13.6265	12.0292
SGL_RS01690	thermonuclease family protein	-0.302371	0.154002	6.05902	4.17113	4.91288	5.04476	4.71608	5.38038
SGL_RS01695	AAA family ATPase	-0.329849	0.197166	50.2467	35.2582	42.3245	31.0939	43.7197	47.1419
SGL_RS01700	DUF2357 domain-containing protein	0.700376	0.0133499	11.0907	9.33469	8.86503	13.2783	26.921	26.5984
SGL_RS01705	hypothetical protein	0.0268799	0.896258	10.3196	9.75341	9.23418	12.0448	13.2196	12.0896
SGL_RS01710	phospholipase D family protein	-0.453299	0.00227215	15.6027	14.8047	14.9019	16.1904	12.7411	11.9039
SGL_RS01715	hypothetical protein	-0.609267	0.00188388	17.349	23.0972	21.7366	15.6104	17.9435	15.4811
SGL_RS01720	Rpn family recombination-promoting nuclease/putative transposase	-0.491944	6.02758e-06	61.4877	58.2217	60.6881	51.7698	54.0728	52.987
SGL_RS01725	hypothetical protein	0.100388	0.722477	12.0798	16.0122	12.3117	16.9567	17.7942	19.6215
SGL_RS01735	hypothetical protein	-0.129221	0.743463	5.25985	8.91621	5.41127	10.0925	6.87347	4.97763
SGL_RS01740	hypothetical protein	-0.318825	0.154519	40.3316	30.6343	27.2366	39.3411	27.5356	29.4075
SGL_RS01745	hypothetical protein	-0.178327	0.640141	42.8832	17.7174	24.3091	37.8518	22.0483	30.1861
SGL_RS01750	hypothetical protein	0.0488111	0.924393	1.32676	1.37635	1.48157	1.50533	1.96771	2.0336
SGL_RS01755	antirestriction protein ArdA	0.0723131	0.872499	0.946516	1.09205	0.793094	1.34302	1.45473	0.946607
SGL_RS01760	hypothetical protein	0.20573	0.525623	3.24327	2.86605	3.97642	5.05023	6.0257	3.921
SGL_RS01765	hypothetical protein	0.016514	0.97517	1.56666	2.22639	3.05251	2.66286	4.76955	1.26966
SGL_RS01770	siphovirus Gp157 family protein	0.277612	0.300061	2.13404	1.71587	1.79551	3.04049	2.43634	3.38689
SGL_RS01775	hypothetical protein	0.179072	0.601616	26.5468	14.4066	14.5158	21.3513	28.6823	29.8542
SGL_RS01785	hypothetical protein	0.106626	0.410278	6.63582	6.11833	5.77291	8.67465	8.06814	8.26114
SGL_RS01795	hypothetical protein	-0.22214	0.0966977	32.5757	31.3745	30.8026	35.2438	32.5197	33.2491
SGL_RS01800	ParA family protein	-0.0775377	0.643717	34.1031	36.2401	34.347	45.4538	38.6984	39.8595
SGL_RS01815	restriction endonuclease subunit S	-0.182471	0.261212	19.5308	20.0295	21.269	21.4772	23.538	21.6381
SGL_RS01820	Fic family protein	-0.0997342	0.73509	23.6149	20.064	22.9194	19.6676	26.687	30.2563
SGL_RS01825	type II toxin-antitoxin system HigB family toxin	-0.164017	0.605501	1287.04	819.986	635.859	939.533	1014.25	1019.1
SGL_RS01830	transcriptional regulator	-0.461289	0.0463323	52.545	64.2096	62.2999	41.3189	55.4682	58.9362
SGL_RS01835	type I restriction endonuclease subunit R	-0.254238	0.0494562	14.6775	13.9628	13.9662	14.0988	14.9351	15.333
SGL_RS01840	M48 family metallopeptidase	-0.790775	0.00355805	12.7335	16.5782	14.7697	14.0155	6.68195	7.5851
SGL_RS01845	hypothetical protein	-0.4918	0.0404526	4.25429	3.69112	4.75069	4.42463	3.63725	2.68077
SGL_RS01850	IS4-like element IS4Sa family transposase	0.410575	0.0451387	11.0259	9.69738	10.0688	21.2985	18.1841	13.3117
SGL_RS01855	AIPR family protein	-0.369464	0.0346994	3.12815	2.6055	2.68523	2.99918	2.57766	2.45062
SGL_RS01860	CAP domain-containing protein	-0.235764	0.364498	6.53144	6.95552	5.69278	5.36195	7.30282	7.24364
SGL_RS01865	NERD domain-containing protein	0.0806333	0.852078	7.26234	10.2363	11.0701	8.30915	14.7245	15.2394
SGL_RS01870	site-specific integrase	-0.270447	0.451156	33.7067	37.6613	43.5661	20.5017	43.5311	47.3728
SGL_RS01875	solanesyl diphosphate synthase	0.347696	0.0421876	28.3654	23.3809	23.8152	49.1427	38.0148	35.2683
SGL_RS01880	pseudouridine synthase	0.527635	0.00159375	27.6023	27.22	28.5728	63.209	47.2925	44.3694
SGL_RS01885	hypothetical protein	0.291314	0.0137883	126.438	121.444	116.786	211.512	175.544	175.812
SGL_RS01890	GUN4 domain-containing protein	0.323229	0.00550771	139.862	145.205	143.037	241.603	225.508	208.897
SGL_RS01895	magnesium-protoporphyrin IX monomethyl ester (oxidative) cyclase	-0.286411	0.00373855	1054.68	956.268	923.141	1037.86	1009.24	948.353
SGL_RS01900	GDP-L-fucose synthase	-0.185939	0.206313	160.747	158.529	155.998	201.493	162.345	158.011
SGL_RS01905	GDP-mannose 4,6-dehydratase	-0.43528	0.000628196	176.941	177.133	176.564	186.734	147.204	153.127
SGL_RS01910	photosystem II q(b) protein	-0.384026	0.0141619	25002.2	27706.5	26936.9	29447.8	23582.1	22627.1
SGL_RS01915	biosynthetic arginine decarboxylase	-0.0786855	0.632517	65.9873	57.0976	58.9384	81.9335	64.5606	69.0137
SGL_RS01920	NAD-dependent DNA ligase LigA	-0.281129	0.124283	23.4374	27.4875	26.3763	30.7701	24.6216	23.584
SGL_RS01925	Uma2 family endonuclease	-0.368501	0.0126336	21.7432	20.1195	23.0383	19.9155	21.9735	20.2043
SGL_RS01930	iron ABC transporter permease	0.172003	0.49195	11.4705	10.1371	11.8929	12.9035	18.1778	16.5573
SGL_RS01935	iron ABC transporter permease	-0.0297547	0.929293	9.12782	9.07445	9.83498	9.01999	12.4255	12.7202
SGL_RS01940	ABC transporter ATP-binding protein	-0.054992	0.887774	17.1187	13.3597	12.9814	11.9119	20.5129	19.0768
SGL_RS01945	iron-siderophore ABC transporter substrate-binding protein	0.0147672	0.970614	12.8034	14.8348	14.134	11.419	20.7909	20.4203
SGL_RS01950	TonB-dependent receptor	0.065443	0.737119	4.65522	4.15522	4.40316	5.35739	5.99455	5.96858
SGL_RS01955	AraC family transcriptional regulator	-0.152778	0.421467	12.9769	10.8696	9.59931	12.2899	12.5061	12.5748
SGL_RS01960	MFS transporter	0.0171593	0.952669	2.53464	2.26481	2.29279	2.75017	3.51852	2.73184
SGL_RS01965	sucrase ferredoxin	-0.10817	0.740016	4.909	3.63363	3.59454	6.30216	4.10599	3.55088
SGL_RS01970	iron-siderophore ABC transporter substrate-binding protein	-0.00675088	0.978154	3.69839	3.39583	3.37996	4.37493	4.37064	4.31048
SGL_RS01975	TonB-dependent siderophore receptor	0.128593	0.533271	3.30812	3.6782	2.85596	4.65202	4.62181	4.25453
SGL_RS01980	AraC family transcriptional regulator	-0.296843	0.275252	12.5317	17.7729	15.7478	12.2925	17.3294	15.778
SGL_RS01985	class I SAM-dependent methyltransferase	0.020217	0.954797	5.20147	5.23721	5.51965	6.01405	8.94229	5.3074
SGL_RS01990	TonB-dependent siderophore receptor	-0.432285	0.0474469	5.83269	6.68681	5.92605	4.58254	6.50747	5.40984
SGL_RS01995	biopolymer transporter ExbD	-0.639945	0.00114863	7.9498	9.69608	8.61081	6.29654	7.23684	6.5662
SGL_RS02000	MotA/TolQ/ExbB proton channel family protein	-0.48767	0.0228551	6.87169	8.64777	7.27052	5.75649	6.53645	7.23704
SGL_RS02005	TonB family protein	-0.220899	0.555429	5.40582	7.72915	8.56601	4.53532	9.84575	7.70564
SGL_RS02010	hypothetical protein	-0.173541	0.605476	3.70574	4.44204	4.87574	3.47793	6.06599	4.50746
SGL_RS02015	ABC transporter ATP-binding protein/permease	0.0754866	0.828924	2.97298	3.67245	3.99966	3.72764	4.99805	5.3955
SGL_RS02020	AraC family transcriptional regulator	-0.3291	0.334158	3.92786	4.64292	4.54473	2.3119	4.89636	4.90494
SGL_RS02025	TonB-dependent receptor	-0.274494	0.0445271	5.27371	5.45833	5.73131	5.9582	5.37955	5.56522
SGL_RS02030	iron-siderophore ABC transporter substrate-binding protein	0.0601804	0.815765	6.16563	7.64971	7.22105	9.52859	9.30345	8.64608
SGL_RS02035	iron-siderophore ABC transporter substrate-binding protein	-0.229587	0.238789	5.25424	5.79874	5.52822	6.78257	5.54996	5.1352
SGL_RS02040	DUF1636 family protein	-0.115867	0.695081	10.2377	10.9543	12.407	15.9563	9.52773	12.9551
SGL_RS02045	ABC transporter ATP-binding protein/permease	0.0168144	0.957369	14.6298	22.3153	19.0797	24.1394	24.186	23.0635
SGL_RS02050	hypothetical protein	-0.0227601	0.934615	15.3647	13.1029	12.1235	19.9428	16.1835	13.8886
SGL_RS02055	DUF5615 family PIN-like protein	-0.274441	0.20553	33.7331	29.0717	31.6646	41.2196	26.9539	28.1375
SGL_RS02060	DUF433 domain-containing protein	-0.158727	0.467827	57.0074	41.3794	43.323	61.7416	47.714	48.1509
SGL_RS02065	DUF4336 domain-containing protein	-0.295716	0.00667455	112.882	93.7232	97.9924	111.282	99.2012	98.1901
SGL_RS02070	photosystem II reaction center protein Psb28	-0.398339	0.000950433	428.255	340.967	355.01	380.06	334.932	341.141
SGL_RS02075	ATP-dependent DNA helicase	0.292301	0.00881955	31.8583	25.9521	28.2884	46.8697	42.5421	43.1752
SGL_RS02085	hypothetical protein	-0.625754	0.000860058	21.8837	20.5944	27.776	19.0218	16.0516	19.7479
SGL_RS02090	hydrogenase formation protein HypD	0.37812	0.045406	19.9656	19.7189	19.4147	41.4916	29.1607	27.9817
SGL_RS02095	dTDP-4-dehydrorhamnose reductase	0.114505	0.583735	78.639	82.792	86.2791	136.185	101.551	101.328
SGL_RS02100	peptide-methionine (S)-S-oxide reductase MsrA	-0.274382	0.0814877	139.801	155.958	159.837	175.362	145.503	147.936
SGL_RS02105	glycogen synthase GlgA	-0.312249	0.0365993	125.13	141.014	138.745	132.397	138.418	133.572
SGL_RS02110	TetR/AcrR family transcriptional regulator	-0.261755	0.138714	30.6476	35.0566	32.525	39.1571	32.2281	30.3076
SGL_RS02115	GNAT family N-acetyltransferase	0.0738222	0.689881	62.9483	54.8066	60.3044	92.0744	72.6205	70.8527
SGL_RS02120	ABC transporter ATP-binding protein	0.0149302	0.928238	31.1434	28.684	29.278	41.1376	36.0792	35.537
SGL_RS02125	hypothetical protein	0.0704368	0.711299	67.3297	72.611	79.5431	98.4633	92.6894	98.4472
SGL_RS02130	class I SAM-dependent methyltransferase	0.0382415	0.883395	53.5548	62.505	62.4411	89.9561	69.8998	71.1466
SGL_RS02135	DinB family protein	-0.0119968	0.959446	50.5006	44.5495	45.7106	70.618	53.2514	51.1679
SGL_RS02140	class I SAM-dependent methyltransferase	0.371275	0.00043888	28.9628	27.6032	25.9129	47.157	42.7293	44.4731
SGL_RS02145	metallophosphoesterase family protein	-0.10333	0.515721	20.4865	19.5993	21.6172	26.9553	22.0624	22.8018
SGL_RS02150	WecB/TagA/CpsF family glycosyltransferase	-0.0090066	0.963833	18.6443	15.3233	18.0862	23.6091	21.222	19.944
SGL_RS02155	tRNA (adenosine(37)-N6)-threonylcarbamoyltransferase complex dimerization subunit type 1 TsaB	0.379509	0.0189738	25.1294	21.0343	19.7178	41.6359	35.7048	31.6849
SGL_RS02160	GDSL-type esterase/lipase family protein	-0.252807	0.377306	40.2277	60.6104	69.9552	62.1319	53.2262	60.0484
SGL_RS02165	hypothetical protein	-0.619401	0.000643102	35.6952	41.3996	44.1493	34.3415	27.098	34.0217
SGL_RS02170	hypothetical protein	-0.446993	0.00274896	21.0575	22.1036	21.8787	22.5354	18.5305	17.6972
SGL_RS02175	UPF0182 family protein	-0.149302	0.302399	42.5363	45.1447	45.4851	55.0548	47.076	48.0227
SGL_RS02180	hypothetical protein	0.110057	0.583164	88.8992	65.195	69.6494	113.307	95.6078	94.5243
SGL_RS02185	PepSY domain-containing protein	0.0763522	0.713496	78.1714	68.6937	58.6432	91.6709	84.0342	95.8456
SGL_RS02190	A24 family peptidase	0.313815	0.00286087	71.4594	65.4522	66.8106	104.626	105.052	108.51
SGL_RS02195	nucleoside monophosphate kinase	0.0948558	0.606801	81.0618	81.898	87.0264	104.762	112.209	117.81
SGL_RS02200	4-hydroxy-tetrahydrodipicolinate reductase	-0.154224	0.244909	92.6228	86.1977	91.6086	97.7675	100.5	104.445
SGL_RS02205	thiol reductase thioredoxin	-0.384629	0.0235851	148.668	152.074	156.654	128.557	159.802	141.737
SGL_RS02210	DUF2442 domain-containing protein	-0.00488021	0.987895	46.7198	59.6452	56.9507	56.1818	79.0006	68.1719
SGL_RS02215	DUF4160 domain-containing protein	0.114138	0.598814	76.6418	83.9146	78.0445	97.3085	117.219	109.857
SGL_RS02220	phosphoribosylformylglycinamidine synthase subunit PurL	0.203759	0.191591	54.7308	41.4147	43.5826	73.3706	63.1672	65.7476
SGL_RS02225	hypothetical protein	-0.0561237	0.826171	69.7295	67.828	69.6971	104.386	73.6726	71.9362
SGL_RS02230	NUDIX hydrolase	-0.155937	0.594184	59.4599	65.2953	59.397	93.9068	58.5771	53.0047
SGL_RS02235	efflux RND transporter periplasmic adaptor subunit	-0.0395703	0.931333	32.9413	28.9327	28.9471	60.13	25.2415	25.6629
SGL_RS02240	guanylate kinase	0.094259	0.770791	16.2153	13.605	12.4788	25.6006	17.8058	13.8898
SGL_RS02245	histidine phosphatase family protein	-0.311364	0.0886399	109.348	112.017	113.643	95.9315	119.964	116.01
SGL_RS02250	glycosyltransferase	-0.21686	0.280363	33.4657	38.0917	36.5089	36.1875	43.4522	35.4602
SGL_RS02255	sulfite exporter TauE/SafE family protein	0.156307	0.334381	18.7463	18.5747	19.3624	29.3262	25.7194	24.2975
SGL_RS02260	HEAT repeat domain-containing protein	0.531814	0.000157309	18.1304	16.2478	19.1437	31.7721	34.6881	32.0202
SGL_RS02265	transglutaminase family protein	-0.38315	0.0411933	69.4857	85.5788	91.2494	76.7161	76.0804	79.3123
SGL_RS02270	hypothetical protein	-0.1817	0.228151	348.897	303.166	342.054	414.225	321.396	357.269
SGL_RS02275	SPFH/Band 7/PHB domain protein	-0.00815723	0.961836	103.99	100.063	99.7758	141.952	114.776	122.017
SGL_RS02280	Rne/Rng family ribonuclease	0.237823	0.321463	145.928	99.5398	110.005	225.081	152.561	156.762
SGL_RS02285	ribonuclease HII	-0.0320681	0.933238	77.7236	92.3946	87.2594	147.063	93.4872	76.6905
SGL_RS02290	8-oxo-dGTP diphosphatase MutT	0.05519	0.890511	44.1445	55.4211	44.1777	91.7531	51.6202	47.199
SGL_RS02295	polyribonucleotide nucleotidyltransferase	-0.053414	0.687464	596.695	566.623	597.337	777.806	669.977	677.246
SGL_RS02300	signal peptidase I	-0.302751	0.00881955	123.756	124.255	132.546	138.08	122.262	123.995
SGL_RS02305	NAD-dependent malic enzyme	0.0135145	0.961737	64.2682	50.8306	50.6604	88.3454	60.5182	61.1718
SGL_RS02310	cysteine synthase A	0.168841	0.245693	66.2255	55.2192	58.9924	81.4663	88.5055	84.2544
SGL_RS02315	4-(cytidine 5'-diphospho)-2-C-methyl-D-erythritol kinase	-0.289218	0.156889	40.517	35.3176	37.3516	48.6991	32.1728	33.5401
SGL_RS02320	hypothetical protein	-0.402763	0.110615	17.6594	12.0292	11.1654	16.1073	10.3378	10.6321
SGL_RS02325	McrB family protein	-0.764692	2.48498e-06	30.257	30.1878	30.6445	26.7595	18.5965	19.5852
SGL_RS02330	16S rRNA (adenine(1518)-N(6)/adenine(1519)-N(6))-dimethyltransferase RsmA	0.138709	0.467827	14.4885	12.2951	11.1831	16.7135	18.203	17.6031
SGL_RS02335	16S rRNA (uracil(1498)-N(3))-methyltransferase	-0.228035	0.219433	22.1504	17.5663	18.6557	24.7032	18.4139	18.6991
SGL_RS02340	hypothetical protein	-0.395328	0.0225282	28.0431	25.4413	23.278	29.2514	21.635	20.9703
SGL_RS02345	type II toxin-antitoxin system PrlF family antitoxin	-0.130086	0.620267	12.4999	13.1538	13.5092	18.7946	13.0374	12.5436
SGL_RS02350	type II toxin-antitoxin system YhaV family toxin	0.00398397	0.990157	5.23439	8.3167	6.74959	7.55734	9.03347	8.81728
SGL_RS02355	hypothetical protein	-0.822337	8.8483e-10	27.8491	28.8433	26.9906	22.3029	18.1828	17.2524
SGL_RS02360	O-antigen ligase family protein	0.137686	0.416878	50.112	40.1514	41.676	57.5128	63.4707	60.7754
SGL_RS02365	DUF3181 family protein	0.234559	0.123246	273.824	207.507	227.735	343.582	348.015	356.186
SGL_RS02370	DUF3119 family protein	0.354247	0.00489941	101.613	90.3765	90.1058	173.704	139.635	142.504
SGL_RS02375	DUF3086 domain-containing protein	0.122253	0.564328	124.276	120.136	116.478	205.405	144.992	146.33
SGL_RS02380	cysteine desulfurase	0.00623067	0.98176	248.52	304.107	303.299	429.269	327.711	326.994
SGL_RS02385	phosphate-starvation-inducible PsiE family protein	0.473576	0.120986	17.61	13.0975	14.1364	44.1843	18.8572	22.7064
SGL_RS02390	NAD(P)/FAD-dependent oxidoreductase	0.339885	0.228822	15.5927	13.4509	14.4446	35.1325	17.5777	19.7966
SGL_RS02395	hypothetical protein	-0.287172	0.0557038	51.2085	47.2463	40.7478	48.3165	48.7495	44.2499
SGL_RS02400	hypothetical protein	-0.021905	0.945412	14.1738	12.5218	11.8763	12.8662	15.9923	18.5627
SGL_RS02405	tyrosine-type recombinase/integrase	0.208732	0.249261	26.8686	21.2977	21.9696	40.3401	31.4402	30.6451
SGL_RS02410	ribbon-helix-helix protein, CopG family	-0.178617	0.502249	28.9091	18.7596	19.8136	29.1404	23.7814	20.6244
SGL_RS02415	FAD-binding oxidoreductase	0.258189	0.153623	10.1005	7.62038	8.8666	15.7309	12.2814	12.31
SGL_RS02430	HAMP domain-containing protein	-0.155163	0.256257	54.7834	57.9667	59.1717	66.5103	62.2862	64.0228
SGL_RS02435	photosystem I reaction center subunit II	-0.558382	0.000663288	4953.03	5083.85	5073.82	3645.62	4279.97	4557.92
SGL_RS02440	anthranilate synthase component I	0.246121	0.129213	235.205	184.643	222.685	301.613	321.238	335.279
SGL_RS02445	polyprenyl synthetase family protein	0.477061	0.00533727	164.289	142.585	142.465	228.636	282.685	285.543
SGL_RS02450	hypothetical protein	0.317443	0.0195023	101.531	91.4046	96.7101	142.11	159.729	152.802
SGL_RS02455	CPBP family intramembrane metalloprotease	0.57016	1.58978e-08	33.3653	29.4781	28.9165	62.119	54.4917	55.67
SGL_RS02460	phosphate signaling complex protein PhoU	0.390135	0.00187965	24.5381	20.9603	19.876	38.3717	35.5176	34.3997
SGL_RS02465	ribosome maturation factor RimP	0.299519	0.0828569	320.351	261.361	264.477	531.056	404.863	386.345
SGL_RS02470	transcription termination factor NusA	0.365406	0.0759809	161.143	110.605	110.634	249.066	192.975	188.284
SGL_RS02475	YlxR family protein	-0.241719	0.0367549	1194.28	1220.27	1250.14	1400.41	1245.01	1224.11
SGL_RS02480	translation initiation factor IF-2	-0.0538667	0.773842	469.544	465.155	479.382	663.086	515.691	529.739
SGL_RS02485	glutathione S-transferase family protein	-0.092625	0.655458	404.533	467.143	485.889	590.073	517.537	487.076
SGL_RS02490	glycogen debranching protein GlgX	0.309145	0.0749236	73.0095	57.3262	59.4001	117.877	95.1043	85.4209
SGL_RS02495	hypothetical protein	0.070806	0.79357	74.681	99.2912	91.3255	132.199	115.998	104.08
SGL_RS02500	transposase	-0.0232538	0.933791	75.7179	51.3102	55.6787	83.1963	68.2913	72.8606
SGL_RS02505	precorrin-4 C(11)-methyltransferase	0.38778	0.0156663	34.1116	24.4117	27.2392	52.0326	43.3805	47.0891
SGL_RS02510	BlaI/MecI/CopY family transcriptional regulator	-0.261814	0.00931985	326.754	295.922	327.257	347.68	312.53	327.524
SGL_RS02515	M56 family metallopeptidase	-0.00836496	0.979169	367.74	414.43	482.523	443.44	547.545	579.749
SGL_RS02520	thioredoxin-dependent thiol peroxidase	0.17863	0.169824	205.525	195.537	214.635	289.51	283.537	301.873
SGL_RS02525	hypothetical protein	0.24818	0.144272	118.089	128.198	145.954	202.412	197.811	189.648
SGL_RS02530	MTH1187 family thiamine-binding protein	0.416453	0.0007307	80.6979	74.4935	83.8488	140.276	139.856	123.288
SGL_RS02540	universal stress protein	0.210727	0.325578	518.556	461.312	542	624.202	783.113	813.496
SGL_RS02545	histone deacetylase	0.933454	0.000194375	82.1525	84.1916	110.32	174.951	282.6	291.229
SGL_RS02550	agmatinase	0.600511	6.00755e-07	148.683	151.288	158.714	286.131	303.026	294.227
SGL_RS02555	peptidyl-prolyl cis-trans isomerase	0.30756	0.0503244	371.61	349.816	388.738	525.525	599.769	609.044
SGL_RS02560	photosystem I assembly protein Ycf4	0.0382055	0.806143	488.175	443.563	464.465	590.18	622.322	580.128
SGL_RS02565	GH3 auxin-responsive promoter family protein	0.332549	0.04167	19.6389	18.7107	14.8175	29.4343	26.7613	28.6408
SGL_RS02570	amino acid ABC transporter substrate-binding protein	0.038389	0.87862	77.5936	55.02	61.6387	85.9996	76.3121	86.8777
SGL_RS02580	DUF1818 family protein	-0.198956	0.0498503	106.714	103.47	105.318	119.573	111.304	112.134
SGL_RS02585	LptA/OstA family protein	0.0954275	0.476481	366.06	333.528	357.803	461.48	468.869	483.712
SGL_RS02590	LPS export ABC transporter ATP-binding protein	0.479344	0.00336126	150.764	139.12	161.922	325.574	235.334	247.583
SGL_RS02595	precorrin-6A reductase	0.971451	1.55181e-09	49.3041	50.9403	56.355	164.206	123.003	118.399
SGL_RS02600	photosystem I reaction center subunit PsaK	-0.205059	0.288867	1263.27	1227	1221.34	1145.29	1432.37	1399.33
SGL_RS02605	hypothetical protein	0.214487	0.094904	429.475	427.924	435.38	709.528	601.115	580.36
SGL_RS02610	NAD(P)H-quinone oxidoreductase subunit N	0.092864	0.671999	398.384	349.799	360.445	615.8	441.717	433.718
SGL_RS02615	metallophosphoesterase	0.284273	0.0379223	259.005	197.396	214.563	361.175	342.567	324.145
SGL_RS02620	RDD family protein	0.391665	0.0311178	42.2998	35.7733	37.0025	80.3744	57.9962	55.0296
SGL_RS02625	peroxiredoxin	0.0293954	0.90615	94.2602	82.328	80.5084	133.972	98.5399	97.1235
SGL_RS02630	glutamine--fructose-6-phosphate transaminase (isomerizing)	0.0553024	0.617056	60.2369	55.1855	56.2064	79.2354	72.3281	71.7803
SGL_RS02635	diflavin flavoprotein	0.287743	0.308106	9.82067	8.91089	9.67329	21.672	11.4394	12.1531
SGL_RS02640	phosphate-starvation-inducible PsiE family protein	0.472062	0.109222	10.1311	8.28356	8.60575	25.7608	11.4745	13.9127
SGL_RS02645	diflavin flavoprotein	-0.036789	0.895165	37.7263	30.1165	26.0827	44.5096	33.7676	36.0386
SGL_RS02655	S41 family peptidase	0.0155162	0.932946	196.419	161.259	182.709	239.369	211.733	231.856
SGL_RS02660	threonylcarbamoyl-AMP synthase	0.40747	0.000586236	93.1405	82.8569	89.5495	150.679	136.387	157.406
SGL_RS02665	nickel pincer cofactor biosynthesis protein LarC	0.309831	0.0039019	66.6411	61.9444	68.5217	104.225	104.007	99.1166
SGL_RS02670	F0F1 ATP synthase subunit gamma	-0.344204	0.0629128	1238.3	1225.64	1225.26	1505.71	1052.49	1034.99
SGL_RS02675	F0F1 ATP synthase subunit alpha	-0.411992	0.0618551	1409.58	1363.63	1358.05	1696.79	1064.53	1027.59
SGL_RS02680	F0F1 ATP synthase subunit delta	-0.291178	0.328786	1097.25	919.508	870.316	1406.63	749.284	703.825
SGL_RS02685	F0F1 ATP synthase subunit B	-0.220488	0.49969	1082.84	830.729	762.884	1389.11	721.789	686.604
SGL_RS02690	F0F1 ATP synthase subunit B'	-0.183113	0.558152	1561.37	1155.97	1104.38	1952.09	1118.69	1065.39
SGL_RS02695	ATP synthase F0 subunit C	-0.261365	0.302967	2502.19	2102.57	1938.55	3017.8	1833.92	1855.7
SGL_RS02700	F0F1 ATP synthase subunit A	-0.191753	0.511769	2587.89	1963.09	1880.07	3197.92	1905.05	1826.4
SGL_RS02705	ATP synthase subunit I	-0.13841	0.651217	3966.72	2784.82	2654.4	4724.19	2940.59	2892.28
SGL_RS02710	50S ribosome-binding GTPase	0.32861	0.214229	43.9839	61.9171	74.7758	111.228	93.1421	92.1528
SGL_RS02715	HAMP domain-containing histidine kinase	-0.1345	0.434785	32.1963	25.0523	31.9513	36.3793	32.3641	32.459
SGL_RS02720	DUF4350 domain-containing protein	0.0500354	0.841952	24.5156	19.2057	22.7959	34.7104	25.2714	26.5558
SGL_RS02725	MoxR family ATPase	0.178049	0.302967	72.5559	55.3198	63.583	104.67	84.4071	83.767
SGL_RS02730	iron-sulfur cluster assembly accessory protein	0.194366	0.487269	724.729	615.479	581.863	1301.4	740.729	780.338
SGL_RS02735	DMT family transporter	0.414492	0.17353	11.3482	10.5685	9.10439	28.7649	13.679	13.6353
SGL_RS02740	hypothetical protein	-0.00230336	0.995004	12.6326	9.07816	9.08253	20.2477	8.33646	10.1487
SGL_RS02745	ABC transporter ATP-binding protein	-0.174494	0.579555	12.8807	12.3795	12.3499	19.6037	9.77091	11.7419
SGL_RS02750	mechanosensitive ion channel family protein	0.142713	0.461903	8.01568	8.16594	8.8062	13.7224	10.8836	10.23
SGL_RS02755	2-amino-4-hydroxy-6-hydroxymethyldihydropteridine diphosphokinase	0.366612	0.00713219	63.8623	63.8659	73.7554	114.244	108.951	105.728
SGL_RS02765	DUF429 domain-containing protein	-0.140906	0.602221	46.67	63.244	62.9193	77.7551	56.8571	60.9106
SGL_RS02770	alpha-E domain-containing protein	-0.383329	0.044615	28.5012	33.3969	37.181	35.6321	28.2775	29.5566
SGL_RS02775	Uma2 family endonuclease	0.133045	0.470078	5.54047	5.21907	5.06858	7.77986	7.01971	7.00673
SGL_RS02780	dihydrolipoyl dehydrogenase	0.0665933	0.731477	267.263	266.01	290.11	335.76	367.217	377.146
SGL_RS02785	CRR6 family NdhI maturation factor	0.118968	0.608561	262.001	302.4	303.817	350.747	420.766	415.604
SGL_RS02790	HEAT repeat domain-containing protein	0.129719	0.35859	106.357	107.218	111.301	146.105	152.192	147.677
SGL_RS02795	UbiX family flavin prenyltransferase	0.824444	3.9108e-15	45.715	42.6092	42.1505	95.2575	100.249	98.1734
SGL_RS02800	hypothetical protein	-0.0348367	0.872903	100.617	105.461	109.474	126.564	136.799	121.728
SGL_RS02805	universal stress protein	-0.380068	0.0231741	143.473	155.44	170.808	138.585	154.186	151.448
SGL_RS02810	EAL domain-containing protein	-0.16287	0.226939	71.4961	71.6599	75.031	79.3408	82.3432	81.2666
SGL_RS02815	EAL domain-containing protein	0.120813	0.600981	163.018	163.528	181.057	198.239	247.803	247.32
SGL_RS02820	EAL domain-containing protein	0.181719	0.051681	100.298	95.7283	100.028	147.493	137.563	136.293
SGL_RS02825	translational GTPase TypA	0.233882	0.451156	289.354	358.861	323.471	723.532	391.708	381.05
SGL_RS02830	hypothetical protein	0.133458	0.735184	126.181	160.206	153.255	336.626	156.153	138.487
SGL_RS02835	TAXI family TRAP transporter solute-binding subunit	0.301272	0.242471	34.4689	34.7067	32.8928	75.5436	45.5365	42.4038
SGL_RS02840	MBL fold metallo-hydrolase	0.194916	0.221766	64.5836	59.8164	63.3443	105.036	88.0303	78.2077
SGL_RS02845	thylakoid membrane protein	0.284925	0.253179	195.749	127.586	120.965	278.704	205.702	208.791
SGL_RS02850	uracil phosphoribosyltransferase	0.468081	0.00126389	172.456	130.556	133.25	251.549	257.736	255.024
SGL_RS02855	prohibitin family protein	-0.0401064	0.883395	123.441	129.372	123.39	130.352	158.983	166.359
SGL_RS02860	hypothetical protein	0.161673	0.411357	90.2369	103.834	105.578	132.066	147.872	142.832
SGL_RS02865	serine/threonine phosphatase	0.0853705	0.43893	110.576	96.0355	98.3437	142.75	131.369	130.939
SGL_RS02870	hypothetical protein	-0.407496	0.021787	278.771	344.086	333.885	331.958	292.774	264.609
SGL_RS02875	ribulose bisphosphate carboxylase small subunit	-0.332623	0.0114121	459.193	502.456	499.895	511.446	482.745	449.421
SGL_RS02880	EutN/CcmL family microcompartment protein	-0.157575	0.248555	1295.01	1057.58	1053.15	1360.34	1236.82	1204.76
SGL_RS02885	BMC domain-containing protein	-0.29284	0.000400773	1448.76	1336.92	1340.59	1475.66	1387.17	1338.96
SGL_RS02890	BMC domain-containing protein	-0.380334	8.5181e-05	2163.29	2152.39	2237.14	2205.65	2049.67	2016.66
SGL_RS02895	glutamate synthase small subunit	0.23427	0.292477	334.893	293.242	336.05	390.795	517.548	524.512
SGL_RS02900	ankyrin repeat domain-containing protein	-0.199169	0.229406	61.3389	59.0579	54.6016	74.0231	54.8963	61.0342
SGL_RS02905	Tab2/Atab2 family RNA-binding protein	-0.271971	0.0923724	69.2385	70.1313	60.8976	79.6554	61.078	65.2405
SGL_RS02910	linear amide C-N hydrolase	-0.198338	0.261299	40.447	47.8177	47.114	51.2508	46.2799	49.3901
SGL_RS02915	TM0106 family RecB-like putative nuclease	0.285124	0.0272056	30.603	23.962	26.4268	44.6802	39.1975	40.4039
SGL_RS02920	DUF2092 domain-containing protein	0.0266197	0.889128	17.7559	16.281	18.5216	23.8674	21.0697	22.1156
SGL_RS02925	DUF6515 family protein	0.0479167	0.815481	16.5579	13.2318	13.127	19.7024	18.5261	17.3908
SGL_RS02930	SulP family inorganic anion transporter	0.0562461	0.710236	17.5523	15.4949	15.0012	22.2297	20.9217	19.4318
SGL_RS02935	proton extrusion protein PcxA	-0.175558	0.308019	5.20474	4.84636	4.49297	5.54933	4.86554	5.59715
SGL_RS02940	magnesium chelatase ATPase subunit D	0.216265	0.173657	84.6628	84.1532	88.0334	115.339	128.763	131.332
SGL_RS02945	hypothetical protein	0.278408	0.230282	62.0303	82.2763	71.3401	99.0009	122.043	113.102
SGL_RS02950	hypothetical protein	0.0400242	0.876002	56.7623	68.3587	63.4113	79.7266	86.1165	77.4651
SGL_RS02955	aminotransferase class I/II-fold pyridoxal phosphate-dependent enzyme	0.16145	0.384842	24.3314	26.7931	29.21	41.6694	37.5814	34.2807
SGL_RS02960	alanine dehydrogenase	-0.0998018	0.565315	18.6243	15.1131	15.3296	21.3264	17.7557	18.0714
SGL_RS02965	pyridoxine 5'-phosphate synthase	-0.30363	0.216795	91.3277	69.3196	64.6105	97.4747	63.0773	62.3422
SGL_RS02970	DUF2488 family protein	-0.274385	0.0564524	165.514	138.542	128.775	163.383	141.152	139.428
SGL_RS02975	hypothetical protein	0.184178	0.244946	64.0564	55.5259	56.7304	98.9378	77.2987	76.3394
SGL_RS02980	peptide-methionine (R)-S-oxide reductase MsrB	-0.00224488	0.991889	145.555	153.769	142.277	224.951	166.227	163.347
SGL_RS02985	trypsin-like peptidase domain-containing protein	-0.0361898	0.927108	102.759	107.642	113.637	191.504	101.154	105.416
SGL_RS02990	response regulator transcription factor	-0.558201	1.49087e-05	100.379	101.274	103.18	98.0845	77.1307	80.5654
SGL_RS02995	Gfo/Idh/MocA family oxidoreductase	-0.281893	0.125448	56.416	63.0191	65.9504	74.6438	56.4028	58.2435
SGL_RS03000	spore maturation protein	-0.0790335	0.750528	39.1394	33.6257	36.2139	54.3025	35.9842	38.6757
SGL_RS03005	spore maturation protein B	0.0250316	0.927228	53.4825	51.9666	47.9407	80.9392	58.8381	56.5435
SGL_RS03010	4-alpha-glucanotransferase	0.14149	0.62034	99.2049	60.7829	62.4294	123.832	92.5651	93.5837
SGL_RS03015	VOC family protein	-0.148163	0.411257	13.7272	13.7802	11.7716	16.1182	14.0225	13.9091
SGL_RS03020	thiamine-phosphate kinase	-0.403111	0.0394465	24.8441	25.6996	26.3162	30.2304	20.389	20.7462
SGL_RS03025	hypothetical protein	-0.26536	0.41905	15.7566	19.8332	19.6907	11.6817	20.1566	22.9026
SGL_RS03030	hypothetical protein	-0.08432	0.840768	12.9234	20.3199	20.0831	14.0418	24.2413	23.6071
SGL_RS03035	diguanylate cyclase	-0.0452683	0.833713	27.1823	27.5854	30.5429	39.4512	32.6952	31.4703
SGL_RS03040	MASE1 domain-containing protein	-0.226413	0.308496	13.9157	12.1975	10.7606	16.3347	10.8414	11.8128
SGL_RS03045	GNAT family N-acetyltransferase	-0.217669	0.344761	5.33459	6.22099	6.71147	6.92996	6.6373	5.7295
SGL_RS03055	protoporphyrinogen oxidase HemJ	0.282645	0.0258693	154.435	156.961	158.73	233.149	248.288	238.664
SGL_RS03060	phosphoadenosine phosphosulfate reductase	0.582179	2.34662e-11	86.0015	80.1373	77.3726	158.625	152.737	148.278
SGL_RS03065	heat-inducible transcriptional repressor HrcA	0.336815	0.000876314	79.3143	67.0651	69.2673	119.098	113.999	109.226
SGL_RS03075	shikimate kinase	0.188375	0.318732	22.2934	19.5688	17.9142	31.119	24.3175	30.507
SGL_RS03080	transaldolase	-0.0755486	0.840395	333.301	162.523	190.773	302.761	241.884	256.331
SGL_RS03085	DUF2862 domain-containing protein	0.402841	0.0756896	328.457	194.55	203.963	441.567	399.556	395.327
SGL_RS03090	ArsA family ATPase	0.304705	0.164992	144.42	96.6013	97.8443	210.464	164.993	158.411
SGL_RS03095	peptide-methionine (S)-S-oxide reductase MsrA	-0.124907	0.561396	226.201	222.813	211.152	311.288	233.148	212.212
SGL_RS03100	DUF2288 domain-containing protein	0.104989	0.632797	171.139	163.73	168.937	278.129	217.526	188.534
SGL_RS03105	tetratricopeptide repeat protein	0.294707	0.0308549	65.1514	62.0507	64.6202	114.095	95.3177	88.1467
SGL_RS03110	J domain-containing protein	0.315421	0.0374357	50.7776	43.7843	46.3522	67.5749	77.3575	76.2341
SGL_RS03115	thylakoid membrane photosystem I accumulation factor	0.15663	0.495179	116.275	105.702	105.707	125.98	166.006	167.007
SGL_RS03120	hypothetical protein	0.162645	0.613927	471.101	324.593	374.811	388.9	608.917	656.135
SGL_RS03125	glycosyltransferase family 2 protein	0.401073	0.0103239	92.4926	70.3916	77.1586	125.741	142.974	132.288
SGL_RS03130	HEAT repeat domain-containing protein	0.246984	0.175152	226.483	178.013	182.852	263.886	299.954	313.045
SGL_RS03135	prephenate dehydratase	-0.158566	0.239712	80.2843	65.2719	66.7319	81.0394	76.3161	79.3823
SGL_RS03145	MASE1 domain-containing protein	0.100593	0.491162	82.9288	79.2961	80.4762	124.275	101.199	101.673
SGL_RS03155	HD domain-containing protein	0.0407274	0.858319	24.4907	27.0175	26.9448	38.2268	31.4351	31.6449
SGL_RS03160	7,8-didemethyl-8-hydroxy-5-deazariboflavin synthase subunit CofH	-0.162106	0.315086	28.1217	24.3124	29.4052	33.5949	27.4733	30.0976
SGL_RS03165	VOC family protein	-0.237812	0.215269	15.023	11.0734	12.4745	15.1108	13.1247	12.3419
SGL_RS03170	hypothetical protein	-0.454958	0.00279404	37.2347	39.1943	39.2557	41.1926	31.3582	31.717
SGL_RS03175	hypothetical protein	0.634593	6.04554e-06	70.6571	70.4744	77.941	137.655	155.512	141.463
SGL_RS03180	DUF3611 family protein	0.576414	0.00391184	333.144	320.181	380.741	549.548	755.173	697.664
SGL_RS03185	biotin--[acetyl-CoA-carboxylase] ligase	0.341808	0.309212	672.066	783.703	1003.25	832.968	1649.33	1677.54
SGL_RS03190	universal stress protein	0.104336	0.785231	1075.33	1137.66	1385.72	1033.21	1887.32	1973.04
SGL_RS03195	bifunctional demethylmenaquinone methyltransferase/2-methoxy-6-polyprenyl-1,4-benzoquinol methylase UbiE	-0.582709	0.000216321	58.7592	63.0282	71.4728	58.0693	52.854	47.08
SGL_RS03210	NADP-dependent isocitrate dehydrogenase	-0.683553	6.02226e-07	67.3019	77.2105	76.6901	57.9527	56.7752	54.1254
SGL_RS03215	Uma2 family endonuclease	-0.328964	0.0440971	114.23	133.347	137.621	136.675	123.607	119.877
SGL_RS03220	Rpn family recombination-promoting nuclease/putative transposase	-0.183066	0.281647	65.3742	53.9127	57.7675	76.0865	60.8672	57.2139
SGL_RS03225	NAD(P)H-quinone oxidoreductase subunit 4	0.283129		165.648	96.7087	78.6558	1599.96	57.4429	48.2935
SGL_RS03230	MFS transporter	0.446684	0.213371	14.5016	9.44021	9.77711	39.1071	12.7675	14.9168
SGL_RS03235	C-3',4' desaturase CrtD	0.199979	0.584292	4.03444	4.57204	4.01145	10.0824	4.40459	4.61471
SGL_RS03240	YggT family protein	0.224636	0.107029	683.749	577.948	574.399	862.212	895.602	933.789
SGL_RS03245	Fe(3+) ABC transporter substrate-binding protein	-0.454601	0.189374	216.023	347.663	356.628	134.085	311.882	293.624
SGL_RS03250	tRNA (guanosine(37)-N1)-methyltransferase TrmD	-0.0872774	0.831472	213.385	243.518	291.351	180.491	339.446	342.894
SGL_RS03255	ATP-dependent 6-phosphofructokinase	0.396279	0.147586	131.159	63.5568	83.7645	147.231	166.831	162.488
SGL_RS03260	FUSC family protein	0.271396	0.0928504	13.9743	11.0783	12.2494	17.5603	19.9628	19.1848
SGL_RS03265	photosystem II complex extrinsic protein PsbU	-0.37841	0.0183395	1576.72	1580.65	1585.71	1331.35	1610.11	1544.56
SGL_RS03270	HNH endonuclease	-0.142079	0.683931	275.884	438.863	469.521	351.25	496.043	469.952
SGL_RS03275	UDP-glucose/GDP-mannose dehydrogenase family protein	0.0440232	0.881714	24.2297	16.6712	19.9525	31.7505	22.8844	24.1172
SGL_RS03280	FAD-dependent hydroxylase	0.0211172	0.942303	78.7721	93.5797	85.4702	139.073	97.3728	94.0603
SGL_RS03285	fluoride efflux transporter CrcB	-0.0888383	0.636675	112.824	113.634	100.733	148.623	120.534	115.697
SGL_RS03290	lipopolysaccharide assembly protein LapA domain-containing protein	-0.164704	0.383784	145.738	176.072	149.95	174.683	179.392	169.925
SGL_RS03295	hypothetical protein	-1.03	2.86764e-05	1942.36	3369.71	2315.94	1228.45	1288.71	1567.16
SGL_RS03300	pilus motility taxis protein HmpF	-0.485979	0.00242165	57.871	47.5913	50.7593	40.506	46.0041	49.5629
SGL_RS03305	CO2 hydration protein	-0.388896	0.285555	131.444	231.954	251.709	96.2336	211.653	215.03
SGL_RS03310	SUMF1/EgtB/PvdO family nonheme iron enzyme	-0.0312539	0.942303	56.3641	101.461	115.172	80.9077	127.005	124.811
SGL_RS03315	FAD-binding oxidoreductase	0.340745	0.137262	126.738	95.2002	104.288	233.846	150.557	148.466
SGL_RS03320	EAL domain-containing protein	0.0636754	0.883395	17.2724	16.4782	14.6451	34.0161	15.2598	15.5136
SGL_RS03325	DUF697 domain-containing protein	-0.218868	0.378645	344.775	457.153	501.844	432.722	462.72	486.286
SGL_RS03330	cupin domain-containing protein	0.00683942	0.979296	235.916	273.143	278.69	302.246	343.205	345.6
SGL_RS03335	prolipoprotein diacylglyceryl transferase	0.0374626	0.885751	144.375	150.853	150.939	167.168	207.577	198.063
SGL_RS03340	Uma2 family endonuclease	0.467106	0.0751665	138.564	124.78	112.557	157.184	273.734	251.846
SGL_RS03345	oxygen-dependent coproporphyrinogen oxidase	0.153712	0.566202	350.994	281.654	296.004	336.566	474.785	486.929
SGL_RS03350	heme oxygenase (biliverdin-producing)	-0.468176	0.0325664	1718.07	1113.06	1209.82	1002.47	1210.69	1271.23
SGL_RS03355	hypothetical protein	-0.470574	0.00175497	15.935	13.8559	16.0481	12.8034	13.5882	14.2885
SGL_RS03360	50S ribosomal protein L28	-0.306878	0.094392	782.047	796.241	755.336	669.207	848.038	801.507
SGL_RS03365	Ycf66 family protein	-0.289171	0.000903117	127.368	115.237	115.011	129.508	116.582	118.879
SGL_RS03375	hypothetical protein	0.254877	0.125716	38.3505	41.7432	40.9515	70.3786	58.9788	53.7497
SGL_RS03380	sulfite reductase, ferredoxin dependent	-0.0421008	0.80656	247.732	261.041	265.872	317.999	307.268	316.447
SGL_RS03385	FTR1 family protein	0.10729	0.489936	105.12	109.367	109.096	163.868	140.441	134.353
SGL_RS03390	DNA polymerase III subunit beta	0.13887	0.330477	70.8018	71.2169	76.1005	104.084	103.782	93.9164
SGL_RS03395	tryptophan synthase subunit alpha	0.060446	0.712101	120.77	120.549	127.83	156.939	165.813	159.472
SGL_RS03400	pentapeptide repeat-containing protein	-0.567617	0.00674146	249.517	283.134	327.934	289.962	190.214	220.19
SGL_RS03405	DUF1622 domain-containing protein	-0.388993	0.151766	96.6574	138.137	160.327	150.077	101.508	112.197
SGL_RS03410	LL-diaminopimelate aminotransferase	0.376424	0.0224538	16.5384	19.258	19.9119	30.4755	31.3686	30.1917
SGL_RS03415	SH3 domain-containing protein	0.446372	0.11806	35.0313	43.6969	41.4401	48.7931	83.5361	85.7114
SGL_RS03420	UbiD family decarboxylase	0.312808	0.0749236	61.5674	49.0087	52.5872	75.7059	88.8877	91.2442
SGL_RS03425	precorrin-3B C(17)-methyltransferase	0.123537	0.631229	34.7237	24.89	23.8863	45.9181	32.4574	36.3477
SGL_RS03430	DUF4335 domain-containing protein	0.198104	0.199481	127.738	126.447	127.999	215.887	164.747	173.338
SGL_RS03435	3-deoxy-7-phosphoheptulonate synthase	0.411199	0.000535395	438.344	341.728	371.749	670.437	630.906	628.626
SGL_RS03440	PAM68 family protein	0.402354	0.00790201	762.778	755.839	749.795	1523.4	1190.21	1110.13
SGL_RS03445	30S ribosomal protein S15	0.341565	0.0538349	1263.86	1125.17	1143.76	2352.14	1767.59	1594.45
SGL_RS03450	permease	0.64799	7.5444e-08	56.8181	46.1554	45.6691	108.038	93.1963	94.9812
SGL_RS03455	tetratricopeptide repeat protein	0.562576	0.00446251	87.1583	72.4974	70.1917	190.881	129.097	123.23
SGL_RS03460	hypothetical protein	0.048409	0.821354	151.837	159.512	157.75	238.934	183.689	188.073
SGL_RS03465	allophycocyanin subunit alpha-B	-0.416543	1.28048e-05	1279.84	1243.43	1246.47	1168.38	1161.76	1180.7
SGL_RS03470	methionine adenosyltransferase	-0.252216	0.46295	187.578	166.399	148.38	268.605	121.054	119.506
SGL_RS03475	tRNA dihydrouridine(20/20a) synthase DusA	-0.326009	0.0751251	34.0037	33.8611	33.325	41.039	30.9969	27.7804
SGL_RS03480	Uma2 family endonuclease	-0.199516	0.339496	34.0343	24.0471	24.3486	32.8046	26.4375	29.5006
SGL_RS03485	translation initiation factor IF-3	-0.250612	0.302028	550.683	640.92	669.539	832.697	567.165	536.682
SGL_RS03490	YaaW family protein	0.468079	0.00268573	213.329	177.951	212.408	423.937	323.509	319.93
SGL_RS03495	metal-binding protein	0.518287	6.62358e-05	98.2555	78.5968	93.3036	181.946	150.092	159.469
SGL_RS03505	exopolysaccharide transport family protein	-0.219865	0.0763975	145.272	153.904	155.747	171.22	156.672	159.668
SGL_RS03515	Uma2 family endonuclease	-0.561763	0.000171195	51.1218	39.8092	49.1486	39.3507	35.1898	41.5091
SGL_RS03520	ABC transporter permease	-0.320736	0.0124868	38.8312	32.5514	35.4718	35.5937	33.0569	37.4341
SGL_RS03525	hypothetical protein	-0.301387	0.00530109	90.6955	89.1469	92.5169	98.9208	86.5651	89.826
SGL_RS03530	DUF29 domain-containing protein	-0.108653	0.363519	73.4236	66.1304	64.9177	81.7754	76.8396	78.217
SGL_RS03535	Uma2 family endonuclease	-0.0868646	0.545012	69.5974	60.5975	59.6152	80.1071	68.9486	74.1781
SGL_RS03540	ABC transporter ATP-binding protein	0.065942	0.773989	28.8975	21.872	20.5725	33.2996	28.46	31.7628
SGL_RS03545	glucose-1-phosphate cytidylyltransferase	-0.0266587	0.883395	48.7515	44.6395	42.0446	55.4319	53.726	56.9448
SGL_RS03550	CDP-glucose 4,6-dehydratase	0.0730489	0.595583	47.8749	41.115	46.0698	60.8406	57.1939	59.8616
SGL_RS03555	dTDP-4-dehydrorhamnose 3,5-epimerase	0.0910684	0.545012	37.0956	29.8805	33.3926	46.6523	43.6125	43.8031
SGL_RS03560	class I SAM-dependent methyltransferase	0.0829801	0.598911	20.8733	16.801	17.9275	26.2749	23.1955	24.3643
SGL_RS03565	DUF29 domain-containing protein	-0.174233	0.188792	59.9911	55.8097	53.1081	61.7753	60.0963	64.5683
SGL_RS03570	Uma2 family endonuclease	-0.45544	0.00274896	56.4184	49.6882	53.7517	57.4326	41.6672	44.6555
SGL_RS03575	Uma2 family endonuclease	-0.205202	0.356801	60.5498	45.3104	48.4933	68.6499	46.5496	50.4688
SGL_RS03580	DUF2442 domain-containing protein	-0.0130317	0.945126	39.9987	38.0076	38.6001	48.3642	50.9818	45.1419
SGL_RS03585	DegT/DnrJ/EryC1/StrS family aminotransferase	0.035097	0.884607	26.3091	19.3344	19.8721	30.3619	27.6778	25.9574
SGL_RS03590	ATP-grasp domain-containing protein	-0.506074	1.41989e-05	50.6123	45.0512	47.4917	47.3879	38.8519	38.6063
SGL_RS03595	NAD-dependent epimerase/dehydratase family protein	-0.327715	0.0198429	60.591	47.1494	52.9581	59.2696	51.0606	48.2817
SGL_RS03600	class I SAM-dependent methyltransferase	-0.345667	0.000420185	93.2427	79.7709	85.4863	90.3435	81.8084	81.035
SGL_RS03605	cephalosporin hydroxylase family protein	-0.31815	0.0419142	86.5893	67.9522	65.5771	81.3834	68.0993	68.7182
SGL_RS03610	hypothetical protein	-0.370308	0.0321842	121.172	95.2092	89.9837	112.324	91.7915	87.4382
SGL_RS03615	type II toxin-antitoxin system PemK/MazF family toxin	-0.467184	0.0015268	81.6527	67.2747	68.6127	75.4707	60.4526	57.9046
SGL_RS03620	glycosyltransferase	-0.225434	0.0751665	22.4063	19.8431	21.0941	24.8497	22.4796	20.1809
SGL_RS03625	glycosyltransferase family 4 protein	-0.330427	0.00178239	38.8751	35.0204	36.6006	39.8629	35.839	33.6917
SGL_RS03630	glycosyltransferase	-0.0422301	0.7887	47.8775	43.0493	40.4816	53.9289	51.9666	53.4941
SGL_RS03635	glycosyltransferase family 4 protein	-0.0331611	0.872903	29.8076	27.7064	28.4982	32.6932	36.7683	35.4229
SGL_RS03640	UDP-glucose 4-epimerase GalE	-0.272798	0.094904	27.1474	30.7883	29.9946	28.9953	30.008	31.1719
SGL_RS03645	FkbM family methyltransferase	-0.135909	0.531851	21.9781	16.7039	15.754	21.7436	19.0405	20.8444
SGL_RS03650	FkbM family methyltransferase	0.116733	0.537561	16.9462	13.124	13.5571	21.3127	19.3492	18.9324
SGL_RS03655	glycosyltransferase	0.134843	0.404648	13.4943	13.8838	12.5547	18.3342	19.1934	17.4945
SGL_RS03660	methyltransferase domain-containing protein	-0.16489	0.487113	26.7068	17.9322	20.9182	21.6144	25.864	24.5238
SGL_RS03665	GDP-mannose 4,6-dehydratase	-0.0603233	0.766538	47.8926	39.149	40.0095	47.1055	51.1331	53.3672
SGL_RS03670	glycosyltransferase	0.020961	0.919477	27.8479	25.1265	27.5289	32.2517	34.6614	35.1858
SGL_RS03675	hypothetical protein	0.114271	0.530537	13.6967	12.4418	12.4226	16.2826	18.9883	17.0707
SGL_RS03685	glycosyltransferase	-0.0341728	0.878651	26.9773	23.2899	23.8301	27.7788	30.6325	31.7889
SGL_RS03690	glycosyltransferase	0.140143	0.360016	38.4605	30.2175	33.1987	50.7091	43.1332	47.0743
SGL_RS03695	type II toxin-antitoxin system HicB family antitoxin	-0.0154414	0.935088	113.821	108.024	100.174	144.776	121.109	132.808
SGL_RS03700	type II toxin-antitoxin system HicA family toxin	0.0194877	0.929711	93.6391	100.923	100.295	132.702	113.399	128.49
SGL_RS03705	UDP-glucose 4-epimerase	0.142698	0.333845	64.179	61.6593	70.5407	96.7559	88.1933	87.4793
SGL_RS03715	hypothetical protein	-0.411506	0.0076951	66.1923	67.008	75.3842	72.9998	57.6974	62.8113
SGL_RS03720	DUF2283 domain-containing protein	-0.336217	0.084619	89.0651	87.6783	94.9437	108.323	71.2331	85.6285
SGL_RS03725	Uma2 family endonuclease	-0.210648	0.254191	67.5824	71.0101	73.066	90.9525	66.5677	70.3389
SGL_RS03730	hypothetical protein	-0.115607	0.637539	118.995	103.514	98.0822	156.368	102.939	109.69
SGL_RS03735	Uma2 family endonuclease	0.0255427	0.932946	59.6446	56.3253	49.55	89.5776	64.1787	58.2972
SGL_RS03740	hypothetical protein	-0.17195	0.516081	48.1142	61.2827	61.0293	52.687	64.5961	69.2593
SGL_RS03745	glycosyltransferase family 4 protein	0.160369	0.493815	31.4657	31.0263	31.0893	35.9703	47.2724	48.4206
SGL_RS03750	esterase-like activity of phytase family protein	0.431158	0.000670317	42.1017	34.2942	36.1214	62.1335	63.1243	66.2337
SGL_RS03755	FAD-binding oxidoreductase	-0.0704962	0.507336	136.441	126.986	133.26	165.746	152	154.739
SGL_RS03760	hypothetical protein	-0.235647	0.107029	270.628	215.99	217.122	275.515	235.054	231.794
SGL_RS03765	bestrophin family protein	0.31986	0.0262573	27.2603	29.078	29.6622	44.3913	47.5404	43.7235
SGL_RS03770	succinate--CoA ligase subunit beta	0.287816	0.0796989	87.0972	80.5787	92.3102	121.225	138.32	141.043
SGL_RS03775	membrane protein	0.139064	0.643124	263.288	325.764	346.424	343.411	491.246	470.73
SGL_RS03780	flotillin family protein	-0.276779	0.158198	43.4759	44.2496	49.4516	40.7267	47.1646	51.4437
SGL_RS03785	glycosyltransferase family 2 protein	-0.332555	0.0143012	31.1669	30.5295	31.5284	28.918	31.0187	31.7414
SGL_RS03790	GTPase ObgE	0.172804	0.367623	80.2673	87.945	98.086	121.852	123.889	133.078
SGL_RS03800	hydroxyacylglutathione hydrolase	0.43108	0.0127387	64.7446	73.8511	84.9865	133.356	127.734	125.248
SGL_RS03805	dihydroorotase	0.146513	0.346447	32.9616	31.1862	33.7626	42.7625	46.6115	46.5843
SGL_RS03810	ammonium transporter	-0.38199	0.213371	38.7852	63.6009	62.4942	38.0218	61.1222	49.6308
SGL_RS03815	hybrid sensor histidine kinase/response regulator	-0.303102	0.0362481	50.1289	37.4163	43.2003	45.4719	44.1916	41.4325
SGL_RS03820	universal stress protein	-0.328122	0.0985641	112.524	106.675	109.001	88.3226	119.005	112.171
SGL_RS03825	ExeM/NucH family extracellular endonuclease	0.228669	0.542677	10.4421	14.1516	11.0503	13.0194	13.5492	28.401
SGL_RS03830	choice-of-anchor I family protein	0.139806	0.746289	10.1451	24.6197	12.3126	11.2235	12.1945	56.9209
SGL_RS03840	adenylyl-sulfate kinase	-0.10313	0.555429	79.4903	76.7837	69.1071	100.188	78.4385	83.6036
SGL_RS03845	MotA/TolQ/ExbB proton channel family protein	-0.0426965	0.818323	112.118	88.6845	97.0397	132.809	111.883	116.576
SGL_RS03850	biopolymer transporter ExbD	0.00711809	0.967135	81.3028	68.1142	75.3894	103.507	91.165	88.1408
SGL_RS03855	16S rRNA (cytosine(967)-C(5))-methyltransferase RsmB	-0.0927337	0.441531	88.9699	77.8777	83.0878	97.8086	96.2815	98.3862
SGL_RS03865	calcium/sodium antiporter	0.0475729	0.900206	257.381	279.821	354.621	285.897	417.656	452.45
SGL_RS03870	histidinol dehydrogenase	0.902211	7.66844e-05	42.1643	39.2576	48.3584	81.2985	122.557	128.588
SGL_RS03885	response regulator transcription factor	0.318697	0.0259659	79.3072	76.8067	80.9901	115.522	130.8	126.705
SGL_RS03890	undecaprenyl/decaprenyl-phosphate alpha-N-acetylglucosaminyl 1-phosphate transferase	0.340592	0.0183395	125.965	95.9279	99.8491	170.296	167.771	175.338
SGL_RS03895	MBL fold metallo-hydrolase	-0.655767	0.000277301	70.9004	91.1534	94.3557	68.4032	63.863	64.5999
SGL_RS03900	adenylate/guanylate cyclase domain-containing protein	-0.0611344	0.810822	29.9691	32.9955	33.5545	33.7492	40.3876	41.1139
SGL_RS03905	DUF928 domain-containing protein	-0.278024	0.373974	44.2045	51.8783	59.6692	34.5389	58.4895	60.4095
SGL_RS03910	alpha/beta hydrolase	0.235677	0.264569	12.1845	10.1701	11.1093	14.1614	16.9593	18.6881
SGL_RS03915	DUF4870 domain-containing protein	-0.319412	0.0806702	59.4599	54.4053	53.7699	47.5169	56.9859	60.4393
SGL_RS03920	urease accessory protein UreG	-0.0078265	0.968302	33.7369	27.2713	28.6001	36.5269	38.0243	36.8231
SGL_RS03925	diguanylate cyclase	-0.325116	0.0193211	16.8827	17.0973	17.8218	19.4801	16.2281	15.6457
SGL_RS03930	hypothetical protein	-0.0832365	0.652002	31.3062	29.0504	29.7902	41.8868	33.0723	31.5213
SGL_RS03935	SLC13 family permease	-0.0704751	0.611486	47.1141	45.5359	44.9728	54.5818	56.5635	52.5631
SGL_RS03940	polysaccharide pyruvyl transferase CsaB	0.0846166	0.68641	42.7364	44.1213	53.569	65.2514	61.1038	61.0018
SGL_RS03945	DUF2949 domain-containing protein	-0.377346	0.135073	475.261	263.888	281.547	346.567	285.294	308.015
SGL_RS03950	homocysteine biosynthesis protein	0.219975	0.342403	137.736	88.7538	98.2039	188.997	144.922	145.49
SGL_RS03955	bifunctional oligoribonuclease/PAP phosphatase NrnA	0.0763634	0.693685	74.9652	75.6104	82.0883	119.922	92.4307	96.6605
SGL_RS03960	CHAT domain-containing protein	-0.00708692	0.982313	60.7861	59.5898	63.0339	58.1215	81.0102	87.9347
SGL_RS03965	AAA family ATPase	-0.0773056	0.486176	53.6806	47.4394	49.6872	62.5939	57.0331	59.018
SGL_RS03970	thiamine phosphate synthase	0.150707	0.383881	50.6049	57.7881	50.9356	81.334	73.7068	68.095
SGL_RS03975	BtpA/SgcQ family protein	0.00089504	0.995141	78.7177	64.7168	63.656	95.1067	79.1655	84.9121
SGL_RS03985	hypothetical protein	-0.17333	0.360976	635.654	749.49	794.597	835.779	781.797	792.062
SGL_RS03990	hypothetical protein	0.12158	0.385031	240.028	241.212	264.372	350.959	331.618	336.358
SGL_RS03995	FAD-dependent oxidoreductase	0.820801	1.80673e-05	20.1889	21.7795	23.1728	42.0951	56.7068	53.2557
SGL_RS04000	RluA family pseudouridine synthase	0.83787	4.15923e-05	7.37589	8.63978	7.26142	23.7834	17.3421	14.8874
SGL_RS04005	cyclic diguanylate phosphodiesterase	0.661483	0.00808718	29.5189	30.9908	25.0602	84.7433	41.7861	58.9353
SGL_RS04010	response regulator	0.0579402	0.887149	11.1753	19.6237	17.3055	17.4881	21.7841	24.1146
SGL_RS04015	Na+/H+ antiporter NhaS4	0.018475	0.954875	9.32208	11.5775	12.1383	11.5049	15.757	14.632
SGL_RS04020	hypothetical protein	0.423573	0.0012957	26.3189	21.1241	26.3037	42.6984	41.1226	41.2734
SGL_RS04025	proton extrusion protein PcxA	0.49212	0.0281057	10.4965	7.7178	7.68173	13.0979	18.7335	15.4371
SGL_RS04030	DUF4278 domain-containing protein	0.309625	0.383953	2169.31	939.328	1184.32	1628.46	3000.19	2394.68
SGL_RS04035	ParA family protein	-0.0882559	0.699643	14.0249	14.5911	17.7954	19.6206	16.3166	18.5432
SGL_RS04040	Hsp20/alpha crystallin family protein	0.235568	0.559675	169.076	358.342	367.573	279.657	524.346	617.444
SGL_RS04045	hypothetical protein	0.158207	0.684366	236.513	399.633	390.965	316.889	573.952	592.749
SGL_RS04050	c-type cytochrome biogenesis protein CcsB	-0.0562458	0.813731	265.518	276.083	311.58	314.056	348.163	361.344
SGL_RS04055	winged helix-turn-helix transcriptional regulator	-0.351359	0.00550771	58.3373	59.1126	61.6422	57.309	57.6176	59.1518
SGL_RS04060	lipoyl synthase	-0.140123	0.399918	56.8455	47.6397	43.1519	59.2949	52.6953	54.7325
SGL_RS04065	hypothetical protein	0.316845	0.00961657	21.1677	20.0581	19.8704	32.0839	33.3461	30.4346
SGL_RS04070	sterol desaturase family protein	0.494144	0.00731799	11.7598	9.42286	8.57545	16.3067	19.2382	18.29
SGL_RS04075	DUF565 domain-containing protein	0.231932	0.406033	28.5389	23.7044	21.4923	27.6583	43.7941	38.8934
SGL_RS04080	NnrU	0.0500156	0.75371	168.38	156.043	179.615	234.022	205.98	214.382
SGL_RS04085	YlqD family protein	-0.0843531	0.63502	263.754	211.261	204.08	276.378	269.498	251.731
SGL_RS04090	photosystem I reaction center subunit XII	-0.15203	0.563024	1510.57	1189.26	1097.27	1169.39	1638.11	1385.82
SGL_RS04095	hypothetical protein	-0.15956	0.371856	226.396	185.265	176.597	204.668	221.865	225.887
SGL_RS04100	UDP-3-O-acyl-N-acetylglucosamine deacetylase	0.153917	0.476129	63.9253	43.705	48.6471	69.1493	76.0854	72.8637
SGL_RS04105	alpha/beta hydrolase	-0.42741	0.00142571	78.6076	77.0102	78.9695	67.1434	74.1504	74.0043
SGL_RS04110	hypothetical protein	0.018424	0.961759	81.0326	118.636	155.952	138.357	149.729	165.779
SGL_RS04115	ATP-dependent zinc metalloprotease FtsH3	-0.49511	4.29789e-05	461.922	507.086	494.875	453.7	423.029	410.719
SGL_RS04120	IS5 family transposase	-0.0891087	0.697637	6.34797	5.18416	5.10726	6.81908	6.79076	5.95419
SGL_RS04125	type II toxin-antitoxin system VapC family toxin	0.155331	0.493203	13.8598	10.6731	10.2508	16.1697	15.9621	17.0256
SGL_RS04130	virulence factor	0.151769	0.581902	16.518	15.7488	10.6449	22.4996	17.7557	20.1748
SGL_RS04135	type II toxin-antitoxin system mRNA interferase toxin, RelE/StbE family	-0.0336731	0.923805	19.6521	17.384	13.4722	26.0501	17.9907	17.6318
SGL_RS04140	hypothetical protein	0.0631566	0.819429	38.9976	30.6568	28.8138	52.2195	39.9314	37.3094
SGL_RS04145	DUF86 domain-containing protein	-0.171297	0.549369	27.2888	20.4176	17.6926	30.6272	20.3643	20.5976
SGL_RS04150	nucleotidyltransferase family protein	-0.0327944	0.917046	25.6592	19.9755	19.3679	32.0235	21.1569	26.2707
SGL_RS04155	RNA-directed DNA polymerase	-0.468296	0.000810832	40.198	43.7994	44.2341	43.1154	36.3234	35.218
SGL_RS04160	glutamate synthase large subunit	0.388103	0.214229	175.747	160.38	187.484	180.414	357.882	371.068
SGL_RS04175	PQQ-dependent sugar dehydrogenase	0.13542	0.482992	44.3602	46.3003	51.8394	61.8084	65.9873	69.0838
SGL_RS04180	hydrogenobyrinic acid a,c-diamide synthase (glutamine-hydrolyzing)	0.366577	0.00145338	16.1981	13.8149	14.061	23.9029	24.3128	23.3852
SGL_RS04185	TIGR00303 family protein	0.089415	0.635401	13.5399	13.324	13.7871	16.9151	19.3029	17.992
SGL_RS04190	AMP-binding protein	-0.227879	0.0850434	40.4024	40.2889	38.8868	40.6755	43.9813	42.2894
SGL_RS04195	response regulator	-0.368915	0.0114746	43.3236	47.585	48.7529	43.5043	44.4773	45.7837
SGL_RS04200	response regulator	-0.0419112	0.800601	219.423	219.759	204.493	257.431	257.701	266.132
SGL_RS04205	chemotaxis protein CheW	0.0841179	0.525623	170.117	154.83	165.445	214.331	221.928	214.407
SGL_RS04210	methyl-accepting chemotaxis protein	-0.0212353	0.902151	131.144	116.74	118.019	169.458	140.551	141.506
SGL_RS04215	ABC transporter permease	-0.014581	0.938952	72.7014	69.4155	72.9215	101.178	84.3904	81.3062
SGL_RS04220	TatA/E family twin arginine-targeting protein translocase	0.306854	0.0684886	72.8734	65.3111	53.2704	100.192	100.348	99.1228
SGL_RS04225	diguanylate cyclase	0.28646	0.00982255	23.0465	21.0171	22.8705	33.9966	34.2634	34.3628
SGL_RS04230	exonuclease subunit SbcC	-0.244315	0.334121	10.6907	9.61306	8.57908	13.4536	8.25469	8.32218
SGL_RS04235	pentapeptide repeat-containing protein	-0.0128146	0.954797	23.9799	24.1473	22.8207	34.4824	28.3331	25.3398
SGL_RS04240	50S ribosomal protein L32	-0.288169	0.0236703	841.364	831.215	840.083	820.97	898.33	835.55
SGL_RS04245	dolichyl-phosphate-mannose--protein mannosyltransferase	-0.00549524	0.979084	119.926	115.144	127.204	142.593	155.123	153.241
SGL_RS04250	enoyl-ACP reductase FabI	-0.026104	0.929711	93.8054	62.8063	63.0637	96.751	85.417	86.2923
SGL_RS04255	tetratricopeptide repeat protein	0.171367	0.390295	90.7314	65.8322	63.6228	106.519	104.646	100.456
SGL_RS04260	DUF2993 domain-containing protein	0.316467	0.0236929	44.0279	34.4228	38.3263	59.3759	61.6156	62.2131
SGL_RS04265	calcium-binding protein	-0.0353109	0.933238	502.498	401.464	552.234	379.202	664.69	707.071
SGL_RS04275	magnesium chelatase subunit H	-0.259974	0.0203301	321.679	328.69	320.728	365.148	313.345	333.66
SGL_RS04280	ATP-dependent endonuclease	-0.175422	0.446218	17.9693	15.094	14.9504	22.3137	16.1379	14.3332
SGL_RS04285	DUF2157 domain-containing protein	0.00421753	0.980601	27.9859	27.0614	27.0436	33.783	35.0968	34.0712
SGL_RS04290	nucleoside triphosphate pyrophosphohydrolase	0.542548	0.00268573	18.586	18.7163	14.6446	29.6231	35.4912	32.2382
SGL_RS04295	glycosyltransferase	0.335397	0.10572	32.2635	22.3528	20.5294	40.8756	39.0508	40.7216
SGL_RS04300	PAS domain S-box protein	-0.0148262	0.939777	10.5244	8.88996	9.39808	13.6006	11.127	10.9818
SGL_RS04310	MCE family protein	0.238381	0.0708416	18.6368	14.9588	16.4346	25.3848	23.4826	25.3618
SGL_RS04315	ABC transporter ATP-binding protein	-0.191073	0.327179	29.1124	20.9542	22.4808	30.0033	24.5849	24.2016
SGL_RS04320	hypothetical protein	-0.399445	0.0971062	45.7572	26.1659	30.8211	35.6902	27.3924	30.5881
SGL_RS04325	CHAT domain-containing protein	-0.142227	0.714112	30.7426	42.8485	48.2942	26.8068	52.3802	54.3003
SGL_RS04330	NAD(P)H-dependent glycerol-3-phosphate dehydrogenase	-0.010932	0.942303	56.6988	56.0771	56.0324	70.5565	69.3253	69.6849
SGL_RS04335	GNAT family N-acetyltransferase	0.0874827	0.494703	59.0456	55.5385	57.8008	82.159	71.3882	76.0742
SGL_RS04340	type I glutamate--ammonia ligase	-0.654497	0.000867938	766.873	1054.71	1048.39	726.402	756.07	706.056
SGL_RS04345	response regulator	-0.225484	0.281647	8.97353	10.3951	11.0895	9.81053	10.857	11.5285
SGL_RS04350	PleD family two-component system response regulator	0.077225	0.783297	37.6538	49.4962	50.3571	57.0793	60.8118	65.0275
SGL_RS04355	FKBP-type peptidyl-prolyl cis-trans isomerase	-0.494045	0.00286732	436.875	424.718	410.449	458.162	325.692	326.287
SGL_RS04360	5-formyltetrahydrofolate cyclo-ligase	-0.140333	0.402539	191.859	167.004	177.212	239.095	184.205	183.98
SGL_RS04365	HAD family hydrolase	0.425326	0.00808747	51.8002	35.9958	41.1889	74.1501	73.5087	72.2028
SGL_RS04370	class I SAM-dependent methyltransferase	0.0439447	0.869072	70.7063	50.2731	49.6213	78.9461	68.4449	72.4394
SGL_RS04375	hypothetical protein	0.0661642	0.831108	21.3602	28.7138	23.8821	28.6664	35.5282	33.1649
SGL_RS04380	tellurium resistance TerZ family protein	0.189659	0.233568	25.3451	23.4252	22.7892	37.2403	35.7862	29.7536
SGL_RS04385	glutamate decarboxylase	-0.0532279	0.803938	52.3195	40.3415	38.8584	56.1984	52.1032	49.6573
SGL_RS04390	DUF433 domain-containing protein	0.258494	0.240657	30.033	27.035	34.5713	40.3398	49.5573	49.3622
SGL_RS04395	DUF5615 family PIN-like protein	0.448909	0.0602806	29.6888	27.8811	29.5538	38.2395	58.1086	58.2653
SGL_RS04400	carbon-nitrogen hydrolase family protein	0.439522	0.0713485	43.8311	44.4084	50.5415	60.7006	91.7358	92.5721
SGL_RS04405	urease accessory protein UreD	-0.25843	0.202771	215.651	205.855	227.122	188.1	231.204	247.1
SGL_RS04410	photosystem II protein PsbQ	-0.499688	0.000134365	865.293	901.476	906.238	738.497	796.762	795.902
SGL_RS04415	prohibitin family protein	-0.291081	0.122936	37.6319	32.3283	39.7953	32.9494	36.506	40.8218
SGL_RS04420	gamma carbonic anhydrase family protein	0.202506	0.255446	34.1418	27.0035	31.806	41.9661	44.3174	48.3087
SGL_RS04425	hypothetical protein	-0.0599831	0.883395	55.2521	49.614	60.7427	42.0068	76.4124	76.9857
SGL_RS04430	CocE/NonD family hydrolase	0.251441	0.132204	23.1558	26.0072	27.0311	41.845	38.4185	34.6861
SGL_RS04435	FAD-dependent thymidylate synthase	-0.390113	0.0419024	98.7153	109.704	111.915	124.363	88.6834	88.0181
SGL_RS04440	photosystem II reaction center protein K	-0.305193	0.186318	1088.49	715.585	711.864	963.8	704.159	813.659
SGL_RS04445	1-acyl-sn-glycerol-3-phosphate acyltransferase	0.230201	0.266485	78.9312	90.3402	106.959	140.582	130.749	140.563
SGL_RS04450	BolA family transcriptional regulator	-0.0436181	0.881577	166.047	108.562	114.631	162.072	147.911	159.192
SGL_RS04455	Grx4 family monothiol glutaredoxin	-0.051013	0.768202	355.038	306.398	285.875	412.207	353.264	376.705
SGL_RS04460	YbaB/EbfC family nucleoid-associated protein	-0.185303	0.119113	223.492	210.459	210.148	237.79	221.647	246.572
SGL_RS04465	histidinol dehydrogenase	0.0270623	0.895003	74.6951	59.4832	63.2836	94.7717	78.9441	78.2221
SGL_RS04470	mercuric reductase	0.536948	3.08122e-09	20.2957	18.4841	18.1688	36.7297	34.0402	33.4314
SGL_RS04475	hypothetical protein	-0.055959	0.71496	61.0778	60.3881	57.7502	78.6349	69.8294	67.0773
SGL_RS04480	urease subunit alpha	-0.0836437	0.580545	74.9173	65.9472	71.4665	94.7804	77.9649	77.8914
SGL_RS04485	DUF29 domain-containing protein	-0.00974242	0.946375	108.473	93.9816	95.7431	131.45	119.86	119.213
SGL_RS04490	2TM domain-containing protein	-0.179516	0.169107	175.155	157.576	149.295	178.099	168.94	182.91
SGL_RS04495	pentapeptide repeat-containing protein	-0.143623	0.671719	317.59	349.791	382.53	260.504	458.69	440.224
SGL_RS04500	hypothetical protein	0.307887	0.377847	224.899	344.603	420.397	361.376	674.854	602.979
SGL_RS04505	phospholipid carrier-dependent glycosyltransferase	0.48905	0.0165204	25.1152	27.3098	32.1891	44.0423	55.9243	53.7053
SGL_RS04510	DUF561 domain-containing protein	-0.390353	0.000194974	694.89	587.632	592.621	638.652	579.787	558.144
SGL_RS04515	1-deoxy-D-xylulose-5-phosphate synthase	0.0150218	0.938605	355.18	338.764	371.076	431.374	452.963	461.276
SGL_RS04520	rubredoxin	-0.531892	0.0105593	563.963	588.718	568.918	637.447	407.788	397.043
SGL_RS04525	photosynthesis system II assembly factor Ycf48	-0.51925	0.0676885	409.845	399.094	391.773	500.454	238.141	238.367
SGL_RS04530	cytochrome b559 subunit alpha	-0.843649	2.14794e-13	2585.35	2695.52	2673.18	2014.77	1787.63	1646.1
SGL_RS04535	cytochrome b559 subunit beta	-0.68464	1.19509e-10	4613.58	4431.02	4273.16	3828.66	3305.45	3110.61
SGL_RS04540	photosystem II reaction center protein L	-0.488516	0.000171195	5689.49	4948.94	4638.7	5096.83	4124.79	4227.93
SGL_RS04545	photosystem II reaction center protein J	-0.506938	4.81881e-05	3970.93	3409.84	3173.61	3363.69	2820.78	2984.18
SGL_RS04550	glutamate 5-kinase	-0.0367071	0.860986	30.2043	29.0171	34.0638	39.473	38.7894	35.497
SGL_RS04560	IS4 family transposase	0.285765	0.273834	6.0718	7.20751	8.793	11.0507	13.5976	9.99854
SGL_RS04565	hypothetical protein	0.610872	0.00336126	7.29977	5.54941	6.61122	10.702	14.9534	13.2394
SGL_RS04570	Uma2 family endonuclease	0.438857	0.0124991	35.0427	27.8543	33.4003	48.9301	59.3755	58.0162
SGL_RS04575	hypothetical protein	0.232293	0.131342	72.6625	57.2048	59.1865	89.7687	93.0504	96.1725
SGL_RS04580	DNA topoisomerase (ATP-hydrolyzing) subunit A	-0.0511009	0.683428	25.4702	23.8479	24.3362	32.1255	28.0365	28.8001
SGL_RS04585	response regulator	-0.151185	0.412074	84.8336	85.9074	103.989	109.72	100.363	98.3066
SGL_RS04590	zinc-dependent peptidase	0.128728	0.374136	50.2222	47.6759	52.0238	76.9545	65.957	63.1908
SGL_RS04595	PPC domain-containing protein	0.232184	0.0922988	41.9837	37.9131	43.9145	62.8749	57.072	63.1336
SGL_RS04600	hypothetical protein	0.011504	0.944434	86.6761	72.5805	73.4975	105.231	95.3206	92.9771
SGL_RS04605	hypothetical protein	-0.237682	0.219172	141.652	152.784	140.303	139.967	173.149	142.426
SGL_RS04610	Uma2 family endonuclease	-0.169441	0.259537	66.1405	70.6222	70.5905	81.8628	77.9799	70.2032
SGL_RS04615	transcriptional repressor	-0.0837366	0.60705	104.347	112.071	111.947	131.541	130.892	124.813
SGL_RS04620	zinc ABC transporter substrate-binding protein	-1.3748	5.0062e-18	14.4293	11.3791	12.5861	5.73702	6.56647	4.93025
SGL_RS04625	metal ABC transporter ATP-binding protein	-0.881391	3.87328e-10	18.2213	14.3647	16.6621	10.937	11.5873	9.84212
SGL_RS04630	metal ABC transporter permease	-0.829508	1.61764e-08	19.3668	14.8958	18.5817	11.7471	12.6375	11.576
SGL_RS04635	hypothetical protein	-0.199084	0.570879	80.4284	100.554	100.417	61.4429	115.161	118.088
SGL_RS04640	cadherin domain-containing protein	-0.449576	0.0224135	72.0193	93.8428	96.7931	76.3321	76.9485	81.3757
SGL_RS04645	PhoH family protein	-0.0748556	0.696418	39.5441	42.1778	46.9932	52.2747	48.7825	51.6998
SGL_RS04650	tetratricopeptide repeat protein	0.000804809	0.997888	45.1254	49.6168	57.7188	46.9982	71.6544	71.5306
SGL_RS04655	phycobiliprotein lyase	-0.20949	0.0675467	146.72	138.225	147.661	153.986	153.727	158.38
SGL_RS04660	phycobilisome rod-core linker polypeptide	-0.520037	0.0120422	6680.14	7951.77	7897.24	5228.63	6821.64	6836.14
SGL_RS04665	hypothetical protein	-0.100682	0.736034	547.347	455.94	566.892	463.129	627.157	712.67
SGL_RS04670	hypothetical protein	0.263118	0.359715	361.706	335.094	435.056	421.601	620.574	700.934
SGL_RS04675	alpha/beta fold hydrolase	0.894654	0.000321432	118.723	90.6738	116.736	192.431	319.376	335.051
SGL_RS04680	DnaJ domain-containing protein	0.258108	0.140806	57.171	58.1442	65.3745	83.7195	95.4521	93.8625
SGL_RS04685	molecular chaperone DnaK	-0.0669118	0.677182	115.558	120.146	122.499	143.819	136.352	147.467
SGL_RS04690	serine hydroxymethyltransferase	-0.440979	0.127881	710.958	925.339	1008.73	521.585	855.208	894.904
SGL_RS04695	IS1 family transposase	-0.442766	0.0111209	10.3057	9.728	10.5658	8.85377	8.93531	9.7805
SGL_RS04705	ComEC/Rec2 family competence protein	-0.560053	2.37705e-09	18.6013	18.3983	18.2223	16.236	15.0453	15.1929
SGL_RS04710	GNAT family N-acetyltransferase	-0.425136	0.000518525	43.0165	45.2448	46.0494	44.0257	40.6227	39.3413
SGL_RS04715	hypothetical protein	-0.184788	0.186304	65.0197	69.2598	67.4616	76.6161	69.5717	75.0353
SGL_RS04720	iron uptake porin	-0.677821	3.73464e-08	2352	2397.84	2309.12	1718.42	1784.15	1913.29
SGL_RS04725	response regulator transcription factor	-0.33387	0.000525661	87.4346	84.5319	81.8588	88.6059	79.3846	82.8674
SGL_RS04730	N-acetylmuramoyl-L-alanine amidase	-0.145655	0.281378	72.5595	71.4636	73.9474	92.0697	77.4237	76.8527
SGL_RS04735	hypothetical protein	-0.134444	0.318096	274.743	246.577	240.2	323.498	276.628	266.393
SGL_RS04740	DUF1036 domain-containing protein	-0.315487	0.00931712	351.539	312.396	307.572	365.228	294.171	311.587
SGL_RS04745	STAS domain-containing protein	-0.271093	0.156945	90.8543	96.2194	100.944	86.2637	103.421	104.448
SGL_RS04750	hypothetical protein	-0.171515	0.188792	97.6813	89.975	100.761	108.467	101.328	109.443
SGL_RS04755	hypothetical protein	-0.197131	0.32343	107.827	122.143	139.529	133.222	131.694	135.208
SGL_RS04760	CsgG/HfaB family protein	-0.301763	0.0221347	115.247	97.8842	99.1653	119.451	95.4649	99.8738
SGL_RS04765	hypothetical protein	-0.109682	0.415491	61.7709	55.3959	57.128	71.9917	61.6235	68.1265
SGL_RS04770	DUF1825 family protein	-0.184979	0.643717	356.869	801.257	883.373	571.505	756.26	827.315
SGL_RS04775	alpha/beta hydrolase	-0.228301	0.493203	74.0336	122.89	156.808	121.505	121.283	123.939
SGL_RS04780	alpha/beta fold hydrolase	0.17764	0.222845	78.1324	67.4668	78.1312	101.983	108.452	107.048
SGL_RS04785	CPP1-like family protein	0.0444356	0.808865	311.894	301.012	335.877	399.405	402.036	423.702
SGL_RS04790	penicillin-binding protein 2	0.321345	0.0886494	162.507	137.125	139.87	293.235	205.178	202.782
SGL_RS04795	hypothetical protein	0.0101172	0.97517	414.077	428.413	398.418	692.499	447.443	436.734
SGL_RS04800	(Fe-S)-binding protein	0.47459	1.72164e-06	82.3038	71.8806	72.5399	135.099	135.618	126.112
SGL_RS04805	hypothetical protein	0.445619	0.0344058	284.291	185.154	182.818	358.813	391.588	388.77
SGL_RS04810	AarF/ABC1/UbiB kinase family protein	0.313939	0.315086	24.7801	24.3118	21.2921	59.1137	29.8382	27.4165
SGL_RS04815	hypothetical protein	0.0327755	0.939644	35.0331	53.1	52.7644	39.6742	70.7409	70.7143
SGL_RS04820	LysR family transcriptional regulator	0.253259	0.193777	131.185	101.468	103.358	154.116	190.087	160.614
SGL_RS04825	hypothetical protein	0.584868	0.0557038	3884.57	1580.71	1734.81	5030	5569.63	4451.35
SGL_RS04830	PhzF family phenazine biosynthesis protein	1.28177	3.70105e-07	11.2075	7.82894	6.69979	22.3136	38.0387	34.2413
SGL_RS04840	hypothetical protein	0.0527862	0.869811	139.3	115.764	144.863	138.825	188.395	190.788
SGL_RS04845	tRNA (N6-isopentenyl adenosine(37)-C2)-methylthiotransferase MiaB	0.259314	0.131177	70.242	56.9136	57.6679	84.6242	93.8059	99.9558
SGL_RS04850	NAD-dependent epimerase/dehydratase family protein	-0.0763508	0.675437	617.86	553.919	580.576	635.524	697.32	735.506
SGL_RS04855	DUF2470 domain-containing protein	0.154308	0.231714	97.2459	84.3575	96.7611	139.184	122.924	126.926
SGL_RS04860	Uma2 family endonuclease	0.0816114	0.695081	63.1182	51.8355	62.6143	92.3387	68.4095	75.6022
SGL_RS04865	DUF1449 family protein	0.16837	0.311036	27.738	23.4386	21.4161	37.3144	31.5563	33.7728
SGL_RS04870	potassium channel protein	0.0546949	0.753844	35.8432	29.4481	29.5846	45.1777	37.9063	40.3777
SGL_RS04875	aspartate aminotransferase family protein	-0.162292	0.305335	149.727	124.672	121.033	166.875	135.102	138.177
SGL_RS04880	cupin domain-containing protein	-0.0150876	0.942303	66.8905	53.5213	53.2321	79.3256	67.7003	67.9388
SGL_RS04885	PAP/fibrillin family protein	0.27779	0.00481078	57.5387	51.7104	52.4477	83.6949	82.5587	79.9257
SGL_RS04890	hypothetical protein	0.576523	0.000442395	54.4549	58.992	59.628	101.678	107.071	122.601
SGL_RS04895	S-formylglutathione hydrolase	0.272314	0.152312	91.0787	91.1279	109.308	137.923	145.218	163.092
SGL_RS04900	S-(hydroxymethyl)glutathione dehydrogenase/class III alcohol dehydrogenase	-0.0817152	0.66209	79.5978	73.0022	90.287	96.4228	92.1284	97.8719
SGL_RS04910	FG-GAP-like repeat-containing protein	0.033758	0.883395	21.8421	21.2843	23.1135	25.9303	28.8054	30.0594
SGL_RS04915	magnesium chelatase ATPase subunit I	-0.0170827	0.932946	173.87	141.297	141.982	208.505	175.644	180.571
SGL_RS04920	tyrosine--tRNA ligase	0.324298	0.0115096	71.3035	58.1077	57.9867	101.87	101.135	92.4287
SGL_RS04925	hypothetical protein	0.108983	0.649154	36.0705	38.2362	29.7353	44.4915	52.7069	43.8682
SGL_RS04930	hypothetical protein	-0.00117261	0.994205	11.9089	10.0691	10.479	14.3134	13.8674	12.4066
SGL_RS04935	tyrosine--tRNA ligase	0.223894	0.397623	9.63171	9.2278	6.35199	11.6939	11.951	13.9313
SGL_RS04940	single-stranded DNA-binding protein	-0.517565	0.0224538	74.4797	76.9127	78.7392	48.3468	68.3442	74.3561
SGL_RS04945	GIY-YIG nuclease family protein	-0.770568	8.02045e-05	27.3441	30.1617	35.731	18.9471	22.6727	23.0443
SGL_RS04950	IS1 family transposase	-0.622546	0.000821375	28.1524	27.9902	32.8432	28.6674	21.2442	19.8916
SGL_RS04955	mechanosensitive ion channel family protein	-0.215225	0.188792	10.5206	9.08667	8.69843	11.675	9.63108	9.00849
SGL_RS04960	VOC family protein	0.0663868	0.699694	15.5224	13.6172	14.8444	20.1032	18.1802	19.5017
SGL_RS04965	response regulator	0.166722	0.317779	43.2833	39.1653	37.0114	65.4243	52.3393	51.1884
SGL_RS04970	tRNA (5-methylaminomethyl-2-thiouridine)(34)-methyltransferase MnmD	0.113561	0.427184	40.6187	39.0825	40.1451	61.1445	49.7232	52.0621
SGL_RS04975	hypothetical protein	0.148558	0.301049	107.82	97.6417	102.528	163.173	129.54	136.699
SGL_RS04980	hypothetical protein	-0.0989014	0.502249	81.2492	73.9119	85.0111	101.972	88.075	90.2494
SGL_RS04985	reverse transcriptase-like protein	-0.376049	0.0379083	56.9989	63.3642	72.8587	69.0155	54.7192	59.9071
SGL_RS04990	class I SAM-dependent methyltransferase	-0.178616	0.222845	40.2861	36.9429	40.9677	42.6072	41.2092	46.1449
SGL_RS04995	hypothetical protein	-0.216601	0.32704	440.961	374.615	356.803	531.137	350.707	368.128
SGL_RS05000	signal peptidase I	-0.365348	0.102718	157.978	178.19	194.179	216.943	143.694	144.352
SGL_RS05005	Uma2 family endonuclease	-0.139667	0.620367	81.074	86.3045	88.3136	129.884	76.671	82.822
SGL_RS05010	cytochrome ubiquinol oxidase subunit I	0.254792	0.428375	53.3204	50.4682	47.8629	121.76	56.3438	60.2948
SGL_RS05015	cytochrome d ubiquinol oxidase subunit II	0.23555	0.404535	53.8573	53.9167	53.2108	116.393	63.2304	66.1015
SGL_RS05020	tRNA (guanosine(46)-N7)-methyltransferase TrmB	-0.10277	0.697637	83.7147	82.5692	90.2575	130.486	83.05	85.264
SGL_RS05025	acetate/propionate family kinase	-0.33897	0.0738619	52.5018	53.3023	60.3917	66.557	48.4488	47.3377
SGL_RS05030	dienelactone hydrolase family protein	-0.741787	1.99353e-06	54.6209	43.0931	46.6675	41.9602	31.0087	31.7027
SGL_RS05035	hypothetical protein	0.171021	0.626924	81.2509	42.006	39.7256	97.0842	68.3875	69.6612
SGL_RS05040	type II toxin-antitoxin system VapC family toxin	0.202942	0.167341	85.3799	68.2174	76.0455	107.333	114.282	110.19
SGL_RS05050	lipid-A-disaccharide synthase-related protein	0.291025	0.0636347	40.4582	31.6436	34.9204	63.1468	53.8995	48.5692
SGL_RS05055	GAF domain-containing protein	-0.0499671	0.765566	33.3367	28.7266	31.3636	37.2512	35.9484	39.4766
SGL_RS05060	hypothetical protein	0.0705893	0.714899	32.5086	25.9651	25.8554	37.8283	36.265	37.1593
SGL_RS05065	aromatic ring-hydroxylating dioxygenase subunit alpha	0.102929	0.688552	9.24077	10.5805	11.8798	16.6472	11.9966	14.3995
SGL_RS05070	(2Fe-2S)-binding protein	0.132339	0.628641	16.2184	22.674	17.542	27.2384	23.0657	27.8871
SGL_RS05075	hybrid sensor histidine kinase/response regulator	0.192031	0.317936	34.0601	39.1562	41.7765	55.1352	52.2236	58.8009
SGL_RS05080	methyl-accepting chemotaxis protein	0.0460304	0.860556	55.5798	67.819	67.9857	80.2612	82.4153	85.6818
SGL_RS05085	chemotaxis protein CheW	0.110818	0.378186	92.9905	92.8257	94.7441	128.956	123.982	126.906
SGL_RS05090	response regulator	-0.0784676	0.652208	123.311	123.546	120.307	136.076	148.886	148.628
SGL_RS05095	response regulator	-0.194941	0.0983787	58.4605	57.1777	58.9626	68.0593	58.3863	63.9406
SGL_RS05100	ribonuclease R	0.111743	0.315086	83.1132	73.4455	73.0627	110.24	98.4071	102.207
SGL_RS05105	thioredoxin family protein	-0.201144	0.184907	57.2794	48.2129	50.6754	65.161	52.0985	51.9168
SGL_RS05110	ATP-dependent zinc metalloprotease FtsH1	0.00878273	0.960541	146.153	147.922	160.287	199.012	182.805	191.17
SGL_RS05115	hypothetical protein	0.0393965	0.883395	118.073	143.149	153.607	188.098	176.375	172.112
SGL_RS05120	ferrous iron transport protein A	-0.134987	0.474225	73.7553	73.8224	79.0772	81.5068	94.3976	80.8321
SGL_RS05125	ferrous iron transport protein B	-0.00477125	0.9877	31.9002	36.5144	46.3829	47.043	50.0951	46.3342
SGL_RS05130	high light inducible protein	1.97736	8.93948e-19	39.0422	48.7228	38.8779	372.527	198.532	235.87
SGL_RS05135	GAF domain-containing protein	-0.0345067	0.825428	25.4756	24.0739	26.4692	31.4953	30.3573	30.9639
SGL_RS05140	divergent PAP2 family protein	0.191066	0.113569	155.814	142.414	152.21	210.272	220.522	214.185
SGL_RS05145	hypothetical protein	-0.504281	2.18433e-05	212.927	206.818	210.974	175.701	187.694	185.91
SGL_RS05150	TetR/AcrR family transcriptional regulator	-0.815404	3.5968e-08	330.984	246.023	262.584	180.744	199.492	194.096
SGL_RS05155	hypothetical protein	-0.188268	0.180099	31.6576	32.1272	31.1072	37.8191	35.004	31.0383
SGL_RS05160	hypothetical protein	-0.630175	2.98475e-06	57.2606	61.7588	61.7148	46.0679	47.7373	49.4237
SGL_RS05165	hypothetical protein	-0.878677	2.39661e-09	110.653	129.385	123.842	76.3479	81.2567	81.534
SGL_RS05170	hypothetical protein	-0.122205	0.325193	36.7136	36.9112	36.453	43.9453	41.0619	41.2706
SGL_RS05175	7,8-didemethyl-8-hydroxy-5-deazariboflavin synthase subunit CofG	0.139137	0.274369	25.7704	24.977	25.6374	35.0907	35.542	34.8405
SGL_RS05180	alpha/beta hydrolase	-0.014513	0.95336	60.7946	54.5707	58.3323	62.2813	78.9367	73.0285
SGL_RS05185	SpoIID/LytB domain-containing protein	0.00739385	0.979261	68.5447	54.3723	62.759	65.2686	84.338	82.6131
SGL_RS05190	DUF1350 family protein	1.0784	0.000431243	61.6479	59.1888	61.8915	98.5426	280.236	270.008
SGL_RS05195	ferredoxin	0.943884	0.00277581	212.308	211	252.105	315.011	915.562	918.224
SGL_RS05200	DNA ligase	0.246113	0.474135	720.177	690.66	853.482	690.348	1367	1427.96
SGL_RS05205	DNA2/NAM7 family helicase	0.121955	0.647162	13.081	12.11	11.655	22.5037	14.2202	14.2019
SGL_RS05210	SLBB domain-containing protein	0.0592611	0.71646	90.731	72.0247	75.0017	108.649	97.5706	103.618
SGL_RS05215	TIGR02450 family Trp-rich protein	-0.451595	0.000210716	48.6651	43.5298	45.0795	45.6549	37.9919	40.6071
SGL_RS05220	DUF1995 family protein	-0.0849851	0.56158	65.2753	52.5874	56.0463	70.6308	66.686	67.2412
SGL_RS05225	serine--tRNA ligase	0.0660059	0.72707	148.184	110.579	116.09	174.634	157.324	158.814
SGL_RS05230	phycobilisome linker polypeptide	-0.832565	0.00335177	6517.2	8820	8818.72	2933.67	5675.42	5772.33
SGL_RS05235	phycobilisome linker polypeptide	-0.736738	0.00609298	9984.63	12805.9	12220.8	5115.39	8837.81	9364.02
SGL_RS05240	phycobilisome linker polypeptide	-0.763008	0.00248775	13053.7	16624.8	16515.5	7226.95	11400.1	12038.4
SGL_RS05245	phycocyanin subunit alpha	-1.13418	2.25446e-14	62188.7	65479.6	63398.8	30536.8	36109.9	36790.7
SGL_RS05250	phycocyanin subunit beta	-1.16293	9.43418e-13	52426.6	58969	56644.9	25660.7	30855.8	31617
SGL_RS05255	hypothetical protein	-0.052564	0.872263	54.5967	60.0832	56.2517	90.322	58.427	57.8619
SGL_RS05260	hypothetical protein	-0.2832	0.147787	188.046	242.887	204.729	209.232	214.27	221.938
SGL_RS05265	hypothetical protein	0.326123	0.125046	18.3063	18.0082	13.0678	29.7543	25.454	23.9359
SGL_RS05270	serine/threonine protein kinase	-0.228175	0.151627	57.4557	54.2482	57.3772	71.1348	53.262	55.465
SGL_RS05280	hypothetical protein	-0.435206	0.00140867	74.5976	73.7722	74.727	78.6104	60.3007	65.3419
SGL_RS05285	aspartoacylase	-0.016402	0.929207	274.933	253.841	291.497	342.031	338.208	333.979
SGL_RS05290	NAD-dependent epimerase/dehydratase family protein	0.537607	5.50811e-06	52.6688	43.1743	47.8434	86.6134	91.128	86.0321
SGL_RS05295	heavy-metal-associated domain-containing protein	0.0751034	0.669142	175.223	149.029	139.405	223.963	199.325	189.139
SGL_RS05300	peptidoglycan DD-metalloendopeptidase family protein	-0.114263	0.318968	480.521	447.533	489.738	579.994	538.454	519.097
SGL_RS05305	trans-splicing intein-formed DNA polymerase III subunit alpha C-terminal partner DnaE-C	-0.110245	0.351344	71.1896	63.7968	70.8336	83.0507	75.7019	79.4353
SGL_RS05310	hypothetical protein	-0.287493	0.0688566	101.342	101.559	112.417	99.1713	110.335	110.122
SGL_RS05315	hypothetical protein	-0.187307	0.0713411	44.4337	40.3499	41.0417	48.5822	43.8056	45.5204
SGL_RS05320	PBP1A family penicillin-binding protein	0.299389	0.028185	65.0332	50.148	52.4943	92.1147	81.5666	86.12
SGL_RS05325	PAP/fibrillin family protein	-0.286625	0.103824	87.2592	88.66	89.7207	109.919	81.3748	79.0644
SGL_RS05330	ABC transporter ATP-binding protein	0.17404	0.325578	40.9721	29.2564	32.41	49.5994	46.8688	48.8544
SGL_RS05335	hypothetical protein	-0.084726	0.806505	307.362	197.123	215.896	213.46	315.441	303.368
SGL_RS05340	MBL fold metallo-hydrolase	0.0268107	0.872382	98.0605	93.2821	93.084	118.722	121.616	122.051
SGL_RS05345	DUF2301 domain-containing membrane protein	-0.30734	0.171603	103.204	115.169	113.073	88.8143	114.718	123.343
SGL_RS05350	NADH-quinone oxidoreductase subunit K	1.24602	1.28048e-05	48.6929	70.6494	49.4828	357.984	150.9	168.981
SGL_RS05355	cation:proton antiporter	1.07009	0.000821375	30.3304	33.0609	21.9579	205.086	60.9994	70.024
SGL_RS05360	cation:proton antiporter subunit C	0.503529	0.144945	103.717	108.061	91.2308	371.166	119.156	143.025
SGL_RS05365	cation:proton antiporter	0.607655	0.0483777	53.0385	49.9308	46.9498	181.686	69.9054	79.4093
SGL_RS05370	Na+/H+ antiporter subunit E	0.540868	0.0726025	75.0325	64.2823	68.2716	225.793	95.7128	102.549
SGL_RS05375	hypothetical protein	0.473694	0.146742	104.173	75.5728	75.2771	271.123	105.605	121.357
SGL_RS05380	monovalent cation/H(+) antiporter subunit G	0.39516	0.261212	89.1143	73.3704	63.508	234.824	79.859	102.774
SGL_RS05385	DUF4040 domain-containing protein	0.438638	0.193814	71.8462	62.807	55.5902	202.015	70.7583	90.807
SGL_RS05390	Na(+)/H(+) antiporter subunit B	0.611821	0.0507979	61.0085	53.7015	45.4004	196.654	72.8652	88.0181
SGL_RS05395	DUF58 domain-containing protein	0.632844	0.010262	55.292	46.4827	45.7092	149.147	79.7516	82.011
SGL_RS05400	Crp/Fnr family transcriptional regulator	0.118595	0.55589	25.8727	23.3652	20.7075	37.4611	29.5376	28.6366
SGL_RS05405	prepilin-type N-terminal cleavage/methylation domain-containing protein	-0.614958	0.000518525	39.0767	36.2701	29.5977	33.4222	25.1959	24.4526
SGL_RS05410	type II secretion system GspH family protein	-0.276153	0.202685	47.3464	51.3486	40.4238	40.5348	49.7921	50.4989
SGL_RS05415	prepilin-type N-terminal cleavage/methylation domain-containing protein	0.156455	0.537108	43.7152	42.0583	38.3807	46.9428	59.4513	67.8605
SGL_RS05420	hypothetical protein	-0.00915106	0.97517	29.6874	31.6805	26.0125	30.8383	38.3829	39.0444
SGL_RS05425	ABC transporter ATP-binding protein/permease	0.264864	0.00866325	66.1918	60.4149	62.1372	94.5223	96.9897	93.0836
SGL_RS05430	hypothetical protein	-0.146488	0.686977	110.889	133.292	142.623	88.5981	169.259	166.164
SGL_RS05435	heavy metal translocating P-type ATPase	-0.12045	0.48026	50.8824	53.6179	56.7342	59.6599	61.6546	63.6417
SGL_RS05440	ACP S-malonyltransferase	0.403499	0.0564524	88.919	64.7017	64.043	154.827	104.441	111.929
SGL_RS05445	response regulator	-0.0433278	0.872499	134.303	99.2091	90.456	136.758	129.184	125.167
SGL_RS05450	YbjN domain-containing protein	-0.11739	0.43123	263.844	237.293	233.939	269.249	277.941	296.34
SGL_RS05455	radical SAM family heme chaperone HemW	0.399204	0.00132577	57.7592	60.9931	61.2455	111.09	93.8342	95.9083
SGL_RS05460	nicotinate-nucleotide adenylyltransferase	-0.337796	0.152695	73.6843	93.7914	89.1319	106.281	70.0327	72.8893
SGL_RS05465	hypothetical protein	-0.524758	3.69921e-05	141.438	137.116	127.568	133.869	108.669	106.469
SGL_RS05470	dihydropteroate synthase	-0.0884196	0.602221	36.5074	32.4921	33.4931	45.8925	39.0607	35.5427
SGL_RS05475	glycosyltransferase family 39 protein	0.0435981	0.82009	29.1281	32.3413	31.4333	41.2886	39.7479	39.0852
SGL_RS05480	FAD-dependent oxidoreductase	-0.134119	0.493289	12.358	13.3718	11.0713	15.8321	13.6583	12.3299
SGL_RS05485	putative toxin-antitoxin system toxin component, PIN family	-0.145171	0.34469	23.33	22.8611	21.1952	27.3367	24.9483	23.5987
SGL_RS05490	hypothetical protein	-0.121592	0.545012	60.6462	58.3511	57.8412	81.7806	62.2613	58.8566
SGL_RS05495	hypothetical protein	-0.187597	0.573997	98.3538	103.236	88.3233	155.541	84.0303	73.6871
SGL_RS05500	ribonuclease R	-0.124896	0.399044	138.168	118.778	136.271	164.608	135.017	150.529
SGL_RS05505	TIGR03279 family radical SAM protein	0.242928	0.0623313	26.4124	26.9591	25.3258	43.882	36.523	37.0234
SGL_RS05510	PP2C family protein-serine/threonine phosphatase	-0.343872	0.0114746	37.1153	33.3211	34.1554	39.8262	31.5578	30.9288
SGL_RS05515	hypothetical protein	-0.769141	2.42034e-11	92.6192	74.9007	85.7103	65.3079	57.8558	59.3172
SGL_RS05520	argininosuccinate lyase	-0.361797	0.0152141	50.3944	41.2989	42.891	49.9942	37.6565	41.8739
SGL_RS05525	NUDIX hydrolase	-0.0958478	0.466966	49.0278	46.987	44.612	58.5095	53.4794	52.3797
SGL_RS05530	KAP family NTPase	-0.236979	0.189497	8.9108	9.92215	10.0413	10.8482	10.7356	8.81922
SGL_RS05535	TIGR03960 family B12-binding radical SAM protein	0.293672	0.0201457	62.4225	68.2729	63.0007	105.334	95.4176	99.0652
SGL_RS05540	cytochrome c oxidase subunit II	-0.115916	0.771344	183.508	73.3332	91.4674	157.565	111.097	120.745
SGL_RS05545	cytochrome c oxidase subunit I	0.133665	0.7015	187.775	88.6941	95.3661	197.455	157.578	161.501
SGL_RS05550	cytochrome c oxidase subunit CtaE	0.100016	0.785882	123.561	63.8738	63.1023	136.25	106.335	96.3808
SGL_RS05555	thioredoxin	0.101623	0.483277	265.374	213.882	222.408	326.513	315.393	300.629
SGL_RS05560	DegT/DnrJ/EryC1/StrS family aminotransferase	0.313447	0.0949919	69.2211	50.4258	54.0664	108.407	86.6287	79.4417
SGL_RS05565	ABC transporter ATP-binding protein	0.302024	0.0274477	19.5889	15.9023	18.8189	30.3839	28.1637	26.0112
SGL_RS05570	ABC transporter permease	0.0870572	0.712755	10.818	9.35963	12.6957	16.5117	14.4875	12.9743
SGL_RS05575	aliphatic sulfonate ABC transporter substrate-binding protein	-0.230138	0.208592	17.9725	20.2688	20.6689	23.7906	20.128	18.4963
SGL_RS05580	hydrogenase nickel incorporation protein HypB	0.454339	0.0105139	23.2295	20.825	24.2007	36.0041	45.7164	37.8111
SGL_RS05585	hydrogenase maturation nickel metallochaperone HypA	0.906583	0.000746979	35.5091	24.1153	35.5964	56.7014	108.355	92.5976
SGL_RS05590	agmatinase	0.57232	0.0394465	55.2316	45.6563	60.8453	70.596	134.411	120.837
SGL_RS05595	GAF domain-containing protein	-0.0892583	0.525623	78.6817	77.4043	70.4474	95.8506	85.3843	84.9186
SGL_RS05600	diguanylate cyclase	0.280323	0.114329	33.2306	27.0754	24.6013	50.4777	40.6164	39.6055
SGL_RS05605	cation-transporting P-type ATPase	0.164009	0.306767	17.4983	17.6882	18.264	28.7995	24.4699	22.2698
SGL_RS05610	hypothetical protein	0.490845	0.0112662	75.9663	53.5686	51.7752	119.621	113.819	94.9434
SGL_RS05615	leucine--tRNA ligase	0.464931	0.000114362	107.202	105.348	102.87	174.642	190.579	184.891
SGL_RS05620	sodium/glutamate symporter	0.0605788	0.743173	30.2922	26.4071	28.1228	35.0299	39.9045	35.7162
SGL_RS05630	GAF domain-containing sensor histidine kinase	0.27405	0.0559248	64.7671	52.7983	53.5218	98.3984	84.1053	78.4985
SGL_RS05635	DUF4269 domain-containing protein	0.185468	0.321926	9.46805	10.6807	9.29923	15.2748	14.1668	12.6932
SGL_RS05640	ABC transporter ATP-binding protein/permease	0.250765	0.495753	30.8121	34.344	36.885	27.8889	65.8823	65.9582
SGL_RS05645	hypothetical protein	-0.185656	0.474135	97.7986	125.932	128.411	109.451	136.301	136.019
SGL_RS05650	Uma2 family endonuclease	-0.56795	0.00242165	76.4817	87.828	86.7864	85.3097	61.4621	59.3371
SGL_RS05655	TPM domain-containing protein	-0.183685	0.508039	62.9696	73.6882	68.0866	101.087	61.6608	61.082
SGL_RS05660	transketolase	-0.154596	0.42294	1201.66	1385.47	1403.29	1428.53	1581.9	1452.05
SGL_RS05665	beta-ketoacyl-ACP synthase II	0.176706	0.177713	505.205	426.608	437.218	630.893	664.379	642.662
SGL_RS05670	acyl carrier protein	-0.166275	0.280363	1394.96	1122.1	1125.62	1309.08	1357.05	1361.45
SGL_RS05675	hypothetical protein	-0.396843	0.000767693	34.6769	33.2459	33.1313	34.2974	29.0835	31.7902
SGL_RS05680	DUF3148 domain-containing protein	-0.146389	0.381182	41.2613	34.0859	32.8787	41.7878	39.6258	40.4879
SGL_RS05685	bacterioferritin	-0.264779	0.0587394	444.787	467.197	482.57	475.468	460.988	506.211
SGL_RS05690	short chain dehydrogenase	-0.195346	0.364426	257.133	313.858	324.795	301.813	328.216	339.61
SGL_RS05695	50S ribosomal protein L25	-0.107914	0.487246	850.455	911.438	858.923	1007.19	1047.09	982.765
SGL_RS05700	adenylosuccinate synthase	0.181972	0.159768	307.945	302.805	314.37	427.61	454.16	435.738
SGL_RS05705	DUF2949 domain-containing protein	1.05793	0.000277301	75.8561	149.647	135.119	275.391	453.269	472.134
SGL_RS05710	50S ribosomal protein L31	-0.171814	0.421759	1252.88	970.993	894.991	1348.78	1087.1	995.575
SGL_RS05715	30S ribosomal protein S9	-0.331623	0.00629707	1300.53	1333.06	1264.87	1433.45	1250.33	1174.33
SGL_RS05720	50S ribosomal protein L13	-0.364935	0.00885244	1131.97	1152.17	1096.58	1265.82	1021.07	974.295
SGL_RS05725	tRNA pseudouridine(38-40) synthase TruA	-0.48136	0.000350045	879.681	931.209	915.513	911.361	790.366	716.283
SGL_RS05730	50S ribosomal protein L17	-0.512675	2.73535e-05	1427.86	1503.43	1416.39	1359.23	1277.75	1136.62
SGL_RS05735	DNA-directed RNA polymerase subunit alpha	-0.176674	0.293123	965.967	847.359	797.442	1115.88	916.517	844.993
SGL_RS05740	30S ribosomal protein S11	-0.106077	0.563476	1274.9	1082.07	1069.3	1544.31	1270.06	1159.63
SGL_RS05745	30S ribosomal protein S13	-0.264593	0.020272	1547.97	1425.24	1414.89	1674.11	1508.43	1370.19
SGL_RS05750	translation initiation factor IF-1	-0.306222	0.13398	210.695	219.597	249.495	202.299	259.052	213.302
SGL_RS05755	adenylate kinase	-0.162559	0.318199	329.507	314.523	310.402	323.946	373.535	361.497
SGL_RS05760	preprotein translocase subunit SecY	-0.275971	0.0135697	813.089	830.903	814.718	855.659	865.136	808.781
SGL_RS05765	50S ribosomal protein L15	-0.360043	0.00120641	1043.02	1016.89	954.206	1055.87	976.844	889.076
SGL_RS05770	30S ribosomal protein S5	-0.376197	0.000619075	1745.27	1622.98	1551.94	1733.39	1547.72	1433.28
SGL_RS05775	50S ribosomal protein L18	-0.403006	0.000510679	1744.48	1716.92	1610.63	1787.06	1515.9	1466.62
SGL_RS05780	50S ribosomal protein L6	-0.453266	0.000144646	1666.81	1803.62	1740.83	1672.73	1571.08	1480.86
SGL_RS05785	30S ribosomal protein S8	-0.534288	1.13e-05	1613.66	1702.47	1610.63	1551.99	1386.67	1274.35
SGL_RS05790	50S ribosomal protein L5	-0.458841	0.00262073	1790.98	1765.09	1656.92	1876.61	1434.5	1372.35
SGL_RS05795	50S ribosomal protein L24	-0.54479	0.000331394	2020.99	2093.35	1977.2	2056.16	1562.98	1521.34
SGL_RS05800	50S ribosomal protein L14	-0.504286	0.000175982	1777.93	1766.78	1633.85	1753.76	1398.63	1362.42
SGL_RS05805	30S ribosomal protein S17	-0.544978	0.000574635	1986.76	1923.58	1772.28	1933.94	1474.5	1372.72
SGL_RS05810	50S ribosomal protein L29	-0.535548	0.00037883	2194.79	2263.92	2059.83	2194.81	1721.59	1621.04
SGL_RS05815	50S ribosomal protein L16	-0.450443	0.00988317	1868.21	1813.48	1642.69	1982.6	1432.45	1374.28
SGL_RS05820	30S ribosomal protein S3	-0.414621	0.00952544	1584.58	1566.02	1489.97	1732.72	1343.15	1226.02
SGL_RS05825	50S ribosomal protein L22	-0.490023	0.00241412	1882.07	1896.32	1816.45	1987.8	1522.16	1394.01
SGL_RS05830	30S ribosomal protein S19	-0.508537	0.00579353	1635.16	1651.62	1575.46	1758.86	1278.09	1141.28
SGL_RS05835	50S ribosomal protein L2	-0.518398	0.000224364	1221.04	1266.88	1180.45	1199.4	1051.71	909.964
SGL_RS05840	50S ribosomal protein L23	-0.416173	0.00503505	1555.64	1699.67	1538.52	1516.49	1594.7	1325.61
SGL_RS05845	50S ribosomal protein L4	-0.19496	0.155423	1081.64	1013.05	929.128	1158.51	1138.9	992.363
SGL_RS05850	50S ribosomal protein L3	-0.169847	0.366288	1106.37	839.046	836.755	1061.14	1086.02	915.046
SGL_RS05855	DNA starvation/stationary phase protection protein	-0.567397	5.4018e-06	295.291	308.114	296.344	284.725	231.271	234.923
SGL_RS05860	chorismate lyase	-0.364008	0.0850434	148.15	166.904	162.42	195.094	132.154	129.057
SGL_RS05865	metallophosphoesterase	-0.141453	0.507024	77.6298	75.8582	78.9268	109.479	75.8244	77.8924
SGL_RS05870	DUF1823 family protein	-0.112717	0.629278	90.4003	115.56	110.409	131.324	123.922	110.24
SGL_RS05875	c-type cytochrome	0.285708	0.0526626	91.5806	95.7231	80.3712	142.679	127.42	142.035
SGL_RS05880	sugar ABC transporter substrate-binding protein	0.000152998	0.999101	44.8105	40.6961	40.8465	52.6117	52.5354	52.8175
SGL_RS05885	acetylglutamate kinase	-0.113816	0.554175	39.6379	42.3547	46.9341	48.9094	51.7588	47.8942
SGL_RS05890	urease accessory protein UreF	-0.228944	0.222845	104.722	106.481	111.206	139.588	100.486	102.32
SGL_RS05895	DUF3386 domain-containing protein	-0.287915	0.222845	287.47	400.374	382.619	328.085	370.248	377.034
SGL_RS05900	ATP-binding cassette domain-containing protein	-0.190119	0.439299	101.612	143.75	142.452	146.102	135.556	140.143
SGL_RS05925	DNA-directed RNA polymerase subunit beta''	-0.0849106	0.643717	559.02	632.451	645.253	762.329	695.975	709.995
SGL_RS05930	DNA-directed RNA polymerase subunit beta	-0.227271	0.295069	488.565	585.086	580.763	713.586	529.505	514.831
SGL_RS05935	TatD family hydrolase	0.267958	0.0288688	630.834	547.191	552.542	989.945	827.24	808.005
SGL_RS05940	30S ribosomal protein S20	-0.235959	0.293906	1911.99	1630.49	1547.9	2296.3	1491.57	1558.33
SGL_RS05945	PAS domain S-box protein	-0.154638	0.537108	48.2041	41.4504	44.5331	65.8568	42.2649	41.8709
SGL_RS05950	hypothetical protein	-0.103342	0.688952	85.6838	77.6216	87.8273	126.677	81.921	83.5582
SGL_RS05955	ATP-dependent helicase	0.279861	0.0143665	16.0403	15.6465	15.6208	26.2983	23.9995	22.0401
SGL_RS05960	chromosome segregation protein SMC	-0.151403	0.539795	28.4442	33.2016	34.1832	45.0239	31.3628	31.3343
SGL_RS05965	phosphotransferase enzyme family protein	-0.956375	0.00242165	66.513	193.37	186.933	88.0079	60.6298	69.759
SGL_RS05970	DUF533 domain-containing protein	-0.027437	0.895851	178.818	144.619	140.333	204.566	173.712	189.882
SGL_RS05975	DUF3531 family protein	0.071135	0.651217	99.0973	99.8999	103.949	132.677	137.381	128.812
SGL_RS05980	hypothetical protein	0.431069	0.00046092	55.272	48.3718	52.665	84.3518	89.9407	91.595
SGL_RS05985	DNA-processing protein DprA	0.0973776	0.55334	39.6012	38.5249	39.2259	59.9782	51.1498	46.7436
SGL_RS05990	YbjQ family protein	-0.0880542	0.747259	57.4486	49.1466	52.3937	80.9106	56.4668	49.3755
SGL_RS05995	DUF2442 domain-containing protein	-0.104508	0.643717	29.5872	24.8043	30.07	38.8152	30.6855	28.4403
SGL_RS06000	peroxiredoxin	-0.261814	0.288638	1521.43	1333.84	1550.7	1148.2	1663.43	1658.27
SGL_RS06005	DNA mismatch repair endonuclease MutL	0.0439699	0.90355	100.453	89.5191	110.415	93.1338	147.689	145.838
SGL_RS06010	branched-chain amino acid ABC transporter permease	-0.519996	0.0742751	63.7266	114.577	123.189	68.7981	86.1033	86.9976
SGL_RS06015	urea ABC transporter permease subunit UrtC	-0.378431	0.219908	51.5827	85.76	95.5997	56.3694	78.535	76.0539
SGL_RS06020	sugar ABC transporter permease	0.241774	0.344047	36.2842	40.7757	49.0255	52.6859	70.2163	67.3951
SGL_RS06025	DUF29 domain-containing protein	0.454358	2.03485e-05	41.0055	40.2714	39.0645	72.1064	65.5596	70.3345
SGL_RS06030	trypsin-like peptidase domain-containing protein	2.33663	1.69325e-25	51.0665	44.0975	39.0134	260.243	429.631	446.941
SGL_RS06035	Rieske (2Fe-2S) protein	-0.0654362	0.821354	288.972	185.502	183.641	270.281	254.604	253.923
SGL_RS06040	DUF1997 domain-containing protein	0.29701	0.129347	69.8696	47.1541	51.7192	99.1966	84.9657	78.9607
SGL_RS06045	efflux RND transporter periplasmic adaptor subunit	0.304939	0.0580972	41.2799	32.0666	33.0416	62.6211	55.0999	48.5736
SGL_RS06050	hypothetical protein	0.296513	0.319789	8.06351	9.08584	6.00683	16.3206	10.5063	10.1524
SGL_RS06055	bifunctional aldolase/short-chain dehydrogenase	-0.0719198	0.689525	45.1045	44.6867	48.9618	52.6457	54.2276	57.8505
SGL_RS06060	DUF433 domain-containing protein	0.285936	0.0396167	52.5678	41.2967	45.4085	72.3021	73.0919	68.7688
SGL_RS06065	DUF5615 family PIN-like protein	0.14589	0.532891	42.7671	47.3265	51.3635	58.2151	72.4735	66.6569
SGL_RS06070	cobaltochelatase subunit CobN	0.171725	0.209555	15.2406	13.5409	15.5027	22.8091	20.8188	19.0937
SGL_RS06075	PAS domain S-box protein	-0.404381	0.0877318	5.56485	7.59216	7.55368	5.5129	6.33555	7.03689
SGL_RS06080	response regulator transcription factor	-0.151735	0.424153	12.1591	13.2635	13.251	13.6149	14.9901	14.6313
SGL_RS06085	response regulator	0.583293	0.00234016	8.7007	8.45386	8.03633	13.7678	19.0004	16.1088
SGL_RS06090	hypothetical protein	0.0836892	0.705625	23.4254	25.6051	24.9376	29.5381	35.2838	33.5086
SGL_RS06095	type II 3-dehydroquinate dehydratase	-0.320335	0.153623	174.157	150.607	162.864	124.619	172.435	177.123
SGL_RS06105	magnesium transporter	0.00971813	0.961759	27.5141	30.7248	30.7361	40.1871	35.9894	36.2078
SGL_RS06110	glycosyltransferase family 4 protein	0.106114	0.476481	24.3668	25.679	25.8329	36.2253	32.3476	33.9697
SGL_RS06115	DUF1868 domain-containing protein	-0.304747	0.0136577	189.088	193.083	208.435	203.562	191.163	200.1
SGL_RS06120	hypothetical protein	-0.0597822	0.756212	101.785	108.112	118.184	133.314	132.689	127.52
SGL_RS06125	triacylglycerol lipase	0.0142856	0.960586	63.4184	83.9456	87.9032	101.516	100.375	96.9495
SGL_RS06130	anti-sigma regulatory factor	-0.0715255	0.834663	86.8571	143.069	122.48	139.223	140.696	139.239
SGL_RS06135	23S rRNA (uracil(1939)-C(5))-methyltransferase RlmD	-0.0341751	0.895165	91.6721	103.75	108.923	145.786	111.272	116.426
SGL_RS06140	threonine ammonia-lyase, biosynthetic	0.242215	0.0391346	78.2052	70.233	74.232	124.606	103.741	103.279
SGL_RS06145	cell division protein SepF	-0.441667	0.00700696	747.309	600.899	611.388	712.902	524.558	535.872
SGL_RS06150	phosphomannose isomerase type II C-terminal cupin domain	-0.407074	0.0153371	81.7087	94.5957	90.4394	96.2729	73.6381	78.3348
SGL_RS06155	BrnA antitoxin family protein	-0.438511	0.0386666	58.6686	77.953	82.4177	70.7225	59.3484	66.5776
SGL_RS06160	BrnT family toxin	-0.142777	0.436214	29.6048	34.0343	30.9801	39.4005	33.0409	34.3087
SGL_RS06165	co-chaperone GroES	-0.337333	0.183629	1304.74	1922.89	1971.12	1531.88	1684.41	1783.43
SGL_RS06170	chaperonin GroEL	-0.322419	0.182949	1014.95	1399.42	1448.9	1136.1	1275.17	1357.68
SGL_RS06175	EAL domain-containing protein	0.328423	0.0124991	7.3648	7.36207	6.36091	11.3849	11.2139	10.7999
SGL_RS06180	NUDIX hydrolase	0.274062	0.208374	27.438	35.0847	31.1502	45.3991	54.105	44.9075
SGL_RS06190	chorismate synthase	0.0263911	0.880725	70.419	63.3405	61.9294	81.4677	83.7606	83.8551
SGL_RS06195	50S ribosomal protein L7/L12	-0.236187	0.0445271	2172.45	2152.04	1968.88	2398.53	2206.34	2059.28
SGL_RS06200	50S ribosomal protein L10	-0.21523	0.13359	1907.32	1677.13	1592.63	2080.21	1822.11	1649.12
SGL_RS06205	50S ribosomal protein L1	-0.0471745	0.794213	1353.81	1427.97	1307.47	1687.1	1727.88	1536.5
SGL_RS06210	50S ribosomal protein L11	0.130514	0.398679	1050.53	1061.42	1008.86	1397.37	1533.89	1356.16
SGL_RS06215	transcription termination/antitermination protein NusG	0.331951	0.0193636	780.116	757.13	789.444	1165.97	1344.67	1186.07
SGL_RS06220	preprotein translocase subunit SecE	0.237347	0.173795	1683.14	1795.43	1942.87	2503.19	2780.13	2788.98
SGL_RS06230	50S ribosomal protein L19	0.25111	0.0772945	867.478	673.26	683.422	1146.53	1114.97	1064.4
SGL_RS06235	hypothetical protein	0.466875	0.00664026	49.7424	35.1508	37.072	69.8749	69.9723	75.2711
SGL_RS06240	alpha/beta fold hydrolase	0.312355	0.00478101	34.9289	29.8412	30.7749	51.6668	50.7336	46.8612
SGL_RS06245	late competence development ComFB family protein	0.0288683	0.883395	65.1866	64.9596	62.2522	79.5921	86.9144	79.0785
SGL_RS06250	hypothetical protein	0.328716	0.00985924	74.3893	59.761	66.7768	118.141	99.0371	101.255
SGL_RS06255	Tic20 family protein	-0.0198946	0.937028	160.408	189.124	181.564	207.85	226.087	221.634
SGL_RS06260	2Fe-2S iron-sulfur cluster-binding protein	-0.0340973	0.889128	68.3897	62.1223	54.4268	75.1291	82.4005	67.8517
SGL_RS06265	class III poly(R)-hydroxyalkanoic acid synthase subunit PhaE	-0.00936331	0.965519	60.1273	48.432	47.0969	72.8457	59.1651	61.4052
SGL_RS06270	class III poly(R)-hydroxyalkanoic acid synthase subunit PhaC	0.137772	0.307893	62.0077	55.3365	59.5365	91.8289	74.9707	77.7603
SGL_RS06275	hypothetical protein	0.0721934	0.743173	131.742	123.522	132.702	208.282	145.186	160.554
SGL_RS06280	fasciclin domain-containing protein	0.607648	0.0462169	88.2333	74.3775	57.6179	254.794	105.569	121.787
SGL_RS06285	CO2 hydration protein	0.675144	0.0394465	55.4814	51.9326	36.182	203.456	67.4357	83.8083
SGL_RS06290	NADH-quinone oxidoreductase subunit M	0.723534	0.0321618	63.3635	57.8962	41.0944	269.578	76.1135	96.7189
SGL_RS06295	NAD(P)H-quinone oxidoreductase subunit F	0.667518	0.0503918	58.9264	50.7514	35.6379	226.168	69.5572	76.2382
SGL_RS06300	hypothetical protein	0.093673	0.546903	66.4803	68.0924	70.291	101.643	85.6568	87.4475
SGL_RS06305	photosystem I core protein PsaA	-0.563591	2.23846e-05	27518.6	30438.5	29647.3	26868.8	22181.4	24155.2
SGL_RS06310	photosystem I core protein PsaB	-0.561197	0.000252842	24885.5	29309.3	28191.2	24899.8	20505.4	23211.6
SGL_RS06315	phosphotransferase	0.98451	3.32295e-19	86.6064	76.6048	72.6934	195.011	195.844	205.299
SGL_RS06320	ABC transporter ATP-binding protein/permease	0.542538	2.03485e-05	21.0511	22.6429	22.7655	44.7226	40.7061	37.7978
SGL_RS06325	glycosyltransferase family 4 protein	0.732892	8.65575e-08	6.77094	5.88242	5.82752	14.9847	12.7573	11.7309
SGL_RS06330	glycosyltransferase family 4 protein	0.727372	3.1725e-08	9.97955	7.73974	8.88943	19.1511	19.5779	17.6891
SGL_RS06335	glycosyltransferase family protein	0.623422	2.91223e-06	25.286	21.7546	26.419	48.8171	44.6496	50.8163
SGL_RS06340	response regulator transcription factor	0.320557	0.00062408	91.049	84.1702	83.5775	146.97	129.87	129.611
SGL_RS06345	alpha-ketoacid dehydrogenase subunit beta	-0.00364184	0.986438	150.339	114.675	118.907	175.786	151.484	151.151
SGL_RS06350	BMC domain-containing protein	-0.261285	0.0170439	384.092	334.494	376.129	380.215	378.519	377.55
SGL_RS06355	carbon dioxide-concentrating mechanism protein CcmK	-0.280454	0.0404779	637.839	548.263	575.311	690.338	532.916	580.034
SGL_RS06360	glycerate kinase	0.0954416	0.677497	142.696	118.514	128.802	218.418	150.296	156.904
SGL_RS06365	iron uptake porin	-0.421059	0.00481078	6527.55	6396.9	6517.07	7169.94	5266.15	5540.04
SGL_RS06370	cysteine synthase A	-0.273688	0.00946671	67.6323	59.5548	66.6989	70.8174	63.1257	65.8664
SGL_RS06375	glucose-6-phosphate dehydrogenase	-0.206808	0.209905	93.718	75.4613	75.025	100.776	78.81	83.3277
SGL_RS06380	excinuclease ABC subunit UvrA	0.0472683	0.868727	28.7432	29.293	27.6296	47.1896	33.0333	31.5074
SGL_RS06385	hypothetical protein	-0.27188	0.0827998	15.805	15.5446	15.9544	17.5253	13.8186	17.2708
SGL_RS06390	IS5 family transposase	-0.0267684	0.872499	27.4491	25.3994	24.7614	34.331	30.2993	30.6724
SGL_RS06395	type II toxin-antitoxin system VapC family toxin	-0.142001	0.356104	23.5011	24.5715	22.5444	28.3082	25.522	25.8356
SGL_RS06405	threonine-phosphate decarboxylase CobD	-0.00806003	0.978154	417.928	329.252	361.053	386.27	488.505	494.348
SGL_RS06410	HU family DNA-binding protein	-0.139254	0.562599	3474.02	2471.06	2503.62	2800.76	3277.71	3362.38
SGL_RS06415	GNAT family N-acetyltransferase	-0.0880106	0.851375	20.2467	22.8472	30.0096	14.2622	34.9432	34.1799
SGL_RS06420	hypothetical protein	0.17366	0.697823	118.375	118.101	168.14	67.5239	300.286	291.982
SGL_RS06425	ATP-dependent DNA helicase	0.681141	0.0399815	32.6316	28.2934	39.1955	36.3041	105.766	102.984
SGL_RS06430	glycosyltransferase family 2 protein	-0.179299	0.380587	36.8253	27.2811	28.8553	30.817	34.5001	36.004
SGL_RS06435	cobalt-precorrin-5B (C(1))-methyltransferase CbiD	0.392934	0.0130057	19.4662	14.12	14.8771	29.2654	25.7267	25.8163
SGL_RS06440	NAD-dependent epimerase/dehydratase family protein	-0.273775	0.0870562	232.528	259.352	273.818	288.131	240.908	258.847
SGL_RS06445	DUF3782 domain-containing protein	-0.0993392	0.663783	173.461	206.14	218.116	225.936	223.573	246.599
SGL_RS06450	2-C-methyl-D-erythritol 2,4-cyclodiphosphate synthase	0.188287	0.188146	101.807	109.358	111.193	157.831	148.12	156.416
SGL_RS06455	MATE family efflux transporter	0.318057	0.0731982	59.9004	68.4034	65.9086	93.4231	105.063	108.907
SGL_RS06460	fatty acid desaturase	-0.450871	7.2024e-05	167.084	171.519	179.065	163.886	147.789	158.438
SGL_RS06465	hypothetical protein	0.00501576	0.986976	22.1044	14.3759	17.7279	26.5404	21.9251	19.7866
SGL_RS06470	high light inducible protein	0.699255	0.00246155	48.9608	62.0108	62.0214	169.17	108.778	103.509
SGL_RS06475	hypothetical protein	0.543274	0.0255418	55.644	69.9089	65.2963	169.544	102.272	101.19
SGL_RS06480	sigma-70 family RNA polymerase sigma factor	-0.0469022	0.876002	1662.61	1977.78	2009.24	1980.31	2334.98	2505.73
SGL_RS06485	anti-sigma factor	0.147188	0.54799	639.504	704.102	790.794	867.448	991.438	1125.02
SGL_RS06490	permease	0.938447	5.2645e-10	112.969	87.7642	102.578	228.575	252.328	273.193
SGL_RS06500	glycosyltransferase family 4 protein	-0.119409	0.399131	67.2033	65.1532	67.2493	86.6878	70.8873	72.2897
SGL_RS06505	twin-arginine translocase TatA/TatE family subunit	-0.0319243	0.927103	153.705	109.648	101.039	183.941	120.313	140.568
SGL_RS06510	YdiU family protein	0.328163	0.00517584	71.365	73.5129	71.9582	112.937	116.525	113.54
SGL_RS06515	ATP-dependent zinc metalloprotease FtsH4	0.177925	0.299001	306.981	331.895	346.941	445.557	474.342	484.791
SGL_RS06520	hydrogenase expression/formation protein HypE	0.185059	0.229406	41.1667	34.857	38.9008	62.9995	52.6734	48.9397
SGL_RS06525	Uma2 family endonuclease	-0.200317	0.11038	84.7609	75.8693	88.5518	92.7841	89.1201	88.3204
SGL_RS06530	5'/3'-nucleotidase SurE	-0.0242958	0.905749	48.3438	40.9796	45.1438	52.1044	57.3343	55.5474
SGL_RS06535	peptide deformylase	-0.323461	0.00410042	289.747	298.29	296.767	317.816	273.603	289.655
SGL_RS06540	hypothetical protein	0.140847	0.359715	242.691	250.656	246.28	329.296	357.951	336.464
SGL_RS06545	lysine--tRNA ligase	0.530368	9.78878e-09	107.729	91.7714	98.9078	185.214	181.882	175.778
SGL_RS06550	glycosyltransferase family 2 protein	0.511454	2.68022e-06	54.6582	53.8579	50.89	96.3242	99.4733	91.3493
SGL_RS06555	FkbM family methyltransferase	-0.0828749	0.502249	51.1078	44.2446	46.0605	56.7425	55.2436	54.7602
SGL_RS06560	hypothetical protein	0.209904	0.325193	18.3315	14.8896	13.7927	28.1831	21.1075	19.6904
SGL_RS06565	nitrate reductase associated protein	0.255393	0.278662	20.7719	24.4328	19.0616	30.0186	38.3312	29.3721
SGL_RS06570	DUF29 domain-containing protein	0.276431	0.385031	38.2769	60.322	50.7313	57.9591	97.1046	81.3123
SGL_RS06575	nitrate reductase	0.358931	0.293906	62.8681	85.4748	94.3584	82.118	179.021	158.688
SGL_RS06580	nitrate ABC transporter ATP-binding protein	-0.0130398	0.979169	316.494	586.727	649.577	344.633	802.373	767.017
SGL_RS06585	nitrate ABC transporter ATP-binding protein	-0.123154	0.783442	391.12	763.886	909.467	445.331	941.431	894.038
SGL_RS06590	nitrate ABC transporter permease	-0.761859	0.00960879	621.751	1206.18	1413.61	583.663	779.762	683.876
SGL_RS06595	ABC transporter substrate-binding protein	-1.21525	2.03485e-05	336.154	724.354	754.507	320.553	224.335	211.165
SGL_RS06600	anthranilate phosphoribosyltransferase family protein	0.268995	0.0440665	14.1501	13.6222	14.5771	20.9665	22.2289	21.0475
SGL_RS06605	histidine phosphatase family protein	0.425703	0.000479697	133.179	128.879	133.624	216.571	237.328	217.32
SGL_RS06610	hypothetical protein	0.440429	0.0007307	278.968	266.089	270.138	434.532	486.158	477.708
SGL_RS06615	cell division protein FtsZ	0.119959	0.313743	270.786	225.57	243.062	345.768	335.31	324.697
SGL_RS06620	cell division protein FtsQ/DivIB	-0.186396	0.219694	63.8934	62.159	71.8366	73.425	68.6721	74.4625
SGL_RS06625	S41 family peptidase	-0.202952	0.162519	325.86	329.88	369.338	376.23	354.211	379.031
SGL_RS06630	Uma2 family endonuclease	0.0625844	0.821354	179.627	225.609	243.305	274.369	286.978	291.843
SGL_RS06635	16S rRNA (cytosine(1402)-N(4))-methyltransferase RsmH	0.665765	9.20654e-06	38.0107	38.7008	39.7527	72.0184	86.3413	78.6417
SGL_RS06640	DUF4168 domain-containing protein	0.256216	0.0668602	78.2358	68.6829	62.7011	116.545	98.5901	100.449
SGL_RS06645	urease accessory protein UreE	0.229222	0.270815	37.27	32.8042	32.4617	64.1437	44.3412	44.3597
SGL_RS06650	PRC-barrel domain-containing protein	-0.00705757	0.98242	128.257	127.501	117.561	213.755	126.199	128.351
SGL_RS06660	DNA helicase PcrA	0.0206933	0.902799	60.3905	62.6792	62.9563	81.298	76.7652	78.4417
SGL_RS06665	bifunctional nuclease family protein	-0.210115	0.25433	59.7863	48.7313	43.6895	54.2184	57.5541	50.9752
SGL_RS06670	TIGR01777 family oxidoreductase	0.00787072	0.968302	49.8209	37.9693	44.4182	56.5737	54.3438	55.1494
SGL_RS06675	ATP-binding cassette domain-containing protein	0.297821	0.0435035	34.7025	27.1713	31.3954	46.2672	48.1436	50.0101
SGL_RS06680	serine/threonine protein kinase	0.237308	0.0217587	21.06	20.8045	20.6965	32.5055	30.4069	29.7196
SGL_RS06685	HAD family phosphatase	0.131478	0.360976	34.7616	32.3271	35.3646	46.158	45.656	48.9445
SGL_RS06690	phosphoribosylaminoimidazolesuccinocarboxamide synthase	0.112459	0.5094	79.8377	68.1589	67.6615	92.7315	94.5652	104.565
SGL_RS06695	IAP75 family chloroplast envelope protein translocase	0.102079	0.402539	126.579	110.656	110.202	158.007	150.201	158.444
SGL_RS06700	peptide chain release factor 3	0.0414476	0.835059	180.936	189.792	203.441	243.017	247.522	250.25
SGL_RS06705	SulP family inorganic anion transporter	0.455169	0.000262872	40.8002	39.9056	39.6809	66.2244	73.3925	69.0261
SGL_RS06710	universal stress protein	0.247499	0.0872378	26.089	26.4423	27.5335	44.6135	39.7136	35.6742
SGL_RS06715	NAD(P)/FAD-dependent oxidoreductase	-0.0299549	0.916872	36.6225	33.2864	41.4556	55.9891	40.0956	40.7725
SGL_RS06720	SH3 domain-containing protein	-0.653074	0.000414457	74.9711	85.6008	91.6033	56.9365	65.222	70.5515
SGL_RS06725	hypothetical protein	-0.473821	0.00846024	212.734	247.517	237.522	249.032	184.7	182.962
SGL_RS06730	succinate dehydrogenase/fumarate reductase flavoprotein subunit	0.0911591	0.522639	80.7353	70.5999	80.3387	105.41	97.1993	106.535
SGL_RS06735	PCP reductase family protein	-0.0756012	0.80871	105.259	134.357	120.789	116.625	150.986	157.068
SGL_RS06740	histidine triad nucleotide-binding protein	0.244932	0.458493	267.438	207.998	256.922	232.121	462.164	423.681
SGL_RS06745	alpha/beta fold hydrolase	0.601833	0.0236923	133.291	102.243	126.336	163.18	294.981	282.553
SGL_RS06750	DUF192 domain-containing protein	-0.0518211	0.881448	97.0458	122.996	134.56	119.785	156.838	149.47
SGL_RS06755	bacterioferritin-associated ferredoxin	-0.648153	0.00436836	195.052	255.451	250.081	140.963	191.687	191.926
SGL_RS06760	hypothetical protein	0.286319	0.0249989	29.2286	23.8127	24.4442	39.7284	40.593	38.5175
SGL_RS06765	GtrA family protein	0.265697	0.199366	91.4852	63.6328	63.1998	122.276	112.488	97.9669
SGL_RS06770	cytosine deaminase	-0.167066	0.64775	442.885	257.919	248.9	496.67	276.322	254.926
SGL_RS06775	type II toxin-antitoxin system PemK/MazF family toxin	-0.213434	0.466299	1842.17	1166.07	1201.68	1960.35	1269.27	1206.03
SGL_RS06780	hypothetical protein	-0.197566	0.494306	2586.95	1643.64	1639.52	2705.36	1818.18	1743.38
SGL_RS06785	alpha/beta hydrolase	-0.139125	0.394696	53.9145	44.9918	48.6676	64.6604	51.2877	51.2538
SGL_RS06790	hypothetical protein	-0.306043	0.0640389	89.8276	72.7441	74.2517	93.305	72.5115	71.2255
SGL_RS06795	glutaredoxin 3	0.129307	0.481502	263.302	202.424	228.862	366.808	285.038	303.516
SGL_RS06800	glutathione synthase	0.103627	0.559445	161.142	121.138	138.968	209.577	175.21	182.807
SGL_RS06805	hypothetical protein	-0.541922	0.0690674	1412.27	627.91	698.64	592.993	733.278	767.312
SGL_RS06810	1,4-dihydroxy-2-naphthoyl-CoA synthase	-0.10809	0.638932	321.457	227.48	271.308	284.403	328.22	328.098
SGL_RS06815	Re/Si-specific NAD(P)(+) transhydrogenase subunit alpha	0.461632	0.035417	601.707	378.89	430.511	727.458	883.522	889.078
SGL_RS06820	hypothetical protein	0.754802	0.000327413	322.565	235.902	274.577	488.672	688.483	681.018
SGL_RS06825	nucleotidyltransferase family protein	0.952155	1.30929e-05	174.877	120.234	131.702	292.916	432.373	397.739
SGL_RS06830	type II toxin-antitoxin system HicA family toxin	1.05878	3.04264e-05	102.103	60.6121	63.8727	167.436	271.098	243.999
SGL_RS06835	type II toxin-antitoxin system HicB family antitoxin	0.937304	0.000670317	113.141	58.9582	59.6139	160.426	252.032	237.443
SGL_RS06840	Re/Si-specific NAD(P)(+) transhydrogenase subunit beta	0.623491	0.00471417	87.4681	50.9067	54.3295	125.327	136.113	128.092
SGL_RS06845	TldD/PmbA family protein	-0.0737002	0.635583	35.8516	36.721	35.7976	42.1308	42.9899	43.4753
SGL_RS06850	class I SAM-dependent methyltransferase	0.471383	0.00690119	73.9374	66.6489	59.4077	145.897	106.346	104.201
SGL_RS06855	hypothetical protein	0.261782	0.427184	591.559	385.393	481.499	476.011	879.677	900.94
SGL_RS06860	aldose 1-epimerase	0.552181	0.0593245	400.627	306.58	418.089	460.786	844.236	947.843
SGL_RS06865	isoleucine--tRNA ligase	0.403678	0.0714732	89.4847	91.3665	94.1958	121.121	170.707	176.492
SGL_RS06870	hypothetical protein	-0.0881489	0.538563	68.5285	64.2455	63.4727	76.8124	76.3201	77.3761
SGL_RS06875	DNA polymerase III subunit gamma/tau	0.296409	0.00915242	18.0144	14.7976	15.5035	25.2056	24.5751	24.7754
SGL_RS06880	VOC family protein	0.124499	0.454264	23.3956	18.533	21.4355	29.4323	29.4178	28.0146
SGL_RS06885	c-type cytochrome	0.254154	0.231307	20.1445	13.8608	14.4055	22.4219	25.5337	24.9521
SGL_RS06890	cupin domain-containing protein	0.243525	0.380587	74.8236	39.9091	47.8921	75.7151	82.5042	86.4848
SGL_RS06895	glycogen/starch/alpha-glucan phosphorylase	0.328674	0.293906	85.5147	76.5353	89.7946	85.3564	156.877	171.314
SGL_RS06900	hypothetical protein	0.101988	0.789617	7.09794	13.5017	13.1119	15.971	13.9278	16.3573
SGL_RS06905	Uma2 family endonuclease	-0.209726	0.399044	29.4645	39.524	42.1676	38.3088	38.5577	41.7542
SGL_RS06910	DUF2442 domain-containing protein	-0.410189	0.00481684	44.7068	40.9213	35.5407	38.1329	36.5063	37.8546
SGL_RS06915	RnfABCDGE type electron transport complex subunit D	0.0393202	0.885751	57.2612	48.7746	54.8809	58.569	74.737	73.0653
SGL_RS06920	serine/threonine protein kinase	0.314525	0.0133901	18.6135	15.8586	16.989	26.0448	28.1952	26.3154
SGL_RS06925	CHAD domain-containing protein	0.250513	0.346991	15.4534	14.565	15.925	20.1514	19.2774	30.446
SGL_RS06930	thylakoid membrane protein	0.161416	0.257241	50.079	45.8754	46.2039	70.3701	60.4053	68.9582
SGL_RS06940	single-stranded-DNA-specific exonuclease RecJ	0.22844	0.067595	42.0698	39.7416	41.6142	68.9088	57.2063	56.1271
SGL_RS06945	two-component sensor histidine kinase	0.0118168	0.939167	13.8558	13.5218	12.9922	17.4919	16.3885	17.0516
SGL_RS06950	DUF2079 domain-containing protein	0.317262	0.0974066	14.616	11.5895	11.6056	17.6771	22.1802	19.8417
SGL_RS06955	carbohydrate kinase	0.257449	0.10572	27.039	24.5514	25.6069	35.1818	40.1962	40.8409
SGL_RS06960	cytochrome b	-0.125907	0.485918	59.5108	59.0579	55.3446	61.3772	71.6861	65.1543
SGL_RS06965	hypothetical protein	0.290988	0.0445271	38.8122	33.646	34.0125	62.8627	51.9408	49.8645
SGL_RS06970	pentapeptide repeat-containing protein	0.156178	0.117302	34.2224	31.8661	32.0806	47.147	45.1443	44.8343
SGL_RS06975	HAD-IA family hydrolase	0.555269	0.000184336	32.8485	32.0343	26.2897	61.6208	58.2793	51.3349
SGL_RS06980	tRNA epoxyqueuosine(34) reductase QueG	0.712612	3.62952e-10	67.0913	57.8608	63.8074	126.837	136.744	129.193
SGL_RS06985	6,7-dimethyl-8-ribityllumazine synthase	0.38627	0.0270964	544.59	559.115	601.158	834.56	1029.78	970.631
SGL_RS06990	photosystem II reaction center protein PsbZ	0.162144	0.525642	1676.9	1908.19	1985.21	2152.79	2866.36	2860.76
SGL_RS07010	30S ribosomal protein S1	0.249599	0.0103584	1567.56	1491.42	1492.48	2276.86	2311.68	2202.54
SGL_RS07025	DNA replication/repair protein RecF	0.485607	0.000352138	20.4649	20.0897	19.0305	39.2675	36.1552	30.6726
SGL_RS07030	ABC transporter ATP-binding protein/permease	0.440244	5.70733e-05	48.5527	49.6199	46.441	83.4519	84.37	79.8678
SGL_RS07035	pyruvate kinase	0.280145	0.0078482	145.628	128.171	138.677	208.143	206.226	214.329
SGL_RS07040	DUF1824 family protein	0.0280983	0.923686	45.9335	35.4126	32.9496	55.6481	41.1288	49.266
SGL_RS07045	TIGR02652 family protein	0.273304	0.152878	15.405	17.5706	14.3814	22.7085	23.842	25.9221
SGL_RS07050	polyphosphate:AMP phosphotransferase	-0.207495	0.415604	42.2366	28.1559	27.4243	42.4434	30.3077	31.3021
SGL_RS07055	biotin synthase BioB	0.0195219	0.895851	186.653	160.044	166.245	232.64	210.043	207.852
SGL_RS07060	biotin transporter BioY	0.343661	0.00132215	222.039	199.695	212.879	330.064	340.386	341.824
SGL_RS07065	signal peptidase II	0.389049	0.00148607	131.085	108.854	125.599	199.419	208.055	195.996
SGL_RS07070	hypothetical protein	-0.166947	0.320355	39.9939	35.9612	33.2562	46.9263	38.3094	36.0004
SGL_RS07075	Abi-alpha family protein	-0.291672	0.0371997	21.9893	20.7626	19.9183	23.6684	21.2076	18.6952
SGL_RS07080	hypothetical protein	-0.0553502	0.871203	25.2526	28.7999	27.339	25.7671	36.7593	34.7274
SGL_RS07085	iron uptake porin	0.0969199	0.677497	30.1311	34.7043	36.7582	43.6308	50.2633	42.9075
SGL_RS07090	ABC transporter permease subunit	-0.183151	0.494943	124.106	154.803	172.083	138.296	174.421	176.47
SGL_RS07095	phasin PhaP	0.0771578	0.633566	730.628	675.351	679.462	1062.33	845.814	856.204
SGL_RS07100	glycogen/starch/alpha-glucan phosphorylase	0.0636943	0.843999	140.522	98.4299	96.517	188.591	126.805	126.047
SGL_RS07105	precorrin-6Y C5,15-methyltransferase subunit CbiT	0.150834	0.648958	44.5037	30.7656	29.0488	69.1029	41.6681	37.558
SGL_RS07110	phosphatidate cytidylyltransferase	-0.323753	0.013439	186.55	195.063	212.336	203.933	191.985	193.965
SGL_RS07115	hypothetical protein	0.101346	0.644398	72.8806	88.4992	92.421	118.732	113.877	110.994
SGL_RS07120	hypothetical protein	-0.175623	0.0704105	482.213	434.066	467.336	546.894	487.343	495.901
SGL_RS07125	translocation/assembly module TamB domain-containing protein	0.0559775	0.763575	50.0672	47.7644	48.2081	74.5034	56.9773	59.415
SGL_RS07130	AAA-like domain-containing protein	-0.118739	0.492463	50.5738	51.9347	58.6713	64.9985	57.3737	63.0317
SGL_RS07135	large conductance mechanosensitive channel protein MscL	-0.687957	5.83884e-05	189.583	232.821	212.724	147.616	158.907	169.722
SGL_RS07140	Holliday junction branch migration protein RuvA	-0.354635	0.0618551	91.4248	114.792	107.85	94.3097	102.987	104.566
SGL_RS07145	TIGR00297 family protein	0.271576	0.121318	57.7264	44.4937	46.5524	69.1926	78.7203	78.3606
SGL_RS07150	NAD(P)/FAD-dependent oxidoreductase	-0.250521	0.0953298	108.843	82.071	90.3906	96.2216	98.8303	97.4104
SGL_RS07155	RNA-binding protein	-0.0666165	0.863616	3219.93	1947.76	1590.42	3157.49	2332.85	2474.02
SGL_RS07160	Asp-tRNA(Asn)/Glu-tRNA(Gln) amidotransferase subunit GatA	0.116861	0.462813	251.826	253.426	274.834	343.019	356.415	362.169
SGL_RS07165	M23 family metallopeptidase	0.252303	0.348193	74.9782	104.763	108.982	127.493	164.334	150.336
SGL_RS07170	glycine cleavage system protein GcvH	-0.0701937	0.701873	99.3956	89.258	91.0329	102.383	118.009	111.398
SGL_RS07175	NFACT family protein	-0.0219271	0.935273	26.9967	28.2277	31.7452	31.9715	37.6759	37.294
SGL_RS07180	carboxynorspermidine decarboxylase	-0.0730958	0.639193	27.86	24.2145	23.0812	32.3173	28.55	28.3903
SGL_RS07185	hypothetical protein	-0.259539	0.116151	140.862	119.693	134.259	123.545	137.444	146.386
SGL_RS07195	LptF/LptG family permease	0.473969	0.00381702	48.4728	47.8904	41.2237	73.2693	87.7856	82.4539
SGL_RS07200	LCP family protein	0.324654	0.206101	25.4585	20.7501	22.0137	51.3519	30.6388	29.0879
SGL_RS07205	hypothetical protein	0.148707	0.471537	45.7306	57.3423	51.6679	72.4136	70.0707	74.0267
SGL_RS07210	hypothetical protein	0.276	0.45356	45.8598	22.0216	20.0506	67.238	38.0811	37.1697
SGL_RS07215	type I glyceraldehyde-3-phosphate dehydrogenase	0.0910225	0.853964	77.9576	27.09	27.7967	87.3734	48.509	45.5194
SGL_RS07225	Uma2 family endonuclease	-0.417657	0.00111568	22.0956	20.1369	22.8524	22.0357	18.8427	19.4387
SGL_RS07230	leucyl/phenylalanyl-tRNA--protein transferase	0.0929729	0.606375	15.6592	16.7033	17.0116	22.8017	20.6943	22.522
SGL_RS07235	lipoyl synthase	-0.0216667	0.92718	18.0618	14.4965	13.5783	19.5085	18.8646	18.4132
SGL_RS07240	aldo/keto reductase	0.0351413	0.885428	28.8025	22.7304	24.7602	29.6048	34.0821	33.871
SGL_RS07245	3-oxoacyl-[acyl-carrier-protein] reductase	0.0434745	0.883306	94.3315	63.033	64.3858	91.9506	94.8336	98.1233
SGL_RS07250	aminotransferase class IV	0.223331	0.152756	67.3095	53.5144	58.1235	82.688	88.7025	90.9656
SGL_RS07260	hypothetical protein	0.216448	0.615821	1316.76	1301.03	1919.92	857.804	3082.62	3185.21
SGL_RS07265	AarF/ABC1/UbiB kinase family protein	0.547749	0.128288	304.157	322.883	503.166	338.907	1086.75	1106.95
SGL_RS07270	hypothetical protein	1.71411	2.92692e-08	18.2548	20.1334	26.0649	65.0857	276.331	261.356
SGL_RS07275	clan AA aspartic protease	1.31803	3.58522e-05	24.5774	20.907	28.8707	47.0814	172.553	176.412
SGL_RS07280	excinuclease ABC subunit UvrC	0.679877	0.00553184	11.0747	10.2125	10.9755	16.0477	27.1529	26.4392
SGL_RS07285	N-acetylmuramoyl-L-alanine amidase	-0.385702	0.000987895	19.7814	19.4986	21.0816	19.9118	19.3896	18.0571
SGL_RS07290	M67 family metallopeptidase	0.181612	0.430962	22.0681	26.4256	25.6485	40.793	37.0165	28.9979
SGL_RS07295	hypothetical protein	0.0774669	0.773141	44.1374	58.1279	56.2103	76.2265	73.077	61.8807
SGL_RS07300	site-2 protease family protein	-0.0724106	0.659287	85.1872	86.1359	80.0675	111.503	97.9023	89.9405
SGL_RS07305	N-acetylmuramic acid 6-phosphate etherase	-0.128455	0.449042	58.5167	58.7191	61.6761	78.5578	65.4925	60.5813
SGL_RS07310	DUF3110 domain-containing protein	-0.19925	0.143556	126.379	106.893	104.828	135.874	116.806	114.087
SGL_RS07315	apocytochrome f	-0.780342	0.000526977	1047.68	984.224	988.564	957.071	568.275	526.204
SGL_RS07320	cytochrome b6-f complex iron-sulfur subunit	-0.875804	3.34835e-05	1156.67	1034.54	1007.09	923.751	575.354	532.404
SGL_RS07325	photosystem II reaction center protein PsbH	-0.447707	0.00264792	1982.13	1813.15	1715.75	1502.06	1779.31	1675.8
SGL_RS07330	YciI family protein	-0.278578	0.113632	469.559	433.396	392.539	531.888	412.05	380.244
SGL_RS07335	hypothetical protein	-0.437688	0.0925506	46.4377	38.0107	38.4191	51.8009	28.728	28
SGL_RS07340	TRAP transporter substrate-binding protein	-0.381479	0.027448	23.3075	19.846	21.5413	25.0985	17.8594	18.2448
SGL_RS07350	SDR family oxidoreductase	0.0938804	0.815765	59.1726	61.0385	75.5208	54.6966	103.02	106.109
SGL_RS07355	heme-binding protein	-0.528074	0.00018692	117.616	90.8709	100.452	100.509	81.459	81.3877
SGL_RS07360	hypothetical protein	-0.348428	0.0151229	33.7046	30.1165	31.5775	36.2121	29.396	27.2855
SGL_RS07365	WD40 repeat domain-containing protein	-0.154367	0.537561	28.95	24.2753	23.5067	37.0665	23.8182	24.7612
SGL_RS07370	hypothetical protein	-0.511663	0.00194767	93.2173	82.8845	84.4641	92.4189	64.4473	67.2956
SGL_RS07375	heme-binding protein	-0.526486	0.000472997	294.932	261.711	271.929	283.98	203.352	220.196
SGL_RS07380	polysaccharide deacetylase family protein	-0.574908	0.000678142	203.982	160.911	166.128	176.627	124.637	132.896
SGL_RS07385	alpha/beta hydrolase	-0.336647	0.209637	152.958	100.824	90.8698	141.267	91.9501	95.4663
SGL_RS07390	sugar phosphate isomerase/epimerase	-0.565245	0.00589688	141.023	109.808	102.723	122.029	78.4517	86.7005
SGL_RS07395	cupin domain-containing protein	-0.475863	0.00682801	221.947	156.983	151.146	162.992	146.801	153.585
SGL_RS07400	cupin domain-containing protein	-0.398704	0.0562984	253.192	163.736	166.728	176.723	168.349	189.985
SGL_RS07405	antibiotic biosynthesis monooxygenase	-0.5866	0.00819358	301.516	181.041	181.684	187.531	155.026	179.067
SGL_RS07410	hypothetical protein	-0.413562	0.181624	272.347	140.93	144.355	219.438	123.142	142.887
SGL_RS07415	carboxymuconolactone decarboxylase family protein	-0.175003	0.657988	216.976	102.894	102.214	218.586	110.293	118.744
SGL_RS07420	DJ-1/PfpI family protein	-0.168605	0.66108	206.458	103.016	104.836	213.812	109.542	120.891
SGL_RS07425	AGE family epimerase/isomerase	-0.173872	0.606223	244.458	171.847	170.476	310.33	156.046	171.222
SGL_RS07430	anti-sigma factor antagonist	-0.16235	0.632232	538.085	432.572	421.827	760.445	381.241	391.258
SGL_RS07435	glycogen debranching protein GlgX	-0.0184866	0.960586	191.386	146.35	150.856	292.007	151.69	162.23
SGL_RS07440	anti-sigma factor antagonist	-4.99153e-05	0.999799	214.353	181.959	170.239	335.886	185.778	191.886
SGL_RS07445	SpoIIE family protein phosphatase	0.190232	0.503662	34.2329	26.9091	26.8764	59.3185	33.7579	35.694
SGL_RS07450	anti-sigma regulatory factor	-0.101346	0.499823	37.1045	34.2784	34.7613	46.2014	39.3033	38.083
SGL_RS07455	hypothetical protein	-0.0389317	0.872912	15.1574	16.4991	15.5082	21.7587	18.7335	16.8646
SGL_RS07460	IS4-like element IS4Sa family transposase	0.418885	0.0154943	12.0127	10.7239	11.3447	22.2912	20.346	15.6387
SGL_RS07465	hypothetical protein	0.0332988	0.855115	8.8247	7.39683	8.17695	10.9799	9.90628	10.4069
SGL_RS07470	AEC family transporter	-0.547407	6.64308e-06	21.2071	17.6491	18.7313	17.767	15.3512	15.5439
SGL_RS07475	ABC transporter substrate-binding protein	-0.283269	0.190181	25.315	16.8737	18.1624	23.6133	17.6419	19.5686
SGL_RS07480	cache domain-containing protein	0.223358	0.3433	17.426	13.5009	12.8625	27.1748	20.2208	17.7351
SGL_RS07485	anthranilate phosphoribosyltransferase	0.0773758	0.5094	154.856	149.787	156.372	212.891	194.571	202.269
SGL_RS07490	deoxyribose-phosphate aldolase	0.151784	0.261465	125.216	126.745	135.535	181.927	179.955	178.848
SGL_RS07495	hypothetical protein	0.164735	0.189374	46.5774	45.3145	48.1109	64.965	66.8786	65.0904
SGL_RS07500	UPF0175 family protein	-0.71993	3.18019e-05	147.773	177.074	190.497	139.423	125.047	113.677
SGL_RS07505	Rpn family recombination-promoting nuclease/putative transposase	-0.583778	2.25003e-05	63.775	57.3827	57.8045	57.976	43.864	45.0703
SGL_RS07510	hypothetical protein	-0.226273	0.190291	94.5716	94.1606	96.587	90.1816	106.085	105.607
SGL_RS07515	hypothetical protein	-0.295833	0.113632	219.928	178.859	162.347	171.032	201.088	188.668
SGL_RS07520	NYN domain-containing protein	-0.234008	0.105147	49.7393	45.8055	48.1648	47.1616	51.9452	52.4957
SGL_RS07525	CDGSH iron-sulfur domain-containing protein	0.0749788	0.588556	98.6558	95.1173	90.2518	126.896	122.487	125.281
SGL_RS07530	pirin family protein	0.0666668	0.662614	60.0148	55.7487	55.8135	73.0549	73.472	78.3506
SGL_RS07535	LysR family transcriptional regulator	-0.210373	0.404331	9.42577	13.4632	11.4772	13.7152	12.385	10.5747
SGL_RS07540	endonuclease MutS2	0.408901	0.0141821	42.0005	40.2431	40.6863	85.8491	62.484	60.6075
SGL_RS07545	serine/threonine-protein phosphatase	0.214313	0.402437	179.002	130.265	130.913	283.907	183.768	184.383
SGL_RS07550	AarF/ABC1/UbiB kinase family protein	0.234127	0.46028	78.4767	67.9292	61.0345	158.272	80.0234	80.239
SGL_RS07555	hypothetical protein	0.264741	0.309981	203.979	192.8	168.998	401.227	235.491	241.52
SGL_RS07560	thylakoid lumen protein	0.224798	0.337816	141.68	123.037	132.756	260.287	171.248	162.199
SGL_RS07565	hypothetical protein	-0.0551903	0.677497	185.222	172.58	187.84	231.849	209.882	215.154
SGL_RS07570	ABC transporter permease	-0.13128	0.331988	33.4705	28.1703	31.8905	38.2622	33.203	35.1278
SGL_RS07575	D-alanine--D-alanine ligase	0.106711	0.689402	31.7365	22.7515	24.8904	45.801	31.5992	30.5793
SGL_RS07580	exopolysaccharide biosynthesis protein	0.250848	0.0698614	70.4446	61.8437	62.3159	108.411	98.1204	85.3963
SGL_RS07585	ATP-dependent Clp protease adapter ClpS	0.0879008	0.656883	160.482	163.841	146.52	199.429	230.448	197.59
SGL_RS07590	hydrogenase maturation protease	-0.295152	0.0191012	398.787	389.754	382.946	385.931	421.84	377.567
SGL_RS07595	30S ribosomal protein S6	-0.532256	4.35708e-07	981.061	885.477	871.962	810.42	813.935	719.482
SGL_RS07600	fumarylacetoacetate hydrolase family protein	-0.0953811	0.656772	64.2212	45.2029	47.697	63.9649	57.1321	61.5611
SGL_RS07605	HEAT repeat domain-containing protein	-0.0980608	0.502249	58.2587	57.4024	62.3887	69.3318	69.3709	69.0095
SGL_RS07610	GRRM system radical SAM/SPASM domain protein	0.10771	0.491162	53.1038	44.7015	47.4547	62.4081	67.3304	66.121
SGL_RS07615	hypothetical protein	0.0468766	0.841952	94.7816	92.3639	96.5267	108.723	129.595	128.16
SGL_RS07620	rSAM-associated Gly-rich repeat protein	-0.310155	0.0678497	103.001	107.196	101.617	97.312	116.901	96.0971
SGL_RS07625	rSAM-associated Gly-rich repeat protein	-0.206156	0.367095	152.646	131.613	135.425	123.096	173.99	149.481
SGL_RS07630	amino acid ABC transporter substrate-binding protein	0.0902163	0.793015	82.2479	47.0536	49.9748	67.2623	84.4015	86.832
SGL_RS07635	precorrin-2 C(20)-methyltransferase	0.2784	0.120986	10.3087	8.938	10.162	13.8849	16.706	14.5709
SGL_RS07640	DUF922 domain-containing Zn-dependent protease	0.412843	0.0248547	23.2506	20.0604	20.238	31.3478	40.9005	35.647
SGL_RS07645	homoserine kinase	0.211394	0.207322	50.9402	39.1066	41.0402	61.5476	67.2647	61.8646
SGL_RS07650	aminoglycoside phosphotransferase family protein	0.548742	2.03103e-07	58.6437	49.9329	52.3394	99.3239	102.527	95.353
SGL_RS07655	phosphoglucosamine mutase	0.0442838	0.883306	160.867	112.422	112.855	199.181	149.772	150.151
SGL_RS07660	ferredoxin family protein	-0.0232934	0.939644	186.236	169.103	149.34	267.035	164.172	191.794
SGL_RS07665	ABC transporter ATP-binding protein	0.447459	0.0564524	66.8349	45.8007	44.6776	119.632	84.1974	76.2389
SGL_RS07670	riboflavin biosynthesis protein RibF	0.698673	1.10883e-05	109.551	86.3227	84.0615	178.417	208.081	197.096
SGL_RS07675	HpsJ family protein	0.489924	0.00422398	288.04	202.089	212.576	401.424	429.381	426.31
SGL_RS07680	DUF3143 domain-containing protein	0.415686	0.00203018	308.986	314.533	353.973	572.858	563.441	517.677
SGL_RS07685	Calvin cycle protein CP12	0.104705	0.299373	1604.26	1412.9	1474.2	2074.87	1980.63	1989.17
SGL_RS07690	tryptophan--tRNA ligase	-0.372306	0.111049	34.105	32.2234	28.2903	39.5023	26.668	22.9047
SGL_RS07695	bis(5'-nucleosyl)-tetraphosphatase (symmetrical) YqeK	0.0696809	0.719962	115.167	132.111	132.455	181.972	159.417	160.289
SGL_RS07700	ribosome silencing factor	0.195809	0.125632	415.638	338.912	390.633	579.536	514.136	552.863
SGL_RS07705	hypothetical protein	0.535892	1.47649e-07	103.487	95.3954	108.639	196.841	182.67	184.066
SGL_RS07710	hydroxymethylbilane synthase	0.144049	0.496868	215.054	146.514	157.252	253.044	221.264	245.131
SGL_RS07715	GNAT family N-acetyltransferase	0.640451	2.68139e-07	33.0673	26.9276	27.7038	56.1708	60.2372	57.1557
SGL_RS07720	phosphate acetyltransferase	0.387589	0.186304	30.2061	18.3974	23.1847	59.8962	32.2448	32.7738
SGL_RS07725	hypothetical protein	0.152062	0.202849	56.2567	54.1003	54.0474	82.1146	76.4929	70.7086
SGL_RS07730	DNA/RNA nuclease SfsA	-0.234362	0.046373	64.6795	66.9697	64.5699	70.7434	69.6168	67.4726
SGL_RS07735	DUF1997 domain-containing protein	-0.36804	0.0686204	64.7873	44.672	42.8845	48.1267	50.5005	44.9849
SGL_RS07740	RNA polymerase sigma factor, RpoD/SigA family	0.647073	4.91364e-05	44.2339	50.3989	42.9001	108.07	81.7777	88.834
SGL_RS07745	hypothetical protein	0.937868	3.47613e-05	59.687	98.9441	82.1941	242.656	194.477	205.94
SGL_RS07750	7-carboxy-7-deazaguanine synthase QueE	0.274189	0.0379083	28.9455	23.9568	23.4221	40.7066	37.4289	38.1675
SGL_RS07755	UDP-N-acetylmuramoyl-L-alanine--D-glutamate ligase	0.147061	0.459936	42.189	33.8081	32.0642	58.9039	47.1391	44.728
SGL_RS07760	insulinase family protein	0.584007	0.0240116	52.6632	33.1607	32.7011	108.721	68.4954	62.9793
SGL_RS07765	insulinase family protein	0.394229	0.127524	135.282	90.6127	84.892	234.681	151.146	148.319
SGL_RS07770	HupE/UreJ family protein	0.967191	1.82416e-05	226.665	187.237	120.921	507.028	430.718	507.473
SGL_RS07775	(E)-4-hydroxy-3-methylbut-2-enyl-diphosphate synthase	0.326101	0.00618359	193.683	189.484	175.129	299.256	274.216	308.408
SGL_RS07780	HNH endonuclease	0.300329	0.00707649	130.81	135.609	132.006	216.101	205.963	195.962
SGL_RS07785	hypothetical protein	-0.0824618	0.583735	184.795	191.688	193.641	243.361	220.673	209.856
SGL_RS07790	DNA topoisomerase (ATP-hydrolyzing) subunit B	-0.142843	0.301972	168.463	181.385	173.036	202.322	198.368	190.986
SGL_RS07795	chlororespiratory reduction protein 7	-0.123274	0.458143	61.3819	49.9387	52.242	68.2071	62.6673	56.4623
SGL_RS07800	photosystem II protein Y	-0.237199	0.521442	1033.07	502.75	454.397	926.098	512.36	556.5
SGL_RS07805	methylenetetrahydrofolate reductase	0.320835	0.0651213	44.4148	32.7641	34.4166	67.4089	57.3446	52.0708
SGL_RS07810	glycosyltransferase family 39 protein	0.304831	0.00325863	67.1206	63.7129	64.159	100.257	103.811	98.6058
SGL_RS07815	aminotransferase class V-fold PLP-dependent enzyme	0.256425	0.0754862	43.5741	36.8744	44.0915	60.44	64.8341	61.9195
SGL_RS07820	Tab2/Atab2 family RNA-binding protein	-0.253472	0.0424935	65.0148	55.6702	58.7142	70.3114	57.4863	59.6032
SGL_RS07825	hypothetical protein	0.138182	0.208592	191.802	174.942	173.509	272.246	235.253	238.525
SGL_RS07830	DNA adenine methylase	0.394346	0.0008088	63.2663	67.1569	67.6859	114.699	105.244	109.218
SGL_RS07835	IS5 family transposase	0.607267	7.96871e-05	29.9006	25.2863	24.0246	60.9866	48.6935	45.3829
SGL_RS07840	SDR family NAD(P)-dependent oxidoreductase	0.115742	0.406033	103.516	93.7664	98.8798	151.287	121.74	130.115
SGL_RS07845	DUF427 domain-containing protein	-0.00778126	0.968302	252.324	208.823	217.106	318.881	260.015	265.493
SGL_RS07850	response regulator transcription factor	-0.201161	0.341508	79.5106	77.9705	101.676	87.9685	94.372	96.5256
SGL_RS07855	MASE1 domain-containing protein	0.0987571	0.747404	16.2424	13.3741	14.095	27.365	15.6015	16.5107
SGL_RS07860	SDR family NAD(P)-dependent oxidoreductase	0.123958	0.635606	15.3952	19.2054	15.9574	27.3883	23.6352	18.8254
SGL_RS07865	signal peptide peptidase SppA	0.306032	0.012264	36.5283	30.6545	29.9878	54.6394	47.0874	49.5665
SGL_RS07870	Ycf51 family protein	-0.235025	0.0227699	126.207	118.463	125.154	131.48	128.548	131.589
SGL_RS07875	alpha/beta hydrolase	-0.07637	0.688552	48.5999	51.7888	53.9436	67.7356	61.0958	54.3726
SGL_RS07880	glutamyl-tRNA reductase	-0.526951	0.0121135	268.329	182.637	204.318	151.791	188.721	200.845
SGL_RS07885	hypothetical protein	0.358744	0.0383107	64.3312	58.3615	55.2625	84.2712	101.535	103.255
SGL_RS07890	ABC transporter substrate-binding protein	0.107671	0.432962	43.4194	44.118	42.2795	64.2766	57.3387	54.1284
SGL_RS07895	hypothetical protein	0.394911	0.0286638	36.4383	28.7673	25.5301	57.839	47.9665	46.6069
SGL_RS07900	DUF362 domain-containing protein	-0.157373	0.617056	56.9995	53.5615	53.9	87.9843	46.3359	48.4457
SGL_RS07905	DUF29 domain-containing protein	-0.762148	4.36766e-09	26.8048	26.8752	26.5095	21.4135	17.0505	19.3
SGL_RS07910	DUF29 domain-containing protein	-0.703188	3.60773e-06	23.6517	25.3239	28.1786	20.5485	17.7644	19.3221
SGL_RS07915	DUF29 domain-containing protein	-0.440757	0.0119676	78.835	68.9492	65.8167	77.1079	52.312	63.5637
SGL_RS07920	DUF29 domain-containing protein	-0.478621	0.000241923	62.4551	60.3522	61.8322	62.3815	48.2917	53.1957
SGL_RS07925	methyltransferase domain-containing protein	-0.690388	1.72758e-06	80.4969	58.1455	70.2576	55.606	48.9932	52.9885
SGL_RS07930	hypothetical protein	0.492094	0.0704105	58.1858	49.2047	60.5021	69.7041	116.048	127.652
SGL_RS07935	hypothetical protein	0.214775	0.307608	58.1356	45.6605	50.6994	93.2733	62.1704	72.1129
SGL_RS07940	type II secretion system GspH family protein	-0.0798593	0.806505	189.631	168.445	163.822	279.243	149.437	188.286
SGL_RS07945	prepilin-type N-terminal cleavage/methylation domain-containing protein	0.0265776	0.925004	3395.87	2761.57	2793.67	4674.59	3147.7	3625.94
SGL_RS07950	class I SAM-dependent methyltransferase	-0.0637369	0.733655	72.2301	63.2524	63.4007	92.6944	70.3555	75.0193
SGL_RS07955	hypothetical protein	-0.211695	0.0768951	90.4533	91.1211	95.9656	104.525	95.0302	99.3885
SGL_RS07960	DUF29 domain-containing protein	-0.211488	0.0352243	160.196	148.103	152.44	180.657	158.342	157.816
SGL_RS07965	DUF4351 domain-containing protein	-0.0173851	0.949097	91.7792	69.3931	71.4065	118.353	84.0438	85.232
SGL_RS07970	pentapeptide repeat-containing protein	0.19996	0.579772	78.9986	40.3012	38.9264	106.762	62.5556	66.2139
SGL_RS07975	RNA polymerase sigma factor, RpoD/SigA family	-0.115406	0.815481	171.463	43.7733	46.8254	126.696	65.1636	74.2981
SGL_RS07980	threonine synthase	-0.63859	0.00194916	158.224	204.469	186.346	175.213	132.088	116.319
SGL_RS07985	glycosyltransferase family 39 protein	-0.0966769	0.606223	10.1756	10.1995	10.0733	12.8892	12.4457	10.2026
SGL_RS07990	diguanylate cyclase	-0.0400019	0.785882	13.9895	13.8397	14.1419	17.3637	16.6088	17.0746
SGL_RS07995	RIP metalloprotease RseP	0.0203101	0.925583	112.155	109.483	112.506	132.062	140.706	150.852
SGL_RS08000	endonuclease III	0.483816	0.00852757	48.6115	51.2712	51.2768	77.1662	100.597	93.4414
SGL_RS08005	hypothetical protein	-0.0230212	0.938952	177.892	115.242	120.109	190.544	160.232	155.637
SGL_RS08010	nucleoside deaminase	0.0711167	0.749465	64.9765	49.0649	52.1634	85.2341	69.7904	64.2183
SGL_RS08015	DUF29 family protein	0.613654	0.000923929	12.0689	9.05764	8.38997	20.9263	20.5358	17.3497
SGL_RS08020	DASH family cryptochrome	0.492444	0.00626566	15.3189	12.651	10.2846	25.7301	22.1213	21.292
SGL_RS08025	tetratricopeptide repeat protein	-0.10793	0.537435	54.0029	46.8888	47.5762	66.6879	50.3826	55.0093
SGL_RS08030	glucose-6-phosphate dehydrogenase assembly protein OpcA	-0.25012	0.222845	84.0468	58.5451	64.7161	85.0436	63.1874	66.671
SGL_RS08035	amino acid ABC transporter ATP-binding protein	-0.396806	0.0029025	116.594	118.497	116.134	126.447	106.312	98.3454
SGL_RS08040	transcriptional repressor LexA	-0.615881	0.000352846	1318.65	1070.39	978.449	1071.65	809.605	784.188
SGL_RS08045	succinate dehydrogenase/fumarate reductase iron-sulfur subunit	0.115131	0.590609	67.9761	66.0833	76.6028	85.5796	100.704	100.167
SGL_RS08055	two-component system response regulator	0.17504	0.273684	83.5674	63.5447	73.1406	115.967	96.7119	99.9654
SGL_RS08060	energy-coupling factor ABC transporter ATP-binding protein	0.137243	0.530537	41.9095	27.5758	32.1689	48.7881	47.0995	44.5675
SGL_RS08065	homogentisate phytyltransferase	0.0320608	0.894971	33.979	24.8312	26.659	36.1409	37.8263	35.1897
SGL_RS08070	tocopherol cyclase family protein	0.269389	0.0816392	23.4021	18.4454	17.916	33.0029	29.6117	28.2971
SGL_RS08075	peroxiredoxin	-0.126859	0.62305	1264.02	1562.46	1446.4	2040.64	1437.66	1417.64
SGL_RS08080	transcriptional repressor	0.894182	8.27167e-13	201.684	168.889	156.001	416.135	412.941	424.734
SGL_RS08085	DUF1499 domain-containing protein	0.561108	9.75349e-06	90.4925	94.988	92.6501	168.635	182.225	170.397
SGL_RS08090	photosystem II reaction center protein Psb28	0.213154	0.0990918	46.6716	40.1182	42.3689	68.7947	61.9659	57.6418
SGL_RS08095	peptide ABC transporter substrate-binding protein	0.244115	0.170981	35.9348	41.4902	44.6176	62.5583	62.1779	58.5023
SGL_RS08105	hypothetical protein	-0.0668979	0.695081	34.681	34.4012	34.8486	39.9418	40.4284	43.4603
SGL_RS08110	type 1 glutamine amidotransferase	-0.234565	0.258491	23.8772	17.677	19.3947	25.962	19.367	18.7212
SGL_RS08115	NAD(P)/FAD-dependent oxidoreductase	0.0422407	0.900206	31.3217	27.9027	30.7099	53.1762	32.9793	30.9361
SGL_RS08120	N-acetylmuramoyl-L-alanine amidase	-0.124913	0.468981	204.877	189.026	191.895	266.002	203.411	202.271
SGL_RS08125	glutamate racemase	-0.0342309	0.930117	312.969	219.033	201.791	409.25	242.422	243.453
SGL_RS08130	Rieske 2Fe-2S domain-containing protein	0.180257	0.63374	8.12759	9.28683	7.7286	20.0416	8.32891	9.15289
SGL_RS08135	NAD(P)/FAD-dependent oxidoreductase	0.0144056	0.951389	19.281	17.6842	19.4993	28.7177	20.4567	22.4536
SGL_RS08140	hypothetical protein	0.188194	0.432505	152.771	193.758	184.593	225.059	260.469	282.165
SGL_RS08145	ribosomal protein S18-alanine N-acetyltransferase	0.0233204	0.954797	50.3191	90.2689	109.432	101.368	114.539	105.554
SGL_RS08150	deoxyribodipyrimidine photo-lyase, 8-HDF type	0.193022	0.264693	40.3809	44.1724	49.2115	65.8423	62.9455	64.3075
SGL_RS08155	Spy/CpxP family protein refolding chaperone	-0.0812161	0.677497	40.1726	37.3067	45.7529	48.9008	46.1373	50.3101
SGL_RS08160	hypothetical protein	-0.225661	0.214229	38.1073	39.0896	44.0407	49.3009	37.8961	41.5786
SGL_RS08165	sigma-70 family RNA polymerase sigma factor	-0.303041	0.0916107	35.7023	40.712	44.7738	43.308	37.1545	41.0501
SGL_RS08170	H(+)/Cl(-) exchange transporter ClcA	0.220442	0.168256	25.3182	20.6736	23.8786	32.143	36.1898	34.0083
SGL_RS08175	serine hydrolase	0.150601	0.290204	86.2902	81.6601	80.5068	109.848	120.397	115.481
SGL_RS08180	phycobiliprotein lyase	0.126878	0.373156	95.845	79.2599	80.614	116.536	118.996	114.177
SGL_RS08185	hypothetical protein	0.0607379	0.737764	68.8987	54.1965	56.7828	81.1725	79.2012	74.7858
SGL_RS08200	photosystem II reaction center protein CP43	-0.518785	0.00118803	7183.52	8526.35	8555.72	6735.87	6917.71	7113.09
SGL_RS08205	photosystem II D2 protein (photosystem q(a) protein)	-0.531724	0.000161445	6107.31	6993.81	7093.64	5888.04	5593.5	5737.8
SGL_RS08210	chromosomal replication initiator protein DnaA	0.182306	0.325265	14.436	10.9495	10.5339	18.0145	17.2332	16.0752
SGL_RS08215	YidH family protein	-0.203418	0.297254	46.5051	33.2752	40.4447	41.6824	46.3259	41.0885
SGL_RS08220	phosphoribosylglycinamide formyltransferase 2	-0.0623344	0.737764	78.5835	75.1629	85.8627	109.321	89.0406	89.0918
SGL_RS08225	DUF1232 domain-containing protein	0.30107	0.400087	317.42	717.163	739.295	836.674	997.655	1123.63
SGL_RS08230	LmbP protein	-0.00848052	0.957248	28.9083	26.6304	29.37	37.1876	34.8788	33.5738
SGL_RS08235	TldD/PmbA family protein	0.173084	0.0846096	53.0729	46.2706	49.6031	74.4702	68.6895	67.4487
SGL_RS08240	tRNA 2-thiouridine(34) synthase MnmA	0.103756	0.532979	88.3941	85.1432	96.7563	117.689	123.649	122.924
SGL_RS08245	hypothetical protein	-0.329606	0.110615	25.3252	31.0256	35.2844	32.7816	28.4017	28.5986
SGL_RS08250	glycoside hydrolase family 13 protein	-0.250391	0.010262	27.348	25.7071	25.6503	29.5465	26.7653	26.2166
SGL_RS08255	ATP-binding cassette domain-containing protein	0.658936	0.000570185	59.1983	56.8716	53.4731	94.015	129.254	124.906
SGL_RS08260	L-histidine N(alpha)-methyltransferase	0.364809	0.0330349	31.3277	33.1215	32.3021	48.7996	59.6383	49.8641
SGL_RS08265	hypothetical protein	0.340499	0.0254618	50.1185	38.4101	37.7457	71.5825	66.8007	63.8147
SGL_RS08270	orotidine-5'-phosphate decarboxylase	0.172404	0.491664	117.337	72.2245	75.7829	126.258	125.496	124.628
SGL_RS08275	tetratricopeptide repeat protein	-0.0604723	0.848941	191.275	114.77	120.119	180.702	162.623	162.421
SGL_RS08285	hypothetical protein	-0.139942	0.650759	24.2801	18.2653	22.5891	18.0579	28.443	25.9756
SGL_RS08290	dynamin-like GTPase family protein	-0.380485	0.0949275	22.2732	15.4282	14.0305	14.2798	16.1477	17.3866
SGL_RS08295	hypothetical protein	-0.749707	0.000635653	33.8358	30.6363	23.6986	16.4471	22.9914	21.4413
SGL_RS08300	hypothetical protein	-0.919905	1.76691e-07	27.3346	24.3556	23.2183	13.2095	17.3148	16.2706
SGL_RS08305	hypothetical protein	-0.676215	7.10036e-07	31.7422	26.2145	26.5806	23.7644	20.348	20.6773
SGL_RS08310	LPS export ABC transporter periplasmic protein LptC	-0.313676	0.0608307	18.8799	14.2736	15.1724	18.2853	14.2696	15.4794
SGL_RS08315	DNA mismatch repair protein MutS	0.0154672	0.939644	17.5908	17.2028	16.1816	25.1483	19.8107	19.7162
SGL_RS08320	ATP-binding protein	-0.3886	0.000751293	12.2735	11.7186	10.8663	11.2966	11.3862	10.3494
SGL_RS08325	DMT family transporter	-0.37948	0.146095	10.9027	11.3589	10.2524	13.94	7.27918	8.97672
SGL_RS08330	cupin domain-containing protein	-0.515827	0.0134401	10.7048	11.0418	9.46349	11.0491	7.70466	7.4633
[truncated: 2,098 more rows]

## Sheet: Mo_FRL vs. Co_FRL
GeneSymbol	product	log2FoldChange	padj	Mo_FRL1	Mo_FRL2	Mo_FRL3	Co_FRL1	Co_FRL2	Co_FRL3
[truncated: 3,671 more rows]
