# Supplementary material for: Two cyanobacterial species exhibit stress responses when grown together in visible light or far-red light
Source: mSphere. 2024 Aug 9;9(9):e00251-24. doi: 10.1128/msphere.00251-24 (PMC11423583; doi:10.1128/msphere.00251-24)
Supplement: Table S3 — Normalized read counts from the transcriptomic data of Cf9212. [file msphere.00251-24-s0003.xlsx]

## Sheet: Mo_VL vs. Mo_FRL
GeneSymbol	product	log2FoldChange	padj	Mo_VL1	Mo_VL2	Mo_VL3	Mo_FRL1	Mo_FRL2	Mo_FRL3
UYE_RS0100010	transposase	-0.81803	9.08269e-13	56.924	46.0396	52.4883	23.3437	25.3428	24.1142
UYE_RS0100015	helix-turn-helix domain-containing protein	0.0623588	0.724008	68.7872	55.3935	75.9548	54.2	60.1779	59.1518
UYE_RS0100020	hypothetical protein	-0.834898	0.00916284	1.8115	2.29935	2.81752	1.12039	0.860039	1.13468
UYE_RS0100050	ferrochelatase	0.682907	3.1903e-07	51.6717	35.0252	40.0042	57.1166	58.7569	52.7992
UYE_RS0100055	photosystem II q(b) protein	3.59286	4.89324e-277	29.3541	27.5448	34.014	267.533	358.512	326.188
UYE_RS0100060	hypothetical protein	0.942921	1.53531e-09	1.80429	1.19428	1.61642	2.39232	2.55164	2.46742
UYE_RS0100065	DUF4126 domain-containing protein	-0.866464	0.000254178	8.42607	4.5683	7.30748	2.77949	3.15468	3.06059
UYE_RS0100070	adenylosuccinate lyase	-1.25278	3.4285e-17	103.741	68.2789	71.0665	26.4432	27.2088	29.2779
UYE_RS0100075	YihY/virulence factor BrkB family protein	0.0129467	0.959891	6.91509	8.17922	10.0418	7.59946	6.36553	7.25047
UYE_RS0100080	M36 family metallopeptidase	-0.950082	0.000224035	2.96076	3.18096	4.97441	1.61889	1.65878	1.40231
UYE_RS0100085	iron uptake porin	-0.654782	0.0165713	1.14	1.19423	1.71472	0.729749	0.667206	0.701177
UYE_RS0100090	CapA family protein	-0.379071	0.108901	3.62584	2.67908	3.46999	1.59336	2.13063	2.46363
UYE_RS0100095	hypothetical protein	-1.44577	2.79693e-11	8.02207	5.6273	5.60807	1.75819	1.83615	2.07969
UYE_RS0100100	ABC transporter ATP-binding protein/permease	-0.594768	0.000964114	2.5482	2.01584	2.35385	1.22259	1.41679	1.13527
UYE_RS0100105	DUF1611 domain-containing protein	-0.688076	0.0175493	3.38155	2.39001	2.19522	0.847441	1.48971	1.65993
UYE_RS0100110	response regulator transcription factor	-0.106344	0.537453	15.1165	10.8239	12.691	9.5141	10.8709	9.2959
UYE_RS0100115	HAMP domain-containing histidine kinase	0.23748	0.144996	3.76372	3.29039	3.39888	3.25703	3.20012	3.79334
UYE_RS0100120	RecQ family zinc-binding domain-containing protein	0.149148	0.798115	0.148568	0.144696	0.230322	0.162469	0.17074	0.157684
UYE_RS0100125	RidA family protein	-0.336385	0.297344	2.90273	3.65793	3.06071	2.58065	2.10851	1.56629
UYE_RS0100130	hypothetical protein	-0.647021	0.0517204	8.05832	12.1453	12.617	6.45967	7.09027	3.55268
UYE_RS0100135	serine O-acetyltransferase	-0.537626	0.0951564	8.08731	18.7698	14.0921	7.96747	7.28026	8.17417
UYE_RS0100140	hypothetical protein	-0.0444541	0.940145	69.3306	221.129	175.917	120.711	129.688	134.059
UYE_RS0100145	DNA primase	0.0565786	0.771687	7.21922	7.4943	8.72049	7.07311	6.16115	7.09978
UYE_RS0100150	N-acetylmuramoyl-L-alanine amidase	0.152339	0.476477	7.02861	9.12721	8.87778	7.4342	7.94512	7.98572
UYE_RS0100155	hypothetical protein	0.15655	0.59629	20.0296	35.9524	34.4974	26.8072	31.0654	27.7543
UYE_RS0100160	hypothetical protein	0.724241	0.00449155	29.7852	52.2663	47.2648	55.6147	65.7856	62.5161
UYE_RS0100165	serine/threonine protein kinase	0.469611	0.123947	3.33333	6.59515	6.32622	5.69383	7.22119	6.45589
UYE_RS0100175	GTP-binding protein	-0.791093	0.000770529	3.51623	4.17298	4.36714	2.33617	1.84757	1.52183
UYE_RS0100180	GTP cyclohydrolase I FolE	-1.5873	3.59498e-23	16.3633	14.4171	12.9133	3.60947	4.46913	3.79617
UYE_RS0100185	hypothetical protein	-0.305273	0.0148787	15.6239	13.5772	14.1579	9.95582	9.75975	9.35313
UYE_RS0100190	DUF2891 domain-containing protein	0.786804	1.324e-05	2.98943	3.30298	3.39989	4.49162	5.21399	4.38334
UYE_RS0100195	transcriptional repressor	0.634391	0.0270383	1.83689	2.13461	2.24255	2.53376	3.32486	2.35281
UYE_RS0100200	FAD/NAD(P)-binding protein	-0.160156	0.613709	1.45772	1.73221	1.30402	1.04113	0.851263	1.43909
UYE_RS0100205	GTP-binding protein	-0.344248	0.212112	2.44247	1.42408	2.0172	1.29357	1.20083	1.29733
UYE_RS0100210	metallophosphatase family protein	-0.0845395	0.70982	5.54778	3.78742	4.36148	3.36009	4.12705	3.19999
UYE_RS0100215	hypothetical protein	-0.28556	0.171633	7.17228	5.58827	4.99542	4.32339	4.34247	3.34201
UYE_RS0100220	hypothetical protein	0.178598	0.516244	3.2322	2.17327	2.5662	2.37365	3.10531	2.04108
UYE_RS0100225	Uma2 family endonuclease	0.624751	2.25946e-05	16.398	17.8154	18.3284	21.4745	23.2093	23.2975
UYE_RS0100230	hypothetical protein	0.442648	0.00231049	6.80319	6.09801	7.45333	7.69184	8.15159	7.24222
UYE_RS0100240	ferric reductase-like transmembrane domain-containing protein	0.432383	0.0371843	2.76273	2.23802	1.86341	2.94246	2.51896	2.26381
UYE_RS0100245	superoxide dismutase	1.13101	6.26134e-05	0.813496	0.818269	1.02339	1.66254	1.46212	1.88535
UYE_RS0100260	pyridoxamine 5'-phosphate oxidase family protein	0.353489	0.149419	3.27196	3.6136	3.6041	3.21	4.56629	3.4993
UYE_RS0100265	DUF433 domain-containing protein	0.4275	0.0224701	11.3144	12.7549	10.6071	13.4934	13.0234	12.5382
UYE_RS0100270	heme-copper oxidase subunit III	0.14704	0.371166	10.3125	8.20607	8.72148	8.88324	8.61052	7.53935
UYE_RS0100275	cytochrome c oxidase subunit I	-0.616505	8.27827e-05	3.43173	3.122	3.50403	1.8764	1.83928	1.69863
UYE_RS0100280	cytochrome c oxidase subunit II	-1.39238	5.52982e-10	3.52168	2.73279	2.60997	0.950788	0.726688	1.02346
UYE_RS0100285	DUF2231 domain-containing protein	-1.41456	0.00194924	1.1035	1.13057	0.759833	0.282097	0.415044	0.109516
UYE_RS0100290	DUF2231 domain-containing protein	-0.963471	0.0393042	0.989113	0.735175	0.605288	0.37004	0.251276	0.265213
UYE_RS0100295	hydrogenase maturation protease	-1.40437	0.000107083	3.46422	2.72298	3.23105	0.926495	0.389467	1.3668
UYE_RS0100300	hypothetical protein	-0.346946	0.595637	0.444967	0.5132	0.490136	0.537819	0.0968917	0.223706
UYE_RS0100305	CBS domain-containing protein	-1.38772	1.57153e-06	3.38977	2.99678	3.20717	0.882978	1.38438	0.639258
UYE_RS0100310	class I SAM-dependent methyltransferase	-0.871642	1.05835e-07	10.0482	8.21891	7.71746	3.90433	4.14041	3.61711
UYE_RS0100315	molybdopterin-binding protein	-1.72746	9.39331e-17	112.969	64.2214	62.7331	18.6951	20.2946	18.4237
UYE_RS0100320	heme o synthase	-1.09741	2.43674e-08	4.54876	4.03512	4.01912	1.71959	1.82914	1.25389
UYE_RS0100325	2Fe-2S iron-sulfur cluster binding domain-containing protein	-0.926048	2.57359e-08	21.5025	16.4504	19.4054	7.39792	8.42664	8.94961
UYE_RS0100330	iron-sulfur cluster assembly accessory protein	-1.60067	6.47802e-10	7.98599	5.26885	5.19544	1.61346	1.74405	1.43172
UYE_RS0100335	HesA/MoeB/ThiF family protein	-1.2112	1.28069e-06	5.71717	3.56576	3.14473	1.38868	1.52383	1.36529
UYE_RS0100340	nitrogenase-stabilizing/protective protein NifW	-0.745296	0.133724	1.01506	1.20235	2.18181	0.495013	0.567509	0.943401
UYE_RS0100345	hypothetical protein	-0.406893	0.496519	1.00384	1.1477	1.94866	0.357964	0.722284	1.3341
UYE_RS0100350	NifX-associated nitrogen fixation protein	-0.00368269	0.994654	0.765723	0.95884	0.610498	1.0168	0.414856	0.487623
UYE_RS0100355	nitrogen fixation protein NifX	-0.374311	0.392027	1.07233	0.95223	0.850762	0.620819	0.521942	0.642707
UYE_RS0100360	nitrogenase iron-molybdenum cofactor biosynthesis protein NifN	1.22402	8.11996e-12	1.92038	1.76536	1.63134	2.95722	3.74285	3.80605
UYE_RS0100365	nitrogenase iron-molybdenum cofactor biosynthesis protein NifE	-0.515896	0.0860048	0.789278	0.673318	0.562676	0.396911	0.405201	0.352203
UYE_RS0100370	Mo-dependent nitrogenase C-terminal domain-containing protein	-1.13071	0.100692	0.6668	0.701373	0.855923	0.481263	0	0
UYE_RS0100375	nitrogenase molybdenum-iron protein subunit beta	0.0352579	0.906	1.28276	0.780826	1.24812	1.01516	0.954345	0.838374
UYE_RS0100380	site-specific integrase	0.628468	0.00168153	1.14125	1.06098	1.08993	1.41153	1.33821	1.5157
UYE_RS0100385	hypothetical protein	0.670195	0.215618	0.382117	0.987648	0.697193	1.2536	1.21609	0.561548
UYE_RS0100390	Uma2 family endonuclease	0.349167	0.119262	6.19247	7.78637	7.13554	6.54443	7.52025	8.56376
UYE_RS0100400	DUF5677 domain-containing protein	-0.59452	0.0102126	2.46766	2.65708	3.10007	1.4514	1.5253	1.50257
UYE_RS0100405	hypothetical protein	-0.164743	0.737858	0.844969	0.757483	0.910999	0.693018	0.35753	0.770444
UYE_RS0100415	hypothetical protein	0.0525785	0.927974	0.287101	0.433407	0.200288	0.361056	0.178171	0.255962
UYE_RS0100420	hypothetical protein	0.0446147	0.933791	0.538813	0.787153	0.636119	0.611887	0.600171	0.475094
UYE_RS0100425	nitrogenase molybdenum-iron protein alpha chain	-1.1897	0.00821716	0.576115	0.350687	0.276314	0.14766	0.0744855	0.160509
UYE_RS0100430	nitrogenase iron protein	-0.630259	0.00228079	8.67092	6.41188	6.23234	4.11852	2.87876	4.23893
UYE_RS0100435	hypothetical protein	-0.676149	0.0484396	7.2479	5.49786	3.95429	2.21014	3.36386	2.84035
UYE_RS0100440	Fe-S cluster assembly protein NifU	-0.238773	0.661113	0.862213	0.500981	0.328091	0.17679	0.567509	0.411802
UYE_RS0100445	cysteine desulfurase NifS	0.565826	0.0406433	0.655973	0.61457	0.52726	0.760231	0.75223	0.735573
UYE_RS0100450	4Fe-4S binding protein	1.1002	0.000139281	1.40205	1.2662	1.6361	2.55073	2.68939	2.72724
UYE_RS0100455	nitrogenase cofactor biosynthesis protein NifB	0.295566	0.126706	2.08141	1.7164	2.18846	2.09353	2.18367	1.84579
UYE_RS0100470	heavy metal translocating P-type ATPase	-0.174716	0.166638	41.7827	31.0855	33.4376	27.4574	25.6734	24.6548
UYE_RS0100475	FHA domain-containing protein	-0.119043	0.413814	22.2339	19.2773	20.1678	17.1463	15.0577	14.8619
UYE_RS0100480	hypothetical protein	0.152684	0.308633	24.0528	21.953	23.2104	20.9481	23.2395	19.8573
UYE_RS0100485	TIGR01777 family oxidoreductase	0.353561	0.000193815	74.4902	61.4321	65.0414	71.0159	70.2208	71.901
UYE_RS0100490	hypothetical protein	-0.0823086	0.541286	111.702	105.881	97.2527	82.1939	80.9961	83.9064
UYE_RS0100495	hypothetical protein	0.40164	7.89947e-05	356.101	323.103	315.07	350.773	367.448	374.727
UYE_RS0100500	iron-sulfur cluster assembly accessory protein	0.783014	4.58784e-11	325.481	263.634	251.043	378.765	396.839	426.75
UYE_RS0100505	hypothetical protein	-0.0174831	0.906125	29.34	24.8133	23.7347	20.6445	23.1636	20.0015
UYE_RS0100510	CopG family transcriptional regulator	-0.0196719	0.936747	39.8567	26.9327	25.8685	29.3817	23.9437	22.0127
UYE_RS0100515	9,9'-di-cis-zeta-carotene desaturase	-0.122252	0.449939	56.3667	39.0778	38.9158	34.9995	32.8918	33.7658
UYE_RS0100520	SRPBCC family protein	-0.0880514	0.568962	72.3237	52.1935	52.9498	45.6974	45.0312	47.054
UYE_RS0100525	2Fe-2S iron-sulfur cluster binding domain-containing protein	-0.00353452	0.982627	82.8439	63.9226	62.3217	57.0006	59.9655	55.6587
UYE_RS0100530	cobyric acid synthase CobQ	-0.03695	0.856025	36.2648	23.0854	23.0119	21.119	23.3025	21.5653
UYE_RS0100540	hypothetical protein	0.0636921	0.76311	10.1895	8.38508	8.12821	7.33452	8.80485	7.06378
UYE_RS0100545	peroxiredoxin	0.721859	2.42109e-09	434.431	458.524	434.48	609.085	604.596	621.062
UYE_RS0100550	hypothetical protein	0.730582	4.13851e-12	173.123	166.873	175.419	241.418	235.833	237.229
UYE_RS0100555	ABC transporter permease	0.962086	4.50066e-19	74.8176	73.0511	71.6697	114.608	120.257	122.898
UYE_RS0100560	daunorubicin resistance protein DrrA family ABC transporter ATP-binding protein	1.02241	7.00797e-18	51.0431	52.5844	51.798	85.2892	92.072	87.5313
UYE_RS0100565	DUF4351 domain-containing protein	0.175237	0.293739	12.7832	12.6547	10.198	10.93	11.1543	11.4372
UYE_RS0100570	HAMP domain-containing protein	0.675655	2.05603e-08	25.5066	19.3743	18.6346	27.9443	28.4535	27.7924
UYE_RS0100580	protein-glutamate O-methyltransferase CheR	0.151327	0.282991	13.0782	11.9182	11.7933	11.899	10.4823	11.5687
UYE_RS0100585	chemotaxis protein CheB	-0.122496	0.480358	17.5953	19.154	19.0597	14.1997	15.02	13.5026
UYE_RS0100590	response regulator	-0.0167676	0.902437	41.4378	33.9	40.6048	32.1427	30.3661	32.5369
UYE_RS0100595	alanine dehydrogenase	0.0944839	0.372847	134.488	112.646	120.318	113.729	106.716	105.092
UYE_RS0100605	hypothetical protein	0.647177	9.09896e-09	253.372	200.043	195.735	275.908	293.765	274.648
UYE_RS0100610	WD40 repeat domain-containing protein	0.105507	0.55415	19.9925	13.0732	14.741	13.8199	15.224	13.4215
UYE_RS0100615	aldo/keto reductase	0.572203	1.3256e-05	5.18943	4.86143	4.9293	6.2641	6.32274	5.99328
UYE_RS0100620	superoxide dismutase	-0.646658	4.60307e-07	155.153	108.392	117.875	64.3967	67.5335	68.187
UYE_RS0100625	16S rRNA (guanine(527)-N(7))-methyltransferase RsmG	-0.531529	0.000187519	39.2795	26.7307	30.6096	18.0311	19.4497	17.4561
UYE_RS0100630	glycosyltransferase family 39 protein	-0.172006	0.334865	21.3384	13.3402	15.4152	12.871	11.3185	12.3344
UYE_RS0100635	LptF/LptG family permease	0.188513	0.100854	20.0709	16.2545	17.5606	16.5188	17.3947	17.0435
UYE_RS0100645	glycosyltransferase family 39 protein	-0.0892521	0.600819	14.3738	9.46265	10.4191	9.26506	8.70137	8.54748
UYE_RS0100650	lipid-A-disaccharide synthase-related protein	-0.362877	0.0566426	49.361	28.8758	31.0315	22.0156	24.4386	22.9231
UYE_RS0100655	ABC transporter ATP-binding protein/permease	-0.489992	0.0218374	76.2605	39.505	43.4037	30.9013	30.0519	30.8578
UYE_RS0100660	NUDIX domain-containing protein	-0.0313229	0.886519	40.2681	25.8631	25.7335	24.2491	26.8562	22.8917
UYE_RS0100665	NUDIX hydrolase	0.0321316	0.837015	30.803	27.5219	28.1874	22.7751	24.1532	26.562
UYE_RS0100670	DUF3531 family protein	0.324811	0.0066054	61.6635	54.7913	54.0973	55.7565	63.839	58.1502
UYE_RS0100675	tetratricopeptide repeat protein	0.143224	0.366354	79.7052	55.2332	55.4689	56.7015	60.2951	56.5839
UYE_RS0100680	energy-coupling factor ABC transporter ATP-binding protein	-0.175132	0.208443	39.7063	40.2286	36.2606	28.9128	29.4529	27.2492
UYE_RS0100685	phycocyanobilin:ferredoxin oxidoreductase	0.367428	0.00320098	172.386	135.578	126.404	154.593	154.075	155.826
UYE_RS0100695	HlyD family efflux transporter periplasmic adaptor subunit	-0.0445521	0.845156	3.98335	3.47595	4.05642	3.1245	3.66379	2.48984
UYE_RS0100700	ABC transporter permease DevC	0.172812	0.515978	1.31683	1.07119	1.53457	1.31322	1.22272	1.14352
UYE_RS0100705	DevA family ABC transporter ATP-binding protein	0.210731	0.216591	7.48217	7.04345	7.13563	6.98758	7.72629	6.17941
UYE_RS0100710	hypothetical protein	-0.106096	0.689197	4.56649	3.71891	4.36183	3.57132	3.85708	2.30365
UYE_RS0100715	photosystem II manganese-stabilizing polypeptide	0.39623	0.00225562	1615.74	1114.94	1219.5	1456.26	1400.52	1441.67
UYE_RS0100720	hypothetical protein	-1.1054	0.000145333	26.6968	13.6392	10.6219	6.32829	6.06525	6.14194
UYE_RS0100725	FtsQ-type POTRA domain-containing protein	-0.233966	0.0336495	63.5572	51.1728	56.4535	42.5093	38.8491	39.1293
UYE_RS0100730	hypothetical protein	-0.369442	0.0138421	106.062	75.9758	82.9893	63.5125	54.3811	51.0159
UYE_RS0100735	cell division protein FtsZ	-0.056802	0.79375	226.693	130.024	140.163	131.048	129.011	131.23
UYE_RS0100745	glutathione synthase	0.366964	0.00113617	73.6049	55.288	58.647	68.123	65.5472	66.6796
UYE_RS0100750	glutaredoxin 3	0.189906	0.172658	30.2781	24.174	25.4991	25.0957	25.4244	25.1923
UYE_RS0100755	hypothetical protein	-0.603302	0.355115	44.1252	7.42528	8.58629	8.94259	8.86439	8.84601
UYE_RS0100760	GTPase HflX	0.15701	0.213532	192.79	164.991	148.465	153.302	159.166	155.832
UYE_RS0100765	Uma2 family endonuclease	0.254267	0.114798	17.1732	16.6719	15.7303	14.9667	15.7382	18.5897
UYE_RS0100770	type II toxin-antitoxin system HicB family antitoxin	0.468777	0.00166111	38.6077	34.718	37.4001	44.6262	37.0772	46.0127
UYE_RS0100775	hypothetical protein	0.115346	0.709663	10.6874	13.2346	12.8146	10.5459	14.5948	8.29464
UYE_RS0100780	7,8-didemethyl-8-hydroxy-5-deazariboflavin synthase subunit CofG	-0.757967	2.63217e-07	14.7828	10.9595	11.2806	6.00062	5.50187	6.46539
UYE_RS0100785	hypothetical protein	-0.265715	0.0533935	34.7141	27.2461	33.5024	21.2458	22.661	21.8119
UYE_RS0100790	M48 family metallopeptidase	0.380048	0.000161866	51.6799	45.2025	46.2136	49.7242	53.5739	51.5515
UYE_RS0100795	ATP-dependent DNA helicase	0.242586	0.0109516	59.0686	52.3492	54.9931	54.7802	55.1946	53.7041
UYE_RS0100800	DUF2839 domain-containing protein	0.333667	0.00166724	210.922	184.87	175.669	200.227	201.442	196.891
UYE_RS0100805	DUF1815 family protein	0.230596	0.13252	127.958	131.489	131.926	113.154	134.544	135.842
UYE_RS0100810	CHAT domain-containing protein	0.236624	0.0600564	37.2047	37.2309	38.8074	36.4712	36.4426	38.42
UYE_RS0100815	acyl-CoA thioesterase	-0.0294233	0.932352	3.56144	2.2699	3.60502	2.40552	3.3225	1.93445
UYE_RS0100825	hypothetical protein	-0.171272	0.624167	5.13703	7.57483	7.97124	5.51265	4.56844	5.1363
UYE_RS0100830	META domain-containing protein	-0.155242	0.363849	45.8676	47.9681	41.4278	31.3577	31.6902	38.0027
UYE_RS0100835	1-deoxy-D-xylulose-5-phosphate reductoisomerase	0.775148	2.49715e-11	60.2677	43.5627	47.6538	73.0376	69.1405	72.9378
UYE_RS0100840	glycosyltransferase family 39 protein	-0.304035	0.0469519	24.6955	18.6989	16.8063	13.5736	13.2106	13.3945
UYE_RS0100845	DUF2079 domain-containing protein	-0.580073	0.00151271	10.5122	6.75869	6.82032	4.74558	4.11444	4.3001
UYE_RS0100850	DUF2079 domain-containing protein	-0.193642	0.119262	11.2386	10.0025	10.9902	7.84148	7.66866	7.87178
UYE_RS0100855	glycosyltransferase family 39 protein	-0.553885	0.00147056	5.74319	5.3806	7.01047	3.55612	3.35727	3.29504
UYE_RS0100860	hypothetical protein	-0.606849	6.66563e-05	7.26874	6.57783	7.15553	3.8088	3.35533	4.21739
UYE_RS0100865	polysaccharide deacetylase family protein	-0.899593	1.27783e-11	35.0232	32.8465	29.4072	13.6296	15.8509	13.5854
UYE_RS0100870	glutamate synthase subunit alpha	0.122803	0.56591	255.251	148.038	149.484	166.317	165.533	162.289
UYE_RS0100875	phosphodiester glycosidase family protein	-0.733113	0.000141047	73.2413	39.7805	45.0691	26.1699	26.7384	24.0979
UYE_RS0100880	phosphomannose isomerase type II C-terminal cupin domain	0.364311	0.102101	126.248	66.4236	70.8405	87.5338	94.6555	97.038
UYE_RS0100885	iron-sulfur cluster assembly accessory protein	0.078056	0.74159	99.8852	55.7776	57.9951	60.2661	62.1497	62.6107
UYE_RS0100890	30S ribosomal protein S12	-0.651368	0.00321141	1939.72	1056.98	976.742	712.808	675.848	652.082
UYE_RS0100895	30S ribosomal protein S7	-0.34814	0.120181	1955.63	1040.87	1042.88	883.417	850.166	842.868
UYE_RS0100900	elongation factor G	-0.350904	0.0340315	2321.44	1486.24	1506.36	1173.63	1103.03	1136.48
UYE_RS0100905	elongation factor Tu	-0.34649	0.0337318	3490.57	2316.49	2242.96	1768.28	1683.35	1739.21
UYE_RS0100910	30S ribosomal protein S10	-0.885709	1.4795e-05	828.262	453.167	452.897	267.442	250.442	237.947
UYE_RS0100915	LON peptidase substrate-binding domain-containing protein	0.613667	2.31016e-11	212.803	193.384	191.931	256.644	251.733	253.783
UYE_RS0100920	prephenate dehydratase	0.262993	0.0176878	28.2705	25.2779	25.7169	27.377	26.7544	24.9688
UYE_RS0100925	DUF1997 domain-containing protein	-0.325621	0.0283881	50.8707	56.3947	53.0442	37.2733	34.2104	35.0304
UYE_RS0100930	ribonuclease HII	-0.248904	0.0968022	92.4084	61.9566	66.5518	52.0359	51.226	49.6442
UYE_RS0100935	Rne/Rng family ribonuclease	-0.0490516	0.820639	234.592	137.275	144.131	139.884	135.374	133.514
UYE_RS0100940	TIGR03960 family B12-binding radical SAM protein	0.113158	0.507001	114.351	74.2434	78.0258	79.7974	79.6828	78.0624
UYE_RS0100945	STAS domain-containing protein	0.372847	0.000415352	164.084	130.654	136.574	157.578	158.64	147.184
UYE_RS0100950	hypothetical protein	-0.378751	0.0606861	37.1774	43.4632	31.4621	24.4378	24.6733	22.4426
UYE_RS0100955	hypothetical protein	-0.170161	0.442507	13.5011	13.32	15.5522	11.7512	8.44601	11.0063
UYE_RS0100960	ATP-dependent Clp protease adapter ClpS	0.20536	0.185083	36.89	30.4532	27.4423	30.0782	29.0894	31.5397
UYE_RS0100965	CPBP family intramembrane metalloprotease	-0.545113	0.000308694	16.5424	11.9233	14.2271	8.47441	7.14629	8.43421
UYE_RS0100970	WG repeat-containing protein	-0.41495	0.00535691	23.3357	15.9679	19.6755	13.0888	11.6685	11.6391
UYE_RS0100975	pentapeptide repeat-containing protein	-0.161201	0.505413	26.5425	14.8691	14.8899	14.5804	14.0742	12.5001
UYE_RS0100980	metal-dependent phosphohydrolase	0.768028	1.00202e-08	48.8834	32.1971	38.6592	56.5295	55.3904	57.1765
UYE_RS0100985	B12-binding domain-containing radical SAM protein	1.29005	3.48489e-32	51.7091	51.2691	48.836	100.039	107.99	103.262
UYE_RS0100995	DUF1830 domain-containing protein	0.642142	9.73837e-08	79.2048	80.6633	76.5166	107.957	100.754	99.8553
UYE_RS0101000	DUF4079 domain-containing protein	0.0215561	0.907959	34.4874	23.6242	24.0593	23.1368	23.0135	22.6959
UYE_RS0101005	ribbon-helix-helix domain-containing protein	-0.18091	0.1367	155.868	122.779	142.436	98.1892	102.348	106.919
UYE_RS0101010	type II toxin-antitoxin system PemK/MazF family toxin	-0.350063	0.00652751	110.728	94.3589	117.455	71.325	68.6808	69.6911
UYE_RS0101015	hypothetical protein	0.118266	0.531429	19.5446	12.6473	17.1569	14.0484	15.7941	14.468
UYE_RS0101020	ATP-binding cassette domain-containing protein	0.110056	0.439355	51.5228	52.5948	55.1801	47.4921	47.1566	48.7732
UYE_RS0101025	response regulator transcription factor	-0.119205	0.252953	83.7945	70.8524	77.5517	58.8343	59.7043	58.779
UYE_RS0101030	hypothetical protein	0.320153	0.0299228	282.991	312.931	303.903	297.74	313.162	329.859
UYE_RS0101035	Grx4 family monothiol glutaredoxin	0.0804425	0.569989	436.878	387.315	336.366	350.145	339.877	328.699
UYE_RS0101040	BolA family transcriptional regulator	-0.125566	0.434677	372.462	267.097	252.865	224.13	229.236	220.724
UYE_RS0101045	hypothetical protein	0.240625	0.153126	210.167	135.794	138.809	156.799	163.082	152.474
UYE_RS0101050	S8 family serine peptidase	-0.271739	0.0138502	24.6577	20.2416	19.8487	14.8031	14.9652	14.6149
UYE_RS0101055	1-acyl-sn-glycerol-3-phosphate acyltransferase	-0.885634	7.33983e-16	66.8997	56.3805	54.8435	27.2718	27.4951	24.8076
UYE_RS0101060	tRNA adenosine(34) deaminase TadA	0.198944	0.20818	16.0668	14.7158	17.2497	14.7037	16.3961	14.8346
UYE_RS0101065	glutaredoxin 3	0.623688	1.53273e-06	24.5957	18.5729	20.6366	27.8055	27.2732	26.7221
UYE_RS0101070	class II fructose-bisphosphatase	-0.243773	0.22679	943.343	575.26	542.883	490.797	450.696	481.711
UYE_RS0101075	glutamyl-tRNA reductase	0.243937	0.0405103	274.819	206.843	218.751	238.994	216.815	230.773
UYE_RS0101080	UPF0182 family protein	0.552615	5.03706e-07	30.3053	23.838	28.874	34.9134	32.6326	33.6418
UYE_RS0101085	hypothetical protein	-0.243374	0.0258205	42.4548	37.2252	37.1111	27.6	27.6223	26.5901
UYE_RS0101090	chemotaxis protein CheB	-0.241255	0.187644	61.0574	70.9108	54.7464	40.4285	47.1417	44.0511
UYE_RS0101095	Crp/Fnr family transcriptional regulator	0.272506	0.0442305	33.8794	28.384	29.8374	34.6704	29.8923	27.8782
UYE_RS0101100	HEAT repeat domain-containing protein	0.367215	0.000227809	71.871	61.3908	61.4688	71.6252	69.6996	67.3579
UYE_RS0101105	CBS domain-containing protein	0.0464898	0.740951	115.616	113.622	103.479	98.706	93.9485	93.411
UYE_RS0101110	hypothetical protein	-0.147891	0.606984	8.05661	9.79731	10.4874	8.04748	6.7037	6.44903
UYE_RS0101115	class II aldolase/adducin family protein	1.00941	2.91141e-20	47.1387	45.997	47.9801	77.232	80.606	79.9453
UYE_RS0101120	SGNH/GDSL hydrolase family protein	1.3956	2.90872e-31	105.183	103.127	117.013	242.957	232.726	244.071
UYE_RS0101125	S-layer homology domain-containing protein	0.64211	6.28942e-09	171.507	128.747	137.525	181.203	190.381	195.019
UYE_RS0101130	histidine kinase	0.799109	1.98984e-13	83.0421	64.4945	79.4181	111.088	108.328	109.105
UYE_RS0101135	iron uptake porin	0.226186	0.147532	43.1606	28.4042	37.5024	35.7046	33.1176	36.6241
UYE_RS0101140	protein kinase	0.0227986	0.890734	16.0209	16.6718	16.1534	14.8791	13.0207	13.4652
UYE_RS0101145	serine protease	1.01795	5.07613e-06	18.2919	28.6342	29.1223	43.612	44.1938	44.885
UYE_RS0101150	serine protease	0.587074	0.0560754	53.3053	116.761	116.827	119.281	125.843	129.091
UYE_RS0101155	COP23 domain-containing protein	0.742965	0.0103117	117.727	243.747	240.958	272.326	299.533	305.815
UYE_RS0101160	serine protease	0.231374	0.21183	31.4478	40.0557	35.3214	34.5398	35.0036	35.8382
UYE_RS0101165	8-oxo-dGTP diphosphatase MutT	-0.529159	0.00650157	13.2345	11.683	11.2704	6.77378	8.33404	5.58014
UYE_RS0101170	DUF760 domain-containing protein	-0.977626	0.113838	77.6997	479.112	273.265	87.3734	96.7527	100.119
UYE_RS0101175	RNA polymerase sigma factor, RpoD/SigA family	1.27779	2.1531e-35	161.276	148.519	138.836	291.769	315.781	301.844
UYE_RS0101180	carbamoyl-phosphate synthase large subunit	0.251309	0.17094	112.313	68.2554	70.484	82.8698	81.0818	82.113
UYE_RS0101185	DNA starvation/stationary phase protection protein	0.859616	4.83254e-13	517.987	399.051	390.553	623.948	695.371	652.665
UYE_RS0101190	hypothetical protein	-0.413993	0.0568913	34.4975	47.6596	36.8984	24.0811	26.9943	23.3388
UYE_RS0101195	(2Fe-2S) ferredoxin domain-containing protein	-0.27694	0.236205	29.5487	45.6051	37.9725	26.2127	26.1542	25.8226
UYE_RS0101200	Crp/Fnr family transcriptional regulator	-1.47123	4.9085e-13	8.61752	6.93122	5.69093	2.20374	1.80267	2.1504
UYE_RS0101205	Crp/Fnr family transcriptional regulator	0.473026	0.0137619	9.18637	11.829	10.7064	12.9445	11.6172	12.5324
UYE_RS0101210	response regulator	0.25541	0.225958	5.50983	5.67689	4.88228	4.85197	5.67889	5.50317
UYE_RS0101220	hypothetical protein	-0.155354	0.579463	9.62039	5.74587	5.82256	4.42223	6.37901	4.83292
UYE_RS0101225	ATP-binding protein	-0.188008	0.340327	8.38469	5.37684	5.19084	4.21263	4.7029	4.73273
UYE_RS0101235	RidA family protein	-0.476141	0.0769623	71.4115	32.8504	33.8665	29.0467	26.5145	24.231
UYE_RS0101240	NUDIX hydrolase	-0.33128	0.150282	86.6624	44.7984	48.4574	41.1186	37.7816	37.2733
UYE_RS0101245	4-alpha-glucanotransferase	0.304952	0.0850021	137.243	84.3991	87.2699	105.428	103.172	105.939
UYE_RS0101250	DUF4115 domain-containing protein	0.498421	1.89641e-05	39.9289	29.3316	32.5744	39.1106	40.172	40.0062
UYE_RS0101255	rRNA pseudouridine synthase	0.445467	0.00752526	15.6164	10.4875	10.8864	13.1336	15.0848	13.5629
UYE_RS0101265	DUF2993 domain-containing protein	-0.278361	0.0386336	28.2732	20.5461	23.9965	17.3519	16.2241	15.9777
UYE_RS0101270	phosphatidate cytidylyltransferase	-0.137045	0.519671	55.6813	32.1487	33.725	30.5205	29.3078	30.6418
UYE_RS0101275	precorrin-6Y C5,15-methyltransferase subunit CbiT	0.269188	0.125541	32.9538	22.7035	21.6228	26.9332	23.6268	26.4428
UYE_RS0101280	serine/threonine protein kinase	0.942622	2.4879e-07	9.73184	11.6994	13.2299	17.6918	18.4938	20.3373
UYE_RS0101285	peptidylprolyl isomerase	-0.770206	3.28802e-05	12.1889	13.9289	12.5722	6.75576	6.79603	5.18481
UYE_RS0101290	hypothetical protein	0.281232	0.0103069	247.375	226.986	218.022	225.207	237.712	237.145
UYE_RS0101295	translation initiation factor IF-2	0.0853447	0.674118	1225.02	759.822	742.58	810.309	773.717	794.316
UYE_RS0101300	YlxR family protein	-0.067109	0.72524	437.088	281.351	284.651	266.58	269.981	250.485
UYE_RS0101305	transcription termination factor NusA	-0.792604	0.000157398	185.509	98.3374	100.589	62.0567	58.8898	57.8023
UYE_RS0101310	ribosome maturation factor RimP	-0.765427	3.29024e-05	338.025	190.609	209.441	114.175	116.334	121.394
UYE_RS0101315	hypothetical protein	-0.776182	4.97593e-11	17.8299	16.9891	17.4106	8.95338	8.30552	7.98811
UYE_RS0101320	peptidoglycan-binding protein	-1.45418	2.19548e-29	367.302	255.831	283.692	94.3896	82.4979	93.1593
UYE_RS0101325	hypothetical protein	0.243968	0.0336925	115.165	89.4924	98.1774	95.4253	96.8863	104.857
UYE_RS0101330	serine/threonine protein kinase	0.31589	0.00308446	27.9478	26.5658	26.0808	27.7454	28.3466	27.4792
UYE_RS0101340	DUF3365 domain-containing protein	0.217838	0.264508	112.626	144.626	145.215	127.733	128.789	137.219
UYE_RS0101345	serine/threonine protein kinase	0.336644	0.0302303	122.187	139.152	143.997	141.19	141.208	147.021
UYE_RS0101350	PhnD/SsuA/transferrin family substrate-binding protein	-0.312029	0.0106724	53.7611	50.2297	56.3082	37.1328	36.2546	33.8714
UYE_RS0101355	ATP-binding cassette domain-containing protein	-0.0833373	0.800178	20.2103	41.9162	36.3804	25.3873	26.138	27.1082
UYE_RS0101360	hypothetical protein	-0.00395281	0.990461	18.7607	28.1628	29.6796	25.867	18.4877	19.8255
UYE_RS0101365	Uma2 family endonuclease	0.352373	0.00139169	42.9123	38.5496	42.7713	45.6957	43.2568	43.0742
UYE_RS0101370	DNA repair protein RadA	-0.0238183	0.850312	25.4035	22.8885	22.2159	18.7982	19.5187	19.2828
UYE_RS0101375	response regulator transcription factor	-0.0935206	0.418463	553.285	503.772	485.084	392.576	391.412	416.217
UYE_RS0101380	cofactor assembly of complex C subunit B	-0.229502	0.0380227	111.669	100.284	93.7671	71.5705	73.0095	71.718
UYE_RS0101385	DUF456 family protein	0.035463	0.83032	48.1827	35.3541	35.1205	32.3891	33.4665	34.6508
UYE_RS0101390	ABC transporter ATP-binding protein	-0.138442	0.430624	34.5341	22.9584	25.4422	22.3233	18.338	21.3358
UYE_RS0101395	FAD-dependent oxidoreductase	0.199395	0.312808	16.1877	20.9103	19.7783	17.691	19.1453	18.0631
UYE_RS0101400	single-stranded DNA-binding protein	-0.461348	0.0030137	122.709	82.2866	81.9037	56.1142	57.3665	57.3636
UYE_RS0101405	ABC transporter ATP-binding protein	0.232087	0.0190655	35.8048	31.1233	30.9972	32.1446	31.4981	31.89
UYE_RS0101410	DUF2283 domain-containing protein	0.313941	0.0244671	62.097	48.3346	60.9757	59.8741	56.0131	61.0852
UYE_RS0101415	DUF4258 domain-containing protein	0.135595	0.450997	26.7961	21.1391	27.2459	20.8235	23.3503	24.4443
UYE_RS0101425	trypsin-like serine protease	-0.69795	1.25475e-07	80.016	60.8325	56.7142	33.0234	33.215	33.8751
UYE_RS0101430	GAF domain-containing protein	-0.97514	6.58344e-12	9.88813	7.62238	7.01413	3.40754	3.2659	3.55193
UYE_RS0101435	16S rRNA (cytosine(1402)-N(4))-methyltransferase RsmH	0.111551	0.586434	3.65389	2.8102	3.61451	3.1078	2.87944	3.04706
UYE_RS0101440	NAD(P)H-quinone oxidoreductase subunit H	0.244513	0.0377885	389.207	314.678	299.322	320.289	328.432	336.28
UYE_RS0101445	caspase family protein	0.533747	1.57808e-09	51.694	44.8232	47.0842	57.0541	58.1331	57.69
UYE_RS0101450	sulfate adenylyltransferase	0.602339	1.22643e-09	263.507	250.412	244.848	314.691	325.198	320.869
UYE_RS0101455	PEP-CTERM sorting domain-containing protein	-0.322752	0.0332	8.68298	6.48812	8.10538	5.44686	5.19088	4.72826
UYE_RS0101465	VWA domain-containing protein	0.327449	0.011996	272.896	289.41	272.008	282.411	295.495	297.393
UYE_RS0101470	protein phosphatase 2C domain-containing protein	0.138315	0.23781	257.773	251.812	238.54	228.284	228.438	229.157
UYE_RS0101475	tetratricopeptide repeat protein	0.467543	9.24931e-07	288.673	229.604	252.075	300.078	285.277	298.475
UYE_RS0101480	glucose-1-phosphate cytidylyltransferase	1.09101	3.97338e-36	273.565	224.33	237.472	433.553	430.08	439.483
UYE_RS0101485	L-2-hydroxyglutarate oxidase	0.820034	3.46016e-20	303.89	251.179	269.36	407.897	390.814	411.414
UYE_RS0101490	SDR family oxidoreductase	0.685659	4.03412e-09	471.21	339.354	360.992	526.036	511.607	524.234
UYE_RS0101495	glycosyltransferase family 2 protein	0.582782	3.62079e-08	87.2088	74.9019	88.375	106.001	103.107	103.344
UYE_RS0101500	dTDP-4-dehydrorhamnose 3,5-epimerase	0.644896	1.25866e-13	255.338	224.455	232.257	307.75	310.41	308.297
UYE_RS0101505	Gfo/Idh/MocA family oxidoreductase	0.544658	0.000150398	366.084	247.044	251.392	344.48	347.617	351.246
UYE_RS0101510	glycosyltransferase	-0.196834	0.248526	34.0219	22.5301	22.7322	18.9237	18.4914	19.4301
UYE_RS0101515	hypothetical protein	0.339303	0.00717389	43.5368	32.534	32.738	38.2346	37.205	38.5745
UYE_RS0101520	glycosyltransferase	0.581331	2.18378e-09	53.2828	44.9454	44.8252	58.0571	60.1257	59.723
UYE_RS0101525	polysaccharide biosynthesis tyrosine autokinase	0.795979	1.60403e-15	86.4056	74.6878	74.3915	107.054	117.129	116.205
UYE_RS0101530	sugar transferase	1.76034	2.40711e-46	65.9038	62.644	67.8078	168.576	201.352	190.446
UYE_RS0101535	ABC transporter ATP-binding protein/permease	0.311603	0.00205142	34.3269	30.6266	31.6538	32.1339	34.4191	33.1719
UYE_RS0101540	glycosyltransferase family 8 protein	0.463891	0.000242749	17.3184	14.1167	16.32	16.767	19.1405	18.8942
UYE_RS0101545	glycosyltransferase	0.993065	3.46606e-14	37.959	33.1284	35.3457	51.3581	61.2962	64.5123
UYE_RS0101550	glycosyltransferase family 4 protein	1.18798	6.35403e-22	29.9595	23.0272	27.4161	46.1061	53.5232	53.2769
UYE_RS0101555	glycosyltransferase	0.974158	2.84074e-17	32.4629	28.6925	31.586	46.4662	52.5461	53.1859
UYE_RS0101560	glycosyltransferase	1.08029	1.70562e-20	34.6947	31.569	35.4999	55.9436	63.5542	60.5725
UYE_RS0101565	glycosyltransferase family 4 protein	1.01844	1.033e-18	44.4604	37.7971	41.0223	62.6017	73.4404	72.4056
UYE_RS0101570	NAD-dependent epimerase/dehydratase family protein	0.849114	1.86e-11	67.8771	50.0936	51.4173	78.1854	88.0659	87.2869
UYE_RS0101575	hypothetical protein	0.947495	2.72181e-19	32.4046	26.3425	27.2047	43.3116	47.6707	47.0128
UYE_RS0101580	glycosyltransferase family 2 protein	1.15802	7.61495e-24	37.7301	29.2313	32.5726	56.6716	64.9627	63.5129
UYE_RS0101585	O-antigen ligase family protein	1.06767	3.93041e-21	30.8838	27.9616	29.2451	47.045	52.7624	54.5398
UYE_RS0101590	hypothetical protein	0.518911	0.000450491	26.3429	18.5373	23.0898	25.7047	29.8836	25.3421
UYE_RS0101595	glucokinase	0.659721	6.14218e-10	57.2736	44.1804	45.8957	66.6645	64.1667	62.407
UYE_RS0101600	histidine phosphatase family protein	0.556853	5.04115e-06	33.0529	24.2708	26.6757	35.7132	32.9815	33.8381
UYE_RS0101605	GNAT family N-acetyltransferase	0.0709724	0.766256	13.5089	7.95212	10.0894	10.102	8.9999	8.23579
UYE_RS0101610	Uma2 family endonuclease	0.264737	0.20426	17.3749	10.0642	13.6735	12.2253	13.5571	15.0537
UYE_RS0101615	ABC transporter ATP-binding protein	-0.329279	0.0157262	16.1646	13.1638	13.6849	9.80171	9.89857	8.61861
UYE_RS0101620	YceD family protein	-0.440121	0.00233749	154.951	167.453	138.636	98.1026	91.2625	93.0954
UYE_RS0101625	hypothetical protein	-0.0936647	0.441068	484.774	378.179	382.564	330.731	313.324	321.2
UYE_RS0101630	membrane protein insertase YidC	0.0330125	0.804853	592.906	497.702	462.061	429.253	446.035	441.224
UYE_RS0101640	PH domain-containing protein	0.172503	0.297344	1027.21	733.917	684.053	717.31	808.202	750.125
UYE_RS0101645	ribonuclease P protein component	-0.537048	0.00398821	621.213	375.637	364.158	264.762	247.829	251.206
UYE_RS0101650	DUF2808 domain-containing protein	0.343674	0.0394378	253.914	176.969	158.897	211.158	205.685	201.934
UYE_RS0101655	Re/Si-specific NAD(P)(+) transhydrogenase subunit alpha	-0.674672	1.71323e-05	235.89	152.263	154.128	90.3589	93.7524	93.3282
UYE_RS0101660	NAD(P) transhydrogenase subunit alpha	-0.330525	0.0136381	349.15	256.001	251.278	184.772	187.021	189.229
UYE_RS0101665	NAD(P)(+) transhydrogenase (Re/Si-specific) subunit beta	-0.440495	0.00764018	284.202	194.183	180.043	126.384	132.051	139.029
UYE_RS0101670	DUF3800 domain-containing protein	-0.373028	0.00287135	52.807	42.6948	46.1448	32.688	30.817	26.9409
UYE_RS0101675	GAF domain-containing protein	-0.804781	8.91758e-11	12.4986	10.0786	10.2842	5.68471	4.88224	4.92511
UYE_RS0101680	peptidylprolyl isomerase	-0.235749	0.0249285	895.92	762.284	731.734	577.929	554.969	548.496
UYE_RS0101685	bifunctional ADP-dependent NAD(P)H-hydrate dehydratase/NAD(P)H-hydrate epimerase	-0.197895	0.128621	15.47	13.5386	12.8861	10.9247	9.72117	9.62051
UYE_RS0101690	hypothetical protein	-0.294034	0.10976	8.61119	7.5094	6.63225	5.86049	5.03238	4.43365
UYE_RS0101695	tRNA 2-thiouridine(34) synthase MnmA	-0.0919595	0.603802	23.8525	18.5973	17.864	13.4793	16.7624	16.5407
UYE_RS0101705	phenylalanine--tRNA ligase subunit beta	-0.787605	1.81868e-07	178.798	120.425	117.674	68.8377	63.0344	65.4477
UYE_RS0101710	YciI family protein	-0.854516	4.91167e-10	160.179	116.365	116.599	63.975	55.9729	58.3089
UYE_RS0101715	hypothetical protein	-0.0664333	0.650086	205.972	158.562	150.233	135.546	134.096	136.575
UYE_RS0101720	cobalt-precorrin-6A reductase	0.0115325	0.93472	82.7185	61.437	65.5726	57.8782	58.5218	58.3722
UYE_RS0101725	hypothetical protein	0.739691	9.41036e-06	65.2931	44.5539	41.3395	68.8518	71.0332	70.1436
UYE_RS0101730	mannose-1-phosphate guanyltransferase	0.686459	7.96718e-15	80.9743	72.4347	73.6138	102.056	100.083	102.057
UYE_RS0101735	S-methyl-5'-thioadenosine phosphorylase	-0.734451	6.57883e-06	192.562	126.378	120.199	73.3046	70.7664	71.2377
UYE_RS0101740	DUF1349 domain-containing protein	0.0484262	0.713165	45.8074	37.8742	37.8103	35.5925	35.2997	33.2882
UYE_RS0101745	peptidoglycan-binding protein	-0.451889	5.40424e-06	43.7521	36.6605	39.6062	25.1794	23.8193	23.6444
UYE_RS0101750	GAF domain-containing protein	0.126635	0.302324	18.1457	14.4888	17.3712	14.9809	15.0291	15.2759
UYE_RS0101755	glycolate oxidase subunit GlcD	0.00741107	0.96791	17.1322	12.0041	11.7813	11.703	11.6528	10.5839
UYE_RS0101760	TetR/AcrR family transcriptional regulator C-terminal domain-containing protein	0.633744	0.00104224	9.08489	9.95411	8.30875	10.8133	11.6312	13.2288
UYE_RS0101765	hypothetical protein	0.963783	5.84181e-10	13.0655	11.7397	10.287	16.4254	20.4067	20.5714
UYE_RS0101770	TetR/AcrR family transcriptional regulator	-0.372639	0.00876091	33.8883	34.2527	37.9884	22.2626	22.5462	23.3091
UYE_RS0101775	ABC exporter membrane fusion protein	-0.692097	0.000355849	15.9105	20.9527	21.7201	9.85873	10.3027	9.93915
UYE_RS0101780	DUF2834 domain-containing protein	-0.756655	0.00764385	9.69622	16.3821	17.4401	7.38301	7.18253	6.58416
UYE_RS0101785	hypothetical protein	-0.809977	0.0154471	10.5056	23.0834	19.1499	7.0182	8.50011	8.98312
UYE_RS0101790	GNAT family N-acetyltransferase	-0.699476	0.0361935	5.25775	11.3173	10.0088	3.44063	5.17783	4.8086
UYE_RS0101795	ABC transporter permease DevC	-0.783076	0.00506317	4.92005	8.77532	8.42249	3.05241	3.97256	3.55502
UYE_RS0101800	DevA family ABC transporter ATP-binding protein	-0.632964	0.0150075	4.89454	7.56057	7.62951	3.62393	3.38341	3.68433
UYE_RS0101805	Uma2 family endonuclease	0.0728959	0.751198	10.5043	13.1655	12.3479	9.4123	10.7929	11.5368
UYE_RS0101810	GDSL-type esterase/lipase family protein	-0.575446	0.0320278	5.97748	7.78441	7.33925	3.30572	5.27581	3.11049
UYE_RS0101815	tRNA (adenosine(37)-N6)-dimethylallyltransferase MiaA	-0.472614	0.00264219	15.5768	12.1234	13.7708	9.61319	7.64002	7.36632
UYE_RS0101820	DNA topoisomerase (ATP-hydrolyzing) subunit B	0.137886	0.356511	213.363	162.349	148.95	154.927	158.988	163.374
UYE_RS0101830	RNA polymerase sigma factor RpoD	0.524588	7.35504e-05	809.024	592.794	569.804	765.29	787.264	796.91
UYE_RS0101835	high light inducible protein	0.0457121	0.848962	41.4998	52.3534	57.63	46.6907	43.1258	41.2272
UYE_RS0101840	hypothetical protein	-0.461367	0.402295	1.37628	0.79489	2.45613	0.472513	0.926931	1.22293
UYE_RS0101845	hypothetical protein	0.710495	8.89838e-06	15.8678	17.3365	19.6318	25.4228	23.5298	23.7765
UYE_RS0101850	DNA gyrase subunit A	-0.27281	0.130151	46.3195	28.5638	29.5103	22.8983	23.7998	24.0485
UYE_RS0101855	response regulator	-0.232106	0.260522	237.626	132.336	145.906	122.46	114.527	121.612
UYE_RS0101860	tetratricopeptide repeat protein	-0.0363982	0.870482	142.608	82.2739	86.4924	80.1356	84.9135	83.7189
UYE_RS0101865	efflux RND transporter periplasmic adaptor subunit	1.3169	1.45761e-22	23.2458	15.9342	20.8015	39.3478	44.162	41.2683
UYE_RS0101870	ABC transporter permease	0.788068	2.01623e-12	41.4376	33.4685	41.1339	54.3331	56.0572	56.4993
UYE_RS0101875	ABC transporter ATP-binding protein	0.613658	1.0581e-08	31.7356	29.08	30.9678	38.3664	40.5405	38.193
UYE_RS0101880	Orange carotenoid-binding protein	0.230793	0.0787092	23.1101	22.3324	22.4933	21.8537	23.0228	21.5437
UYE_RS0101885	hypothetical protein	0.552923	0.000339073	75.7615	50.0883	51.7584	69.6476	72.6203	73.5546
UYE_RS0101890	HAD-IA family hydrolase	-0.0399758	0.780124	36.369	34.6831	35.5625	27.7685	28.2692	30.2023
UYE_RS0101895	tRNA epoxyqueuosine(34) reductase QueG	0.249731	0.134353	14.0757	9.81038	12.9448	11.1495	11.9929	13.159
UYE_RS0101900	orange carotenoid protein	-2.25677	3.71261e-17	82.1969	46.5842	117.582	14.2578	11.987	13.214
UYE_RS0101905	nuclear transport factor 2 family protein	0.0967501	0.57746	68.2554	76.8228	79.3846	68.7992	67.4067	64.594
UYE_RS0101910	hypothetical protein	0.563375	0.00208554	148.113	196.721	184.219	214.152	225.171	221.899
UYE_RS0101915	hypothetical protein	0.866293	3.38303e-08	25.7812	28.7212	29.6912	41.6992	45.1382	42.3744
UYE_RS0101920	phosphate-starvation-inducible PsiE family protein	0.621661	7.78289e-05	15.9156	10.9085	14.123	18.4781	15.8459	18.0775
UYE_RS0101925	tetratricopeptide repeat protein	0.213694	0.119038	24.7902	21.6944	26.1902	23.3717	22.2167	24.5261
UYE_RS0101930	elongation factor G	0.221121	0.157365	493.685	392.971	539.216	432.342	461.941	487.063
UYE_RS0101935	DUF433 domain-containing protein	0.949309	8.47506e-10	26.2349	21.539	19.4905	33.584	40.943	34.2617
UYE_RS0101940	Uma2 family endonuclease	0.281736	0.0694756	16.9753	13.3489	12.2817	13.5161	14.6615	14.8202
UYE_RS0101945	prohibitin family protein	0.449437	0.0022415	20.2725	14.0803	14.6312	17.7192	19.0805	18.6392
UYE_RS0101955	S41 family peptidase	1.28608	3.17034e-34	147.244	120.194	126.887	247.45	285.209	269.273
UYE_RS0101960	(E)-4-hydroxy-3-methylbut-2-enyl-diphosphate synthase	0.600789	9.6163e-05	289.244	204.584	189.105	268.637	300.732	289.173
UYE_RS0101965	M23 family metallopeptidase	0.0424681	0.864921	25.4813	14.1668	14.7551	15.8745	13.8768	16.1891
UYE_RS0101970	trypsin-like peptidase domain-containing protein	0.521073	9.68933e-06	84.9912	65.3003	64.4048	85.1105	88.6634	81.775
UYE_RS0101975	DUF760 domain-containing protein	0.839947	2.30224e-18	218.824	198.958	197.496	297.19	307.424	313.537
UYE_RS0101980	SMC-Scp complex subunit ScpB	0.119343	0.427843	35.598	25.7277	30.7828	29.7468	26.5439	26.5153
UYE_RS0101990	2-C-methyl-D-erythritol 4-phosphate cytidylyltransferase	-0.0236136	0.869935	70.8194	51.9506	56.057	47.9322	47.957	49.4805
UYE_RS0101995	glycosyltransferase family 9 protein	0.433278	0.00288314	163.376	111.049	113.559	140.61	144.075	148.481
UYE_RS0102000	hypothetical protein	0.265911	0.0664994	12.1974	11.9836	10.7543	11.2775	12.2203	11.5223
UYE_RS0102005	CRR6 family NdhI maturation factor	-0.286687	0.0876406	19.6503	16.4845	15.2573	12.7608	10.1338	11.8827
UYE_RS0102010	transcriptional repressor	0.0483592	0.753213	68.0633	68.9242	70.1173	56.5738	59.9105	62.0223
UYE_RS0102015	DUF3685 domain-containing protein	0.167016	0.180994	21.9069	20.4825	20.1158	18.4002	20.8009	19.2102
UYE_RS0102020	NAD(P)/FAD-dependent oxidoreductase	-0.672754	7.19602e-08	30.1032	21.7803	24.0981	13.8825	12.4717	12.8483
UYE_RS0102025	threonine-phosphate decarboxylase CobD	-1.00071	6.67303e-21	891.173	702.979	693.797	316.583	302.131	322.508
UYE_RS0102030	HU family DNA-binding protein	-1.10519	1.22523e-27	3650.3	3015.79	2900.56	1216.97	1195	1253.03
UYE_RS0102035	uroporphyrinogen-III synthase	-0.0071189	0.975425	3.57554	2.76626	2.78246	2.34604	2.75023	2.44372
UYE_RS0102040	tetratricopeptide repeat protein	0.101543	0.52328	3.46184	3.29995	3.46475	3.2044	3.12782	2.79727
UYE_RS0102045	hypothetical protein	0.182886	0.317545	4.0866	3.57447	3.81332	3.94235	3.1589	3.71299
UYE_RS0102050	hypothetical protein	-0.62457	0.0119857	607.743	1049.31	980.459	442.667	473.789	505.955
UYE_RS0102055	hypothetical protein	0.241094	0.0370707	114.575	98.2624	103.241	97.1604	108.6	104.698
UYE_RS0102060	filamentous hemagglutinin N-terminal domain-containing protein	-0.13248	0.203708	27.0746	24.1231	25.4743	19.6383	19.4419	18.9986
UYE_RS0102065	DUF423 domain-containing protein	0.872135	2.39916e-13	26.2017	20.2669	21.3817	34.3989	34.0846	34.9562
UYE_RS0102070	hypothetical protein	1.05857	1.47862e-13	30.5631	31.9191	35.0345	56.018	53.8919	61.0541
UYE_RS0102075	magnesium protoporphyrin IX methyltransferase	-0.789651	5.05129e-07	98.1923	65.117	64.0414	37.1793	34.6292	35.5534
UYE_RS0102080	N-acetylglucosamine-6-phosphate deacetylase	0.0774076	0.606984	19.3963	15.9069	15.6343	15.296	13.4329	15.8099
UYE_RS0102085	5-(carboxyamino)imidazole ribonucleotide mutase	-0.289995	0.0488088	30.3633	24.0261	22.5491	18.5434	16.8372	16.5735
UYE_RS0102090	ammonium transporter	-0.892982	3.32597e-08	269.061	165.661	175.19	86.6746	88.6783	91.7058
UYE_RS0102095	ammonium transporter	0.499051	0.00801473	36.8689	19.8633	27.275	32.9951	33.4739	31.6433
UYE_RS0102100	GDSL-type esterase/lipase family protein	-0.207595	0.380189	24.9017	12.3627	16.739	13.6215	12.8563	11.6716
UYE_RS0102105	4-hydroxy-3-methylbut-2-enyl diphosphate reductase	0.131945	0.360569	131.41	100.757	94.6192	103.036	94.2149	98.9613
UYE_RS0102110	aminoglycoside phosphotransferase family protein	-1.20892	2.40695e-32	50.1328	42.2962	43.8341	17.2454	15.5822	15.7738
UYE_RS0102115	DOMON-like domain-containing protein	-0.732554	1.25743e-11	51.8665	46.1731	44.839	24.3912	23.2694	23.4577
UYE_RS0102120	phosphoadenylyl-sulfate reductase	0.00997605	0.932352	188.808	151.29	160.007	140.882	138.47	137.782
UYE_RS0102125	Rieske 2Fe-2S domain-containing protein	0.556697	6.81378e-07	10.7975	9.1924	9.37212	11.6232	12.6157	11.7107
UYE_RS0102130	glycoside hydrolase 100 family protein	-0.0197596	0.936353	23.2495	12.6423	14.3696	12.8508	15.0342	12.7333
UYE_RS0102155	Coenzyme F420 hydrogenase/dehydrogenase, beta subunit C-terminal domain	1.05871	2.17878e-20	45.8799	33.2968	35.7691	67.9163	64.6362	66.4795
UYE_RS0102160	methionine gamma-lyase family protein	0.364756	0.0510461	211.324	123.16	131.078	167.39	169.441	157.278
UYE_RS0102165	acyl-CoA desaturase	0.380427	0.000876508	567.165	439.94	434.598	511.726	512.152	531.087
UYE_RS0102170	fatty acid desaturase	-1.16284	1.97382e-13	645.168	419.775	405.537	179.105	172.957	181.034
UYE_RS0102175	fatty acid desaturase	-1.83556	4.1548e-18	339.973	184.961	169.063	52.8549	50.8767	49.265
UYE_RS0102180	glutamate-5-semialdehyde dehydrogenase	-0.287614	0.083292	65.6238	42.4323	44.5444	32.5035	36.0503	34.0256
UYE_RS0102185	hypothetical protein	0.361492	0.0347987	31.1102	25.5612	29.146	24.9907	33.5902	33.2636
UYE_RS0102195	6,7-dimethyl-8-ribityllumazine synthase	0.152922	0.258516	94.4289	71.4524	74.542	69.3757	79.0788	72.8311
UYE_RS0102200	photosystem II reaction center protein PsbZ	0.830034	5.87825e-14	798.477	808.457	764.15	1178.16	1186.29	1163.57
UYE_RS0102205	CBS domain-containing protein	0.215528	0.0444371	19.5313	16.3871	16.4713	17.6175	16.64	16.2301
UYE_RS0102210	Uma2 family endonuclease	0.104968	0.463909	19.2087	16.5369	18.7626	17.2384	15.4211	16.0118
UYE_RS0102215	ATP-binding cassette domain-containing protein	-0.525616	0.00320678	11.1718	9.12899	8.37847	6.00016	5.67509	4.71701
UYE_RS0102220	LysR family transcriptional regulator	-0.369481	0.0285176	41.3946	31.8814	27.0909	19.5883	22.8548	21.4902
UYE_RS0102225	hypothetical protein	0.527621	0.000190954	211.456	153.367	144.763	198.105	205.635	205.044
UYE_RS0102230	AarF/ABC1/UbiB kinase family protein	0.329402	0.00070966	61.0466	51.399	51.3171	58.386	56.4762	55.9735
UYE_RS0102235	Stp1/IreP family PP2C-type Ser/Thr phosphatase	0.138006	0.279499	77.6799	58.4963	61.8877	59.1719	58.6241	62.5444
UYE_RS0102240	NblA/ycf18 family protein	0.786023	7.1944e-09	222.852	232.218	240.355	307.205	352.655	346.533
UYE_RS0102245	serine/threonine protein kinase	-0.0708748	0.645427	6.69375	5.07891	5.7053	4.64366	4.73739	4.39621
UYE_RS0102250	hypothetical protein	-0.406768	0.0165499	21.2467	15.0536	15.0784	9.95765	11.1578	10.7847
UYE_RS0102255	anhydro-N-acetylmuramic acid kinase	-0.635246	1.3979e-06	18.5961	13.2533	16.0154	8.73251	8.46306	8.1642
UYE_RS0102260	universal stress protein	-0.201915	0.196504	8.13981	5.89791	6.76957	5.07116	5.20646	4.66936
UYE_RS0102265	K(+)-transporting ATPase subunit C	-0.100205	0.519552	29.1802	22.8928	21.5425	18.5225	18.681	19.5913
UYE_RS0102270	K(+)-transporting ATPase subunit F	-0.263137	0.12025	23.3035	17.7314	21.2697	15.5558	14.328	12.985
UYE_RS0102275	potassium-transporting ATPase subunit KdpB	-0.258106	0.118966	43.5328	27.8511	29.88	23.9218	22.0783	23.4865
UYE_RS0102280	potassium-transporting ATPase subunit KdpA	-0.225216	0.12192	27.0086	19.2109	21.2132	17.3844	14.8174	15.352
UYE_RS0102285	FAD-dependent monooxygenase	-0.403811	0.00705176	17.4506	11.9533	15.8174	9.09235	9.68011	9.3789
UYE_RS0102295	primosomal protein N'	-0.0323127	0.845531	32.5117	22.0436	23.6244	21.2114	21.2434	20.5498
UYE_RS0102300	RpoD/SigA family RNA polymerase sigma factor	1.52418	7.4918e-34	109.837	75.6732	87.1287	205.905	218.881	229.168
UYE_RS0102305	GNAT family N-acetyltransferase	1.04261	4.53166e-22	53.1581	40.1203	45.5418	77.5442	81.7421	78.6988
UYE_RS0102315	c-type cytochrome	-1.11186	1.30064e-11	42.1446	31.1258	29.2201	14.0051	13.1524	11.5021
UYE_RS0102320	tetratricopeptide repeat protein	-1.13831	2.03445e-07	12.1941	11.3878	13.5083	6.14417	3.69334	3.83288
UYE_RS0102325	TonB-dependent receptor	-1.68417	1.25057e-41	9.40126	7.48394	8.43845	2.30623	2.05593	2.08395
UYE_RS0102335	hybrid sensor histidine kinase/response regulator	0.830523	2.29141e-17	18.5909	14.7521	16.6289	24.0223	24.7534	25.1044
UYE_RS0102340	hypothetical protein	0.433716	0.0449366	19.9265	10.6724	16.035	16.9033	17.3236	18.0413
UYE_RS0102345	tRNA pseudouridine(55) synthase TruB	0.534417	0.013779	51.6832	24.7755	35.4176	47.1706	42.9321	43.7812
UYE_RS0102350	DUF1963 domain-containing protein	1.08431	3.00516e-15	52.353	34.1461	38.8694	73.7944	72.2659	74.9392
UYE_RS0102355	alpha/beta hydrolase	-0.415737	0.0472094	3.33957	2.67447	2.84871	1.92121	2.17181	1.38083
UYE_RS0102360	DMT family transporter	0.254789	0.203297	16.5633	21.1526	21.6087	19.1785	19.3838	20.9768
UYE_RS0102365	GNAT family N-acetyltransferase	0.138261	0.315736	33.9849	35.1727	35.0208	31.6136	31.5468	32.5124
UYE_RS0102370	TetR/AcrR family transcriptional regulator	-0.0437831	0.795106	10.257	8.71145	9.5407	7.57345	8.1586	7.22613
UYE_RS0102375	hypothetical protein	-0.314657	0.160802	7.34916	5.88075	4.89508	3.78616	4.39273	3.84517
UYE_RS0102380	hypothetical protein	-0.516601	0.00394448	9.41356	10.1682	8.82667	5.92336	4.93244	5.55584
UYE_RS0102385	NAD-dependent DNA ligase LigA	-0.367435	0.0315979	15.0627	10.19	10.4521	8.576	7.18386	6.95776
UYE_RS0102390	VWA domain-containing protein	0.24747	0.547768	1.24036	0.691439	0.455424	0.923608	0.675223	0.763897
UYE_RS0102395	glutaminase	-1.07528	0.000175342	2.2289	1.32456	1.46269	0.666165	0.664264	0.559339
UYE_RS0102400	redoxin domain-containing protein	-0.0591739	0.708189	7.22439	5.94351	5.82051	5.38401	4.8193	4.88927
UYE_RS0102405	KGK family protein	-0.470091	0.179708	3.81989	5.24505	5.56269	3.69792	1.68402	3.23012
UYE_RS0102410	DUF952 domain-containing protein	-0.253544	0.15198	13.5089	13.4954	13.859	9.45025	10.2225	8.77662
UYE_RS0102415	hemolysin family protein	0.199086	0.180109	11.5808	11.1366	9.98371	10.5459	11.1059	9.61859
UYE_RS0102420	iron ABC transporter substrate-binding protein	-1.00351	9.06674e-12	121.926	90.4772	84.379	45.0339	39.082	36.9697
UYE_RS0102425	iron ABC transporter permease	-1.39123	3.7955e-26	40.9184	30.0007	30.0099	11.091	9.73541	10.5991
UYE_RS0102430	ABC transporter ATP-binding protein	-0.94719	1.9143e-09	11.8378	8.06478	8.79109	4.303	3.96684	3.88553
UYE_RS0102435	DUF4089 domain-containing protein	-0.680551	0.000219723	47.483	31.6297	31.9584	20.3485	17.4921	18.7285
UYE_RS0102440	Asp-tRNA(Asn)/Glu-tRNA(Gln) amidotransferase GatCAB subunit A	-0.660972	0.000150202	19.6672	12.4226	13.3561	8.59395	7.87139	6.99312
UYE_RS0102445	iron-siderophore ABC transporter substrate-binding protein	-1.06085	5.86276e-08	13.7805	8.92303	8.59644	4.55012	4.06452	3.51592
UYE_RS0102450	DUF1636 family protein	-0.0586083	0.7518	39.2078	27.8211	27.0812	25.6507	25.2541	23.6724
UYE_RS0102455	hypothetical protein	0.0189698	0.89977	25.8544	22.9755	20.8994	19.8953	18.7547	19.9852
UYE_RS0102460	dihydroxy-acid dehydratase	-0.53179	0.00245554	149.492	92.4088	92.6976	66.7161	60.4913	61.6238
UYE_RS0102465	pentapeptide repeat-containing protein	-0.65688	0.000878021	32.764	19.255	22.4955	11.8638	12.132	14.4508
UYE_RS0102470	TenA family protein	0.156572	0.477929	8.28166	4.95682	6.43445	5.95184	5.64371	6.53502
UYE_RS0102475	pentapeptide repeat-containing protein	-0.292001	0.371027	3.78076	2.4822	1.69556	2.04879	1.55954	1.67675
UYE_RS0102485	hypothetical protein	-2.66802	5.28611e-59	51.0386	36.4013	52.2485	6.44335	5.93175	5.203
UYE_RS0102490	glycosyltransferase	-0.755336	1.24715e-05	7.61881	6.11146	8.46909	4.10777	3.43357	3.26319
UYE_RS0102495	glycosyltransferase	-0.465135	0.000385351	22.3361	18.139	18.5618	12.0138	10.5478	12.7395
UYE_RS0102500	GDP-mannose 4,6-dehydratase	-0.539927	3.54454e-05	76.7826	55.4782	55.7434	35.3651	34.9943	35.9757
UYE_RS0102510	cation:proton antiporter	-0.294952	0.0166205	25.4875	23.1849	21.7707	17.2252	15.5137	14.8769
UYE_RS0102515	cyclomaltodextrin glucanotransferase	-0.798559	1.04445e-11	128.195	94.3672	99.7398	53.7848	48.3512	50.225
UYE_RS0102520	glutathione peroxidase	-1.58612	1.10401e-50	299.119	256.651	236.485	74.4207	72.1655	70.4587
UYE_RS0102525	DUF4912 domain-containing protein	0.182655	0.193248	118.66	82.0883	94.3578	95.9836	86.5508	94.1661
UYE_RS0102530	DUF928 domain-containing protein	0.484159	0.000706399	19.9879	20.5265	23.0449	24.5435	24.6927	25.18
UYE_RS0102535	CHASE2 domain-containing protein	0.568945	0.00272376	19.3516	25.1254	26.758	29.629	29.5192	30.2675
UYE_RS0102540	DUF1822 family protein	0.301506	0.23727	36.1962	55.9828	62.3842	52.1388	55.3241	54.2235
UYE_RS0102545	CHAT domain-containing protein	0.639261	2.93223e-05	43.4514	51.7897	48.5048	64.4528	60.7266	63.3978
UYE_RS0102555	response regulator transcription factor	0.697292	0.0209678	55.2742	119.879	119.481	129.423	140.216	146.727
UYE_RS0102560	S-layer homology domain-containing protein	0.872028	1.80743e-15	15.8803	14.2673	15.1689	22.6349	24.3351	22.2612
UYE_RS0102565	site-2 protease family protein	0.977121	4.93097e-13	8.32762	8.31575	9.21404	13.6853	14.8654	14.1677
UYE_RS0102570	DUF3267 domain-containing protein	0.292116	0.0826377	9.66294	10.3728	11.5197	11.2202	10.7219	10.3806
UYE_RS0102575	hypothetical protein	-0.40641	0.109475	8.13458	11.5875	11.7177	6.522	7.25971	5.92948
UYE_RS0102580	NAD(P)/FAD-dependent oxidoreductase	-0.344212	0.0118228	55.3623	41.4771	39.6498	30.5731	29.9439	28.0938
UYE_RS0102585	hypothetical protein	0.0911988	0.743445	60.735	100.288	86.6773	70.1368	79.4033	73.4641
UYE_RS0102595	hypothetical protein	-1.14815	8.83232e-06	9.91583	16.1451	16.1538	5.88369	5.12804	4.49779
UYE_RS0102600	hypothetical protein	-1.17771	2.93135e-07	9.36572	12.8948	12.0359	4.64932	4.30184	3.41373
UYE_RS0102605	pentapeptide repeat-containing protein	-1.26692	5.27649e-11	25.6926	20.5969	20.7446	9.71439	6.40298	6.42607
UYE_RS0102610	formate-dependent phosphoribosylglycinamide formyltransferase	-0.271104	0.186325	42.9569	27.1859	24.1663	22.0587	20.8023	21.0649
UYE_RS0102615	hypothetical protein	-0.143218	0.455718	54.0588	35.9103	38.4495	33.7847	29.1983	32.7439
UYE_RS0102620	sterol desaturase family protein	0.0341358	0.852657	45.7621	29.2727	33.4632	30.947	28.812	31.7491
UYE_RS0102625	hypothetical protein	-1.06134	5.45863e-07	95.4563	69.4118	94.4261	44.4814	27.7394	28.4647
UYE_RS0102630	RNA-binding protein	0.171039	0.257276	387.777	376.519	388.77	411.298	326.33	345.092
UYE_RS0102635	carotene isomerase	-0.785896	7.29748e-08	16.6352	11.5624	11.7742	6.48202	6.43695	6.07395
UYE_RS0102640	uracil phosphoribosyltransferase	-0.318298	0.0777875	104.781	62.734	69.553	52.917	49.0777	53.554
UYE_RS0102645	hypothetical protein	0.245171	0.0270772	244.948	203.41	194.858	215.889	209.638	206.938
UYE_RS0102650	YggT family protein	0.451886	0.000389677	534.955	549.503	564.82	671.808	603.697	611.831
UYE_RS0102655	DUF3611 family protein	0.127661	0.422194	13.8619	10.6688	13.2272	10.8256	11.9177	11.4972
UYE_RS0102660	MBL fold metallo-hydrolase	2.01124	1.04464e-35	7.80735	6.26883	5.41888	19.9596	25.4586	21.2726
UYE_RS0102665	cryptochrome/photolyase family protein	0.774406	5.35647e-10	6.30197	5.56386	5.75067	7.78805	9.03247	8.34177
UYE_RS0102670	hypothetical protein	-1.63268	2.64045e-33	18.5588	14.9829	14.7575	4.24237	4.61211	3.88459
UYE_RS0102675	dTDP-glucose 4,6-dehydratase	0.667665	2.90837e-07	28.3378	27.8545	24.0246	33.4068	36.7211	36.3949
UYE_RS0102680	GAF domain-containing protein	0.501553	0.000213635	17.0068	16.1197	17.0301	18.42	19.8965	20.9556
UYE_RS0102685	ABC transporter permease subunit	-0.748207	4.31944e-06	10.5507	7.37065	7.04732	3.99818	3.99607	4.16809
UYE_RS0102690	amino acid ABC transporter ATP-binding protein	0.968191	7.00558e-10	4.00142	4.12637	3.95656	6.98657	6.60805	6.25263
UYE_RS0102695	RtcB family protein	0.646795	0.000231057	2.86279	2.01753	2.33208	2.79035	3.18786	3.45364
UYE_RS0102700	GTP-binding protein	0.989631	7.00605e-08	2.28291	2.23294	1.98222	3.63224	3.99283	3.25698
UYE_RS0102705	archease	0.398902	0.0325762	7.5741	6.62136	7.47612	7.8642	9.12578	6.88859
UYE_RS0102710	class I SAM-dependent methyltransferase	0.143963	0.451789	9.93799	11.0015	11.0956	10.0409	10.8749	8.68715
UYE_RS0102715	GAF domain-containing protein	0.0642593	0.66496	15.9968	11.5137	12.4062	11.5608	11.6375	11.3049
UYE_RS0102720	DNA cytosine methyltransferase	-0.307282	0.157365	9.81466	5.2582	6.35357	4.88546	4.484	4.75624
UYE_RS0102725	lipid-A-disaccharide synthase	0.0119355	0.961741	76.8154	42.1585	43.3171	43.6372	46.131	44.1818
UYE_RS0102730	acyl-ACP--UDP-N-acetylglucosamine O-acyltransferase	-0.304239	0.06269	403.998	259.231	272.932	198.732	207.446	215.43
UYE_RS0102735	3-hydroxyacyl-ACP dehydratase FabZ	-0.456471	0.00235901	458.061	307.273	321.415	229.625	201.449	218.595
UYE_RS0102740	UDP-3-O-acyl-N-acetylglucosamine deacetylase	-0.85222	4.73928e-14	123.592	95.0324	96.6562	50.7329	46.3744	46.6515
UYE_RS0102745	BamA/TamA family outer membrane protein	-1.07989	3.14717e-10	162.734	100.184	100.274	48.46	43.0221	47.6263
UYE_RS0102750	phosphoribosylaminoimidazolesuccinocarboxamide synthase	-0.180505	0.210088	55.213	41.3782	40.7981	33.4037	31.6183	35.0182
UYE_RS0102755	hypothetical protein	0.992796	1.49827e-07	19.4279	15.7108	24.7399	32.9184	32.7074	34.8534
UYE_RS0102760	glycosyltransferase family 1 protein	0.169123	0.331588	117.439	71.9085	83.0795	82.6208	86.9959	82.6498
UYE_RS0102765	NAD-dependent epimerase/dehydratase family protein	-0.150839	0.454237	608.36	357.124	376.582	341.833	314.002	333.632
UYE_RS0102770	hypothetical protein	1.43343	1.60829e-20	492.782	447.34	612.684	1103.76	1220.4	1221.56
UYE_RS0102775	AAA family ATPase	1.41469	1.70111e-35	413.469	341.001	426.761	848.531	902.344	884.337
UYE_RS0102780	DUF1257 domain-containing protein	2.3807	2.56594e-35	5769.74	6464.8	8795.56	28893.5	33407.9	33200.1
UYE_RS0102785	MerR family transcriptional regulator	0.818537	1.8056e-10	52.2252	40.4554	52.7415	74.0738	73.101	66.6723
UYE_RS0102790	VOC family protein	0.28118	0.1775	13.0362	8.8158	10.5905	13.0717	10.2649	9.35941
UYE_RS0102795	tyrosine-protein phosphatase	0.621183	0.00555777	16.1973	9.10636	10.7396	15.957	14.7506	15.6074
UYE_RS0102805	homoserine kinase	-0.740873	4.9883e-05	52.6437	30.7547	33.9582	20.806	18.0524	18.1875
UYE_RS0102810	hypothetical protein	-0.49743	0.0100137	50.4537	28.514	35.1733	24.1697	21.6324	20.1116
UYE_RS0102815	NAD(P)H-quinone oxidoreductase subunit 4	-1.18553	2.9262e-22	43.0956	38.6529	42.5726	15.6062	16.1947	13.2899
UYE_RS0102820	DNA sulfur modification protein DndD	-0.594617	0.010086	12.3024	6.12455	7.01065	4.73227	4.10177	4.75388
UYE_RS0102825	DNA phosphorothioation system sulfurtransferase DndC	-0.341023	0.131567	22.7628	12.4951	12.2467	10.4004	10.428	9.67043
UYE_RS0102830	DGQHR domain-containing protein	0.423853	0.00302979	12.432	8.48767	9.71538	11.6352	11.8057	10.6133
UYE_RS0102835	hypothetical protein	0.0691912	0.774388	14.3492	8.46876	9.51107	10.3307	8.51263	9.0922
UYE_RS0102840	2-aminoethylphosphonate--pyruvate transaminase	0.292556	0.086198	13.2698	8.80117	9.45216	11.2565	11.0593	9.63437
UYE_RS0102845	hypothetical protein	0.282579	0.308051	10.3261	6.66899	5.21123	7.68834	6.51433	8.20813
UYE_RS0102850	phosphonopyruvate decarboxylase	0.650106	0.000647109	10.4448	6.83183	6.45464	10.0276	11.6948	9.26345
UYE_RS0102855	hypothetical protein	0.579061	0.0359532	27.2054	13.2092	13.1738	19.5568	25.5734	21.5541
UYE_RS0102860	retroviral-like aspartic protease family protein	-0.72645	0.000180411	23.4384	13.4421	18.7077	9.51824	8.87396	8.94761
UYE_RS0102865	phosphoenolpyruvate mutase	-0.549194	0.00112854	33.4481	19.8268	25.114	15.5217	14.4699	13.7829
UYE_RS0102870	phosphocholine cytidylyltransferase family protein	-0.891789	8.29476e-08	30.1119	19.9849	24.196	11.6502	9.23982	11.7639
UYE_RS0102875	hypothetical protein	-1.1429	4.32547e-06	8.09936	6.23313	9.68624	2.1352	3.68999	2.94731
UYE_RS0102880	response regulator transcription factor	-0.179462	0.458234	3.09075	3.28712	3.17389	2.63634	2.02038	2.31464
UYE_RS0102885	ABC exporter membrane fusion protein	0.144881	0.59629	1.34476	1.26677	1.16882	1.41031	1.07928	0.98271
UYE_RS0102890	ABC transporter permease DevC	0.25072	0.571356	0.384077	0.215807	0.288552	0.290777	0.33614	0.268103
UYE_RS0102895	DevA family ABC transporter ATP-binding protein	-0.826951	0.0723169	0.753568	0.585958	0.932706	0.21931	0.226285	0.534063
UYE_RS0102905	SDR family NAD(P)-dependent oxidoreductase	-0.639043	0.0031821	2.22679	1.63015	2.52395	1.18531	1.05754	1.10815
UYE_RS0102910	type I polyketide synthase	-0.833199	4.33635e-11	4.84867	3.94686	4.23546	2.16691	1.93076	1.92554
UYE_RS0102915	PfaD family polyunsaturated fatty acid/polyketide biosynthesis protein	-0.587732	2.04419e-05	4.79924	4.24602	4.39433	2.34984	2.56754	2.47989
UYE_RS0102920	acyl carrier protein	-1.18386	1.29224e-06	9.86751	10.252	8.03823	2.7647	4.12047	3.1614
UYE_RS0102925	type I polyketide synthase	-1.24893	9.61271e-16	6.74158	5.20692	4.76897	2.06194	2.02349	1.65396
UYE_RS0102930	hypothetical protein	-0.870127	8.44624e-07	3.41632	3.2214	3.39079	1.52834	1.4616	1.513
UYE_RS0102935	peptidylprolyl isomerase	-0.988092	0.00499541	1.68034	1.82023	1.41945	0.712519	0.898555	0.349408
UYE_RS0102940	hypothetical protein	-0.71956	3.7984e-08	65.7608	45.1037	51.4584	27.7248	26.7129	26.4811
UYE_RS0102945	hypothetical protein	-0.431475	0.00774189	15.0908	12.5828	13.2771	9.70884	7.3522	7.96728
UYE_RS0102950	hypothetical protein	-0.0592525	0.701121	54.0259	50.6755	46.4868	40.6757	36.9615	42.8709
UYE_RS0102955	hypothetical protein	0.0893424	0.610445	12.3922	12.0414	14.0072	11.0643	11.5047	11.4967
UYE_RS0102960	tRNA (adenosine(37)-N6)-threonylcarbamoyltransferase complex dimerization subunit type 1 TsaB	0.217326	0.260904	30.6244	36.4585	37.9501	30.8331	37.3457	34.3124
UYE_RS0102965	Ycf34 family protein	1.04694	1.15451e-10	137.284	163.454	132.141	237.351	276.214	243.549
UYE_RS0102970	CCA tRNA nucleotidyltransferase	-0.685248	0.00309383	2.81795	2.59203	3.57255	1.31253	1.82795	1.4489
UYE_RS0102975	hypothetical protein	-0.702318	9.28988e-05	17.9278	16.0578	15.9707	7.46073	9.09507	8.76163
UYE_RS0102980	type II toxin-antitoxin system HicB family antitoxin	-0.900655	5.66158e-07	25.0523	26.5247	28.012	11.0253	11.5565	12.5072
UYE_RS0102985	type II toxin-antitoxin system HicA family toxin	-0.891917	6.95215e-07	27.8326	31.1069	30.6865	13.4091	11.9982	14.3529
UYE_RS0102995	type II toxin-antitoxin system HicB family antitoxin	-0.854398	2.99032e-06	32.6225	25.6703	32.7055	16.3607	11.6942	13.07
UYE_RS0103000	cytochrome P450	-0.65581	4.85884e-06	32.4444	22.0379	25.182	13.1693	13.3718	14.9297
UYE_RS0103005	RibD family protein	-0.767991	2.63162e-08	30.8833	21.7302	25.9108	11.8755	13.1305	12.8813
UYE_RS0103010	heme o synthase	-0.569587	1.46635e-06	167.31	149.904	135.243	81.7283	81.4312	89.023
UYE_RS0103015	heme A synthase	-0.537069	2.8913e-06	150.363	138.331	124.408	77.8129	76.2804	81.6893
UYE_RS0103020	cytochrome c oxidase subunit II	-0.362806	0.000394123	342.436	292.052	282.142	196.644	191.527	201.982
UYE_RS0103025	cytochrome c oxidase subunit I	-0.369434	0.000567111	361.951	297.793	291.763	203.359	194.929	210.778
UYE_RS0103030	heme-copper oxidase subunit III	-0.32177	0.00294614	237.885	214.089	202.009	143.038	140.843	149.948
UYE_RS0103035	YdcF family protein	0.745696	1.88908e-08	46.6065	50.5433	50.1682	67.8987	68.4218	71.0375
UYE_RS0103040	glycosyltransferase family 39 protein	0.206916	0.252917	3.64718	3.62282	4.05153	3.29616	3.96455	3.65029
UYE_RS0103045	glycosyltransferase family 39 protein	-0.303083	0.0209147	11.2427	8.39792	9.27943	6.16351	6.87019	6.32865
UYE_RS0103050	hypothetical protein	-1.07315	0.0679285	13.3908	2.91165	2.97632	2.0433	1.77155	1.96329
UYE_RS0103055	hypothetical protein	0.256064	0.02929	38.1475	29.6122	31.8016	33.3733	30.7943	34.3564
UYE_RS0103060	O-antigen ligase family protein	-0.87414	0.000757629	8.04104	3.97888	4.22864	2.77685	2.13219	2.15172
UYE_RS0103065	hypothetical protein	-0.798642	0.000937968	2.78523	1.62758	1.96054	1.06192	0.768213	1.12173
UYE_RS0103070	nuclear transport factor 2 family protein	-0.681293	0.0100894	4.36587	3.1233	3.98772	1.9565	2.23457	1.63376
UYE_RS0103075	VOC family protein	-0.160179	0.553517	9.18184	13.9398	12.3085	9.22876	8.37962	8.89967
UYE_RS0103080	VWA domain-containing protein	0.0467182	0.869587	40.9042	68.427	61.168	45.8963	50.1835	52.6979
UYE_RS0103085	ATP-dependent Clp protease proteolytic subunit	0.358063	0.00706932	690.867	671.214	555.204	693.777	672.374	682.844
UYE_RS0103090	ATP-dependent Clp protease proteolytic subunit	0.516357	9.33858e-07	892.101	821.696	754.941	962.151	998.151	980.655
UYE_RS0103095	J domain-containing protein	0.334678	0.0939066	15.5973	19.8916	20.8406	19.615	20.1147	20.0799
UYE_RS0103100	ester cyclase	-0.181441	0.267661	11.5747	9.54505	11.7285	7.5602	7.93609	8.50491
UYE_RS0103105	GAF domain-containing protein	-0.15599	0.41151	3.17834	2.80549	3.613	2.67263	2.1593	2.30737
UYE_RS0103110	alpha/beta hydrolase	-0.576901	0.0269477	3.12533	1.80157	1.99642	1.26621	1.14893	1.34882
UYE_RS0103115	SulP family inorganic anion transporter	-0.867266	0.0373368	0.934241	0.363956	0.376566	0.246898	0.203996	0.247891
UYE_RS0103120	hypothetical protein	-1.2543	0.000993351	0.936844	0.601177	0.659672	0.244155	0.289792	0.16727
UYE_RS0103125	cation transporter	-0.0907152	0.869901	1.33845	0.765135	1.17732	1.05003	1.08343	0.389113
UYE_RS0103130	HAD family hydrolase	-0.604433	0.0115145	2.32898	1.57969	2.74863	1.06279	1.30406	1.21271
UYE_RS0103135	hypothetical protein	-2.31325	7.84305e-12	9.95108	6.37612	9.62152	1.28867	0.722284	1.75101
UYE_RS0103140	hypothetical protein	-0.940141	0.000103073	120.728	55.2904	71.7074	28.6315	37.169	37.0511
UYE_RS0103145	hypothetical protein	-1.57839	0.0239208	0.595981	0.677188	0.554361	0.217247	0	0
UYE_RS0103150	ParB N-terminal domain-containing protein	-0.0442586	0.889182	1.85462	2.48843	2.15637	1.9742	2.0407	1.25643
UYE_RS0103155	heavy metal translocating P-type ATPase	1.19532	1.78038e-16	4.19096	2.8385	3.91404	7.06607	7.04935	6.8412
UYE_RS0103160	formylglycine-generating enzyme family protein	-0.0332603	0.906299	2.05448	1.64762	1.38314	1.6261	1.15908	1.31747
UYE_RS0103165	Nif11-like leader peptide family natural product precursor	-1.82492	6.12632e-08	9.986	4.93767	5.94829	1.19703	1.58902	1.61426
UYE_RS0103170	heavy metal translocating P-type ATPase	-2.31992	2.68448e-15	6.39031	2.71688	2.63781	0.677909	0.535913	0.5185
UYE_RS0103180	universal stress protein	-1.95339	7.86516e-07	3.81763	2.02807	1.81587	0.483898	0.646139	0.265213
UYE_RS0103190	calcium/proton exchanger	-0.687671	0.145762	1.15535	0.376347	0.697082	0.499404	0.371418	0.178965
UYE_RS0103195	ArsA family ATPase	-0.143939	0.55415	7.02334	3.9028	5.59651	4.00111	3.60414	4.65995
UYE_RS0103210	ATP-binding protein	-0.826273	2.21782e-09	30.8665	33.0401	29.556	14.454	13.797	15.4089
UYE_RS0103215	cation-transporting P-type ATPase	0.037596	0.900877	15.0115	26.8253	23.3706	17.4573	19.1294	20.0325
UYE_RS0103225	DUF1350 family protein	1.12911	0.0361955	5.14826	19.4743	17.4447	31.1657	31.1254	32.7263
UYE_RS0103235	hypothetical protein	0.875983	0.00314774	20.4492	43.249	42.7379	53.0992	60.4144	57.6471
UYE_RS0103240	Uma2 family endonuclease	0.574174	0.00605458	20.1517	27.6233	27.4296	28.1892	34.2251	32.5487
UYE_RS0103245	elongation factor G	0.822624	0.000112854	3.82808	4.98686	5.93719	7.1883	7.16636	7.87091
UYE_RS0103260	response regulator	-0.219034	0.700164	0.634703	0.784587	0.817447	0.720782	0.252493	0.559645
UYE_RS0103265	CDP-glycerol glycerophosphotransferase family protein	-1.0781	0.000157288	2.01322	1.32525	1.3101	0.60043	0.444444	0.699298
UYE_RS0103270	CDP-glycerol glycerophosphotransferase family protein	-2.0295	2.08979e-06	3.34338	0.99086	1.13559	0.235602	0.396156	0.259152
UYE_RS0103275	aminoglycoside phosphotransferase family protein	-2.5901	1.88151e-08	4.13847	1.19448	0.912637	0.288872	0.156127	0.156204
UYE_RS0103280	phosphocholine cytidylyltransferase family protein	-2.48611	2.90066e-09	6.69569	3.50151	1.47265	0.504975	0.409386	0.42009
UYE_RS0103285	hypothetical protein	-0.831393	9.27246e-06	12.9382	8.66612	8.25962	4.38476	4.72162	4.57043
UYE_RS0103290	MFS transporter	0.29925	0.0360751	13.9914	14.1761	13.1686	12.9669	14.9658	14.5314
UYE_RS0103295	type II toxin-antitoxin system prevent-host-death family antitoxin	-2.44773	1.02743e-20	101.844	46.7336	48.4409	10.072	7.68377	9.34092
UYE_RS0103300	type II toxin-antitoxin system VapC family toxin	-2.12146	1.11221e-23	74.4518	39.8488	44.4576	10.0682	8.20486	10.2867
UYE_RS0103305	penicillin-binding protein 1C	-0.492851	0.00133572	6.17266	6.5056	7.19237	3.83916	3.99029	3.89574
UYE_RS0103310	alpha-2-macroglobulin family protein	-0.63614	1.08782e-08	3.13801	2.80117	2.92712	1.56533	1.59759	1.56022
UYE_RS0103315	DUF488 domain-containing protein	0.351892	0.202903	1.85928	1.95109	1.57111	2.25517	1.95017	1.55089
UYE_RS0103320	DUF488 domain-containing protein	0.0883584	0.790406	2.9195	3.18461	2.38974	2.20293	2.13391	3.19779
UYE_RS0103325	hypothetical protein	-0.168639	0.537905	3.31051	2.05701	2.17452	1.60443	1.91217	2.01236
UYE_RS0103330	penicillin acylase family protein	0.216686	0.15198	7.90967	5.32248	6.13319	6.38395	6.20536	6.01706
UYE_RS0103335	ABC transporter ATP-binding protein/permease	-0.193862	0.210738	7.84076	6.78817	7.77567	5.89651	4.7511	5.57692
UYE_RS0103340	calcium/proton exchanger	1.15676	4.15302e-18	9.49123	6.93852	7.11157	14.7328	15.3844	13.7063
UYE_RS0103345	iron-siderophore ABC transporter substrate-binding protein	1.04288	9.33878e-11	6.06626	4.92928	4.08172	8.64065	9.09605	8.31477
UYE_RS0103350	TonB-dependent receptor	0.189086	0.539379	1.13584	1.26589	1.19266	1.05643	1.18692	1.18564
UYE_RS0103365	dynamin family protein	0.300226	0.0280265	12.0479	12.7773	12.1608	12.4677	13.2837	12.3194
UYE_RS0103370	hypothetical protein	0.407241	0.000773851	9.57977	9.41346	9.38269	10.6074	9.87148	10.9185
UYE_RS0103375	hypothetical protein	0.938331	3.92243e-06	4.43764	4.43571	3.58462	5.7787	7.24724	7.17644
UYE_RS0103380	WYL domain-containing protein	-0.717675	0.00609442	2.26186	1.85222	1.62746	1.03154	1.04909	0.755718
UYE_RS0103390	type I-D CRISPR-associated helicase Cas3'	-0.378726	0.159568	0.712052	0.797911	0.880593	0.451276	0.485411	0.579688
UYE_RS0103395	hypothetical protein	-0.224262	0.691428	1.5808	0.97508	0.833231	0.460988	1.1627	0.738231
UYE_RS0103400	DUF433 domain-containing protein	0.0140691	0.97863	1.70825	1.22333	0.981412	0.714263	1.2472	1.3438
UYE_RS0103405	DUF5615 family PIN-like protein	0.0691839	0.886719	1.32777	1.61097	1.44437	1.03362	0.791408	2.0207
UYE_RS0103410	type I-D CRISPR-associated protein Cas10d/Csc3	-0.354613	0.0443543	2.21316	2.47658	2.38018	1.66846	1.45243	1.46887
UYE_RS0103415	type I-D CRISPR-associated protein Cas7/Csc2	-0.619688	0.000408418	8.49012	9.63466	10.1888	4.8771	5.01797	5.37445
UYE_RS0103420	type I-D CRISPR-associated protein Cas5/Csc1	-0.793091	1.56343e-05	6.34953	5.96317	7.09759	3.37796	2.8146	2.99747
UYE_RS0103425	2OG-Fe(II) oxygenase	-0.594276	0.0368978	8.2586	3.93875	4.43489	2.79318	3.40505	2.65671
UYE_RS0103430	CRISPR-associated endoribonuclease Cas6	0.210339	0.443027	1.84652	1.7727	2.3408	2.19814	1.96445	1.59249
UYE_RS0103440	CRISPR-associated protein Cas4	-1.25	0.00107238	1.5203	0.857234	1.02339	0.415636	0.358634	0.305732
UYE_RS0103445	type I-D CRISPR-associated endonuclease Cas1d	-0.593078	0.151674	0.638211	0.692974	0.709963	0.551736	0.285453	0.230672
UYE_RS0103450	CRISPR-associated endonuclease Cas2	0.534522	0.270158	0.939977	1.10743	0.465371	1.09424	1.00359	1.10063
UYE_RS0103455	Uma2 family endonuclease	-0.371153	0.0488909	38.6083	23.2814	24.4146	18.6419	17.7876	18.1249
UYE_RS0103460	zinc-dependent alcohol dehydrogenase family protein	0.437715	0.000225645	12.5882	11.2091	10.7791	13.0194	13.4119	12.5546
UYE_RS0103470	pyruvate:ferredoxin (flavodoxin) oxidoreductase	0.461145	0.0196347	0.996471	0.766741	0.651292	0.944232	0.960619	0.868679
UYE_RS0103475	DUF433 domain-containing protein	1.34725	4.7404e-14	14.6816	10.5885	8.7513	24.6164	24.7965	23.5216
UYE_RS0103480	hypothetical protein	0.782928	1.3593e-09	20.3111	14.0211	15.1471	23.4624	23.8443	23.3348
UYE_RS0103485	SDR family oxidoreductase	-0.254694	0.512899	1.2237	0.775202	1.13321	0.692782	0.470435	0.972365
UYE_RS0103490	alpha/beta fold hydrolase	-0.0743016	0.803626	2.92734	2.78728	2.75335	1.64152	2.08946	2.94813
UYE_RS0103500	hypothetical protein	0.408192	0.017275	8.53008	8.64484	8.78597	9.41362	10.1624	9.21462
UYE_RS0103505	SPFH/Band 7/PHB domain protein	0.110262	0.347692	32.8857	30.0867	30.9801	28.5189	27.3555	28.4363
UYE_RS0103510	dihydropteroate synthase	-0.29684	0.0172048	27.6311	21.1457	22.832	16.9233	15.9748	15.2606
UYE_RS0103515	triose-phosphate isomerase	-0.81366	2.52658e-07	306.895	207.95	193.801	109.227	107.333	112.415
UYE_RS0103525	GTP-binding protein	0.46128	5.39005e-05	11.089	10.1785	10.881	12.0049	12.2205	12.6506
UYE_RS0103530	aspartoacylase	0.0259483	0.923569	3.96572	2.30589	3.52361	2.71857	3.02023	2.50658
UYE_RS0103535	mechanosensitive ion channel	0.104181	0.291521	272.256	226.208	245.355	222.577	217.778	222.879
UYE_RS0103540	SRPBCC family protein	-0.122025	0.656336	5.0994	4.80536	5.45839	4.91669	3.70414	3.04906
UYE_RS0103545	SirB1 family protein	0.159102	0.369945	5.03309	4.30073	4.9466	4.79436	4.19083	4.25337
UYE_RS0103550	response regulator transcription factor	0.0804343	0.738951	5.28106	3.89447	5.65849	3.85471	4.86116	4.32048
UYE_RS0103555	HAMP domain-containing histidine kinase	0.00468826	0.988767	1.38927	1.10079	1.2594	0.7725	1.29893	1.06465
UYE_RS0103560	hypothetical protein	0.879493	0.0476027	0.928186	1.16896	1.83093	1.31253	3.11184	2.14012
UYE_RS0103565	potassium-transporting ATPase subunit KdpA	1.28106	9.20237e-14	1.23747	1.32023	1.32538	2.67841	2.47488	2.81535
UYE_RS0103570	potassium-transporting ATPase subunit KdpB	0.807517	7.90353e-05	1.16226	1.27041	1.47581	2.1534	1.95457	1.66932
UYE_RS0103575	K(+)-transporting ATPase subunit C	0.873501	0.00694629	0.999384	0.644118	0.984273	1.71165	1.27689	1.15117
UYE_RS0103580	PQQ-dependent sugar dehydrogenase	0.820683	2.06846e-10	5.35872	4.55893	4.72837	7.62042	7.34632	6.62269
UYE_RS0103585	hypothetical protein	0.33857	0.0329973	6.0961	5.97962	5.20616	5.94487	6.6933	5.60556
UYE_RS0103590	tRNA uridine-5-carboxymethylaminomethyl(34) synthesis enzyme MnmG	0.610233	1.24826e-08	30.4857	27.2848	28.8026	35.2878	35.6418	39.1727
UYE_RS0103595	D-alanyl-D-alanine carboxypeptidase family protein	-0.0580703	0.777987	5.21916	4.97071	5.27946	4.6922	3.69573	3.93084
UYE_RS0103600	M48 family metallopeptidase	-0.199672	0.378595	14.8128	21.1244	19.1742	13.2416	13.6606	13.2685
UYE_RS0103605	DUF72 domain-containing protein	0.245828	0.235902	8.20558	9.02401	10.4582	9.84956	9.90342	7.77033
UYE_RS0103610	CAAD domain-containing protein	-0.543158	0.0613447	78.9965	165.236	130.847	65.6198	78.5699	70.1928
UYE_RS0103615	response regulator	-1.05022	2.44189e-05	145.33	258.739	221.635	79.4126	94.2842	74.6035
UYE_RS0103620	response regulator	-0.131787	0.612287	4.94369	4.54945	6.21877	4.0866	4.30808	3.49526
UYE_RS0103625	response regulator	0.300504	0.0331151	13.9793	14.143	15.777	14.9166	15.1541	15.096
UYE_RS0103630	hypothetical protein	-1.41273	2.15676e-13	168.844	210.587	196.895	59.261	69.8922	48.1528
UYE_RS0103635	gluconokinase	-0.468519	0.00251679	13.4009	10.8473	11.7328	6.72083	6.99516	7.75913
UYE_RS0103640	3-isopropylmalate dehydratase small subunit	-0.659267	0.000122472	74.6098	45.374	49.9007	31.111	29.4402	27.1617
UYE_RS0103645	3-isopropylmalate dehydratase large subunit	-0.794956	1.22075e-07	127.313	83.6331	86.1485	44.6003	48.1811	47.0657
UYE_RS0103650	2OG-Fe dioxygenase family protein	0.799247	1.47135e-05	33.1656	39.9783	45.3508	54.9349	63.8025	55.9985
UYE_RS0103655	DUF711 family protein	-0.602789	0.00133671	10.4167	13.4268	11.9839	6.39064	6.30112	6.89693
UYE_RS0103660	DNA/RNA nuclease SfsA	-1.017	6.15424e-09	11.0824	9.30404	12.3204	5.05159	3.96534	4.20242
UYE_RS0103665	tetratricopeptide repeat protein	0.42263	0.0174908	11.0048	13.7688	12.0763	13.2259	14.5379	13.8035
UYE_RS0103670	Uma2 family endonuclease	0.0717114	0.723775	21.4028	26.1216	24.4062	21.6915	20.0378	21.5565
UYE_RS0103675	AGE family epimerase/isomerase	-0.0416163	0.767642	29.4141	28.1513	26.0373	23.1086	21.6065	22.8109
UYE_RS0103680	hypothetical protein	0.373055	0.000682671	51.3812	47.8785	53.0606	54.9381	55.1531	54.3396
UYE_RS0103685	glucosidase	0.0152844	0.899148	31.8264	26.3189	26.7171	24.2156	23.1703	23.7032
UYE_RS0103695	hypothetical protein	-0.172504	0.388299	17.3482	12.3647	14.2927	12.9277	9.44041	9.8006
UYE_RS0103700	phage holin family protein	1.57	1.00663e-24	10.8081	9.63374	11.4262	26.9059	23.6384	29.2896
UYE_RS0103705	hypothetical protein	0.754951	0.000369039	1.13993	1.14362	1.48489	2.08712	1.45302	1.82987
UYE_RS0103710	hypothetical protein	1.25443	2.12494e-05	1.66433	1.58978	2.91758	3.95511	4.4581	4.4433
UYE_RS0103715	hypothetical protein	1.47942	7.18963e-05	0.847228	1.55599	0.844352	2.89861	2.00297	3.42214
UYE_RS0103720	hypothetical protein	1.97834	2.12035e-13	3.97145	5.9513	8.2047	19.4038	19.8863	24.8783
UYE_RS0103740	response regulator transcription factor	0.25601	0.236261	4.46558	3.80554	3.07683	3.8208	3.62092	3.84432
UYE_RS0103745	hypothetical protein	1.59127	7.84305e-08	1.96403	1.65779	1.64418	4.72513	4.15313	5.16965
UYE_RS0103750	polyphosphate kinase 1	-0.0082123	0.949994	11.4376	9.80744	10.5938	8.80832	8.91322	8.55536
UYE_RS0103755	response regulator transcription factor	-0.212773	0.601952	1.26745	0.976312	1.3665	0.491413	0.881908	1.18869
UYE_RS0103760	hypothetical protein	-0.065507	0.701007	30.4097	27.497	25.2793	24.8338	21.3299	19.7927
UYE_RS0103765	hypothetical protein	0.171632	0.336695	8.84644	7.04934	8.52787	8.5508	6.41256	7.86367
UYE_RS0103770	ABC transporter ATP-binding protein	1.47717	8.32859e-27	7.23949	5.7645	6.29409	13.4443	16.3025	15.3881
UYE_RS0103775	ABC transporter permease	2.01772	4.19291e-17	7.08908	2.96964	4.20439	14.9461	17.7709	17.1145
UYE_RS0103780	ABC transporter substrate-binding protein	2.01357	2.29638e-16	6.8658	3.15308	3.42633	13.6039	17.8238	15.503
UYE_RS0103790	hydrogenase maturation nickel metallochaperone HypA	1.29999	5.57732e-06	21.2662	7.46505	11.7428	24.6939	32.0741	28.2815
UYE_RS0103795	agmatinase family protein	1.57173	2.2793e-08	19.924	7.15188	9.8651	26.1314	35.1963	32.9218
UYE_RS0103800	hypothetical protein	0.14234	0.602584	10.1244	5.87916	7.80181	7.5741	6.92277	7.28361
UYE_RS0103805	PHP domain-containing protein	1.4245	1.94187e-40	40.9822	31.6996	34.1011	77.4591	84.3605	77.2607
UYE_RS0103810	thioesterase II family protein	-0.110506	0.422982	23.2232	21.3348	24.2393	17.8016	17.8072	17.3414
UYE_RS0103815	GlsB/YeaQ/YmgE family stress response membrane protein	1.00119	9.71582e-09	19.6839	12.8585	13.8883	23.3106	27.8079	26.721
UYE_RS0103820	hypothetical protein	-0.28716	0.217007	4.68304	3.71605	3.33751	2.70797	2.61353	2.60677
UYE_RS0103825	hypothetical protein	0.600791	0.10275	2.37961	2.92747	3.20364	3.62944	2.50444	4.94488
UYE_RS0103830	response regulator transcription factor	1.07811	0.000362357	0.813496	1.07154	1.43274	1.92505	2.1518	2.01274
UYE_RS0103835	trypsin-like peptidase domain-containing protein	1.22685	6.20257e-05	0.698754	0.729151	0.775968	1.38011	1.85845	1.28044
UYE_RS0103840	S1C family serine protease	0.748929	0.0021258	2.31594	1.64974	1.30855	2.76286	2.5142	2.19396
UYE_RS0103845	HAMP domain-containing histidine kinase	-0.134103	0.486809	8.94144	6.884	8.97912	5.65376	5.88995	7.15731
UYE_RS0103850	response regulator transcription factor	0.236335	0.109932	9.70815	8.16578	9.56036	9.08833	9.35665	8.4304
UYE_RS0103855	glycosyltransferase family 2 protein	0.128122	0.58531	2.29362	2.36136	2.63321	2.44403	2.16685	2.01841
UYE_RS0103865	hypothetical protein	0.563289	0.00269212	22.5698	27.5154	22.5689	33.024	27.1749	30.1768
UYE_RS0103875	hypothetical protein	0.115142	0.592921	7.20144	5.77211	7.38648	6.60879	5.39517	6.28403
UYE_RS0103880	class I SAM-dependent methyltransferase	0.310294	0.0342407	14.3202	13.9939	15.1342	15.984	14.0275	14.9033
UYE_RS0103885	hypothetical protein	0.374	0.0508313	4.58882	3.96358	3.83218	4.64271	4.15733	4.57531
UYE_RS0103890	hypothetical protein	-0.632826	0.00679257	1.73892	1.8995	1.91	1.14443	0.754422	1.02995
UYE_RS0103895	RNA-binding protein	-0.474169	0.0311287	242.64	126.656	132.631	98.1266	98.5233	96.0117
UYE_RS0103900	30S ribosomal protein S21	0.360707	0.00938862	63.1926	57.8633	58.2144	59.8024	71.413	60.7069
UYE_RS0103905	hypothetical protein	0.618222	8.44677e-05	31.256	34.0326	38.7569	43.3496	44.6295	46.2632
UYE_RS0103910	hypothetical protein	-0.351668	0.101102	8.34374	11.5001	10.2817	7.16916	6.54959	5.97759
UYE_RS0103915	hypothetical protein	0.390422	1.58293e-05	209.433	184.892	185.724	213.48	209.448	209.214
UYE_RS0103920	hypothetical protein	0.145489	0.324001	226.922	172.711	160.434	178.888	168.565	164.998
UYE_RS0103925	class I SAM-dependent methyltransferase	1.8103	5.08953e-43	16.2066	17.2459	17.147	51.2698	46.9746	51.7658
UYE_RS0103930	glycosyltransferase family 39 protein	-0.150681	0.371225	6.82104	6.52316	7.55506	5.1985	4.78661	5.65353
UYE_RS0103940	hypothetical protein	1.30157	1.02331e-11	28.5177	32.684	42.7068	76.162	75.4566	67.4648
UYE_RS0103945	hypothetical protein	1.07734	1.88072e-11	39.7725	37.0475	51.0715	78.7746	75.9114	72.9367
UYE_RS0103950	hypothetical protein	1.19545	5.24301e-09	32.5957	42.5728	52.1719	82.7197	84.4842	83.2005
UYE_RS0103955	GNAT family N-acetyltransferase	0.962987	2.88015e-07	43.2706	54.4356	61.6048	85.6874	93.2911	85.2992
UYE_RS0103960	hypothetical protein	0.719292	4.27673e-07	54.9502	57.8087	64.8204	86.2949	81.2794	78.0346
UYE_RS0103965	galactokinase	0.611041	4.86588e-06	6.49955	6.43683	6.63437	8.41206	8.39273	8.1695
UYE_RS0103970	NAD(P)H-quinone oxidoreductase subunit I	-1.12152	0.00641536	1.88236	6.31236	5.61084	1.6842	1.59296	1.66185
UYE_RS0103975	pentapeptide repeat-containing protein	-1.98315	0.00142308	8.00611	83.0387	48.9275	4.88041	5.03564	4.52139
UYE_RS0103980	DUF1232 domain-containing protein	-1.44861	0.0216897	26.7238	235.203	129.288	24.0467	28.9682	23.3749
UYE_RS0103990	phosphoenolpyruvate carboxykinase	0.80774	9.65236e-07	6.04306	7.04618	7.18721	9.35777	10.7089	9.88026
UYE_RS0103995	hypothetical protein	0.393001	0.0167006	9.38326	8.43731	8.67492	8.63154	9.41025	10.9791
UYE_RS0104000	MFS transporter	-0.098339	0.499554	12.5333	10.9455	12.2989	8.53022	9.64014	9.57764
UYE_RS0104005	serine hydrolase	-0.616267	0.000573064	54.4456	32.8996	35.0806	20.9989	23.5879	20.5006
UYE_RS0104010	C40 family peptidase	-0.648988	2.53426e-05	65.9345	43.9623	44.2103	27.46	26.9857	25.9822
UYE_RS0104015	glycosyltransferase family 2 protein	-0.42384	0.0199875	96.5964	59.1375	58.8488	42.9973	43.372	44.2352
UYE_RS0104030	hypothetical protein	-0.00224967	0.993681	5.76115	7.39112	6.81413	5.39672	6.11008	5.16796
UYE_RS0104040	UPF0175 family protein	0.337115	0.14595	12.767	17.5084	16.92	16.5088	16.3316	17.3928
UYE_RS0104045	LuxR C-terminal-related transcriptional regulator	0.119708	0.736882	1.27459	1.84343	1.70723	1.19174	1.63473	1.58277
UYE_RS0104050	DJ-1/PfpI family protein	1.175	3.16306e-07	6.20633	9.58331	9.04301	14.9271	15.3576	18.1355
UYE_RS0104055	DUF6220 domain-containing protein	1.25756	9.43744e-09	5.03087	7.17179	7.13251	12.6114	13.0927	14.0292
UYE_RS0104060	PD-(D/E)XK nuclease family protein	0.822759	0.000719869	3.13016	4.66401	5.06379	6.56741	6.79781	6.11905
UYE_RS0104065	phosphoglucomutase/phosphomannomutase family protein	0.664549	5.04587e-09	23.9707	22.8949	24.8027	30.59	32.4813	31.8242
UYE_RS0104070	LapA family protein	0.644351	2.93749e-06	28.6791	29.319	30.1213	37.1779	38.8962	39.1874
UYE_RS0104075	methyltransferase domain-containing protein	-0.0860496	0.573648	8.33939	7.16505	7.60468	5.99251	6.4279	5.64757
UYE_RS0104085	hypothetical protein	-0.115762	0.381756	69.0359	50.7645	56.053	45.0034	46.2244	42.8767
UYE_RS0104090	penicillin-binding protein 2	0.0913902	0.604823	30.2894	19.0075	22.6294	22.0611	20.3079	20.7703
UYE_RS0104105	iron-containing redox enzyme family protein	0.421071	0.108627	1.40157	1.07469	1.43694	1.82908	1.20138	1.34621
UYE_RS0104110	class I SAM-dependent methyltransferase	0.108523	0.84443	0.346164	0.3251	0.638229	0.324472	0.562637	0.307044
UYE_RS0104115	chlorophyll a/b light-harvesting protein pcb	-0.462911	0.196831	2.43531	1.14167	1.52143	1.10303	1.24064	0.624966
UYE_RS0104120	chlorophyll a/b binding light-harvesting protein	-0.450711	0.0241082	5.85326	3.63328	4.73181	2.99441	2.54636	2.97555
UYE_RS0104125	GNAT family N-acetyltransferase	-0.318042	0.36883	1.92597	1.76159	2.03292	1.59336	1.38578	0.767885
UYE_RS0104130	class I SAM-dependent methyltransferase	0.227306	0.310047	3.00704	2.50442	3.13687	2.74288	2.81955	2.87239
UYE_RS0104135	DUF2087 domain-containing protein	0.241407	0.476478	4.77272	6.10607	5.91046	6.53179	6.77672	3.45297
UYE_RS0104140	DUF2243 domain-containing protein	0.61202	0.00044788	6.59175	6.24782	7.71769	8.5806	8.9931	8.74431
UYE_RS0104145	NADAR domain-containing protein	0.950619	2.24864e-06	3.69305	3.26408	3.09163	5.20975	6.37901	4.83292
UYE_RS0104150	GAF domain-containing protein	0.335228	0.0380908	3.99747	2.63649	2.9318	3.38988	3.2568	3.3453
UYE_RS0104155	TPM domain-containing protein	0.0507392	0.704292	100.358	98.7118	100.627	87.5023	83.6199	87.462
UYE_RS0104160	DUF4346 domain-containing protein	0.11349	0.367426	66.1625	51.758	53.9574	50.2649	51.8935	51.9118
UYE_RS0104165	GNAT family N-acetyltransferase	0.615469	1.77338e-07	13.3273	10.1493	11.1836	14.1995	14.8133	15.1161
UYE_RS0104170	ACP phosphodiesterase	0.0748432	0.669748	13.7403	11.0677	11.0325	11.1513	10.9941	9.16279
UYE_RS0104175	RibD family protein	-0.0692354	0.815346	21.3367	35.8445	35.0517	23.9602	26.9993	23.1085
UYE_RS0104180	sensor histidine kinase	-0.115809	0.673034	13.6246	22.9507	20.6799	14.668	15.3652	14.4489
UYE_RS0104185	Gfo/Idh/MocA family oxidoreductase	0.201341	0.288366	4.74029	4.60132	4.76994	4.4655	5.22217	3.85525
UYE_RS0104190	ribonuclease III	0.176256	0.562731	5.60447	9.87792	9.82077	7.73023	8.20275	8.31233
UYE_RS0104195	hypothetical protein	0.214549	0.14595	13.8195	11.1332	13.3462	12.9791	12.7222	11.2153
UYE_RS0104200	magnesium/cobalt transporter CorA	0.107562	0.539992	6.99352	5.21336	6.31877	4.96076	5.88064	5.71984
UYE_RS0104205	chaperonin GroEL	0.106842	0.390938	559.665	484.275	439.973	437.07	450.534	438.284
UYE_RS0104215	undecaprenyl/decaprenyl-phosphate alpha-N-acetylglucosaminyl 1-phosphate transferase	-0.0274099	0.85227	96.515	69.183	73.4312	65.0544	64.3913	64.2338
UYE_RS0104220	3-oxoacyl-[acyl-carrier-protein] reductase	-0.646732	8.38867e-09	159.94	120.515	125.653	73.965	68.902	70.8263
UYE_RS0104225	thioredoxin	0.0260851	0.915056	227.593	133.061	126.277	126.453	140.004	139.99
UYE_RS0104230	S-layer homology domain-containing protein	0.420943	0.0650405	8.29759	11.6378	10.9903	10.2029	12.7087	12.1265
UYE_RS0104240	1-deoxy-D-xylulose-5-phosphate synthase	0.214405	0.0786102	215.1	169.556	165.689	181.958	167.232	179.689
UYE_RS0104245	S-methyl-5-thioribose-1-phosphate isomerase	0.740288	6.65978e-11	50.3326	37.8026	38.8477	58.7629	57.7484	59.5684
UYE_RS0104250	hypothetical protein	-0.14169	0.766358	2.556	1.36323	1.92465	1.73033	1.51069	1.08513
UYE_RS0104265	DUF2141 domain-containing protein	0.195263	0.432001	4.20007	4.72409	5.41932	4.20689	5.03618	4.50905
UYE_RS0104270	NAD-dependent epimerase/dehydratase family protein	-0.0165375	0.96392	1.3414	0.879334	1.24773	0.860396	1.28071	0.706378
UYE_RS0104275	condensation domain-containing protein	-0.33194	0.411917	0.611228	0.636461	0.50806	0.490645	0.201767	0.434788
UYE_RS0104280	condensation domain-containing protein	0.277071	0.392532	0.720144	0.710365	0.772907	0.989449	0.534768	0.705535
UYE_RS0104285	condensation domain-containing protein	0.396669	0.155528	0.734023	0.603752	0.722924	0.920742	0.663511	0.683478
UYE_RS0104290	hypothetical protein	0.280636	0.251261	0.88313	0.601177	0.799952	0.735694	0.793874	0.786168
UYE_RS0104295	acyl carrier protein	0.635312	0.145735	0.884137	0.624986	0.835658	0.935668	1.00297	1.2532
UYE_RS0104300	beta-ketoacyl-ACP synthase III	0.074828	0.838543	0.744588	1.12073	0.860489	0.814251	0.9335	0.660956
UYE_RS0104305	hypothetical protein	-0.337492	0.364886	0.630983	0.667975	0.714509	0.36001	0.510758	0.43676
UYE_RS0104310	PfaD family polyunsaturated fatty acid/polyketide biosynthesis protein	-0.13435	0.655148	1.0389	0.66688	0.988307	0.72297	0.553553	0.741776
UYE_RS0104315	type I polyketide synthase	-0.339733	0.0249694	1.97348	1.62493	1.7666	1.24881	1.14486	1.10889
UYE_RS0104320	type I polyketide synthase	-0.39501	0.0177222	0.576586	0.52603	0.523733	0.337785	0.348086	0.337204
UYE_RS0104325	hypothetical protein	0.936666	0.00967912	1.76763	1.53027	2.64896	3.86601	3.92742	2.18876
UYE_RS0104330	ABC exporter membrane fusion protein	2.70783	1.15797e-35	0.807118	0.63022	0.854305	4.89633	3.36804	4.905
UYE_RS0104335	ABC transporter permease DevC	0.771985	0.000270653	1.36643	1.48907	1.67978	2.24141	1.971	2.31416
UYE_RS0104340	DevA family ABC transporter ATP-binding protein	0.313757	0.0812959	8.03333	6.94722	7.46655	7.51539	9.14374	6.61804
UYE_RS0104345	AEC family transporter	0.561378	5.07199e-07	24.0327	19.7322	23.3085	28.2821	27.8368	26.2361
UYE_RS0104350	hypothetical protein	0.515468	0.00218906	14.5782	12.5881	14.5387	19.2703	15.2857	15.1696
UYE_RS0104355	nitrilase/cyanide hydratase and apolipoprotein N-acyltransferase	0.559426	0.00624527	7.82348	11.0512	9.05175	11.806	11.2959	11.7561
UYE_RS0104360	aldehyde dehydrogenase family protein	-0.203942	0.113696	14.3419	12.8209	12.5427	9.91075	8.81201	9.85208
UYE_RS0104365	hypothetical protein	-0.124094	0.59832	11.2566	7.82406	9.36493	8.50981	5.49602	7.48004
UYE_RS0104370	hypothetical protein	0.118925	0.359591	27.5212	22.8041	24.685	22.2847	22.3054	23.0167
UYE_RS0104375	histidine--tRNA ligase	-0.492856	0.000587867	25.2518	17.4797	18.1208	12.2526	11.8145	11.459
UYE_RS0104380	hypothetical protein	-0.552211	0.000458217	27.5533	27.933	31.5122	16.6749	15.1562	17.3071
UYE_RS0104385	hypothetical protein	-0.303766	0.119191	30.7126	35.0292	38.8892	24.757	23.08	22.6328
UYE_RS0104395	RidA family protein	0.286364	0.104108	20.9898	24.0711	24.3558	24.7597	24.5107	21.6825
UYE_RS0104400	alpha/beta hydrolase	0.60149	3.54028e-05	15.7851	17.0488	17.6812	21.064	20.9323	22.2748
UYE_RS0104405	3-keto-5-aminohexanoate cleavage protein	0.235645	0.0484644	34.0508	33.4603	32.598	32.8604	33.4433	31.9435
UYE_RS0104410	alpha/beta hydrolase	-0.0571342	0.782086	7.03668	7.73322	7.41534	5.61436	5.60703	6.53883
UYE_RS0104415	aspartyl/asparaginyl beta-hydroxylase domain-containing protein	0.547981	0.000425191	15.3303	17.8372	16.1221	20.0997	20.2239	20.1992
UYE_RS0104420	antibiotic biosynthesis monooxygenase	0.399335	0.0728713	15.1799	22.2594	19.5932	21.1387	22.1104	20.4197
UYE_RS0104425	zinc-binding dehydrogenase	0.489975	0.000927103	19.087	19.9298	21.2166	23.4714	21.8727	25.491
UYE_RS0104430	3-oxoacyl-ACP reductase FabG	1.17796	1.85252e-09	16.8986	22.6374	20.4074	33.137	43.0732	39.8269
UYE_RS0104435	tetratricopeptide repeat protein	0.848683	5.3288e-12	2.56416	2.10241	2.51808	3.64861	3.45215	3.68968
UYE_RS0104445	type II toxin-antitoxin system VapC family toxin	-0.501905	0.0152169	10.9707	11.3712	11.2877	6.43421	7.90286	5.30803
UYE_RS0104450	hypothetical protein	0.619886	0.000287336	18.8838	20.8334	21.336	26.7174	28.1758	23.915
UYE_RS0104455	hypothetical protein	-1.12198	5.76479e-08	15.8336	9.78207	10.8064	4.47479	3.94625	5.06584
UYE_RS0104460	VOC family protein	0.0379254	0.852346	13.2652	12.6601	11.213	10.9194	9.36389	11.3763
UYE_RS0104465	recombinase family protein	0.0498973	0.797083	6.70134	5.39668	5.96355	5.6439	5.60021	4.26751
UYE_RS0104470	glycosyltransferase family 4 protein	0.0165231	0.934164	6.36096	5.21432	5.77554	5.3932	5.13165	4.03189
UYE_RS0104475	glycosyltransferase family 4 protein	-0.43724	0.0785717	2.44255	2.26681	3.01434	1.75365	1.19791	1.73038
UYE_RS0104480	glycosyltransferase family 4 protein	-0.446491	0.0355952	2.37443	2.30529	2.57556	1.44074	1.67833	1.27981
UYE_RS0104485	ABC transporter ATP-binding protein/permease	-0.0172198	0.961741	0.944829	0.659852	0.591614	0.506533	0.810402	0.484279
UYE_RS0104490	glycosyltransferase family 4 protein	0.0831002	0.845942	0.475295	0.599674	0.542581	0.649705	0.46181	0.316433
UYE_RS0104495	glycosyltransferase	-0.221221	0.616137	0.597855	0.820475	0.518188	0.579497	0.487201	0.294195
UYE_RS0104500	glycosyltransferase family 4 protein	0.303415	0.232101	1.35282	0.971132	1.19597	1.29128	1.4113	0.924623
UYE_RS0104505	glycosyltransferase	-0.374097	0.200234	1.35404	1.07096	1.51619	0.990296	0.784997	0.708493
UYE_RS0104510	glycosyltransferase	-0.0362745	0.932352	0.611031	0.626019	0.39859	0.364473	0.525297	0.439648
UYE_RS0104515	serine acetyltransferase	-1.32767	0.0430201	0.247791	0.452499	0.34573	0.152423	0	0.0591739
UYE_RS0104520	O-antigen ligase family protein	-0.768325	0.074022	0.564941	0.263015	0.337814	0.173119	0.154108	0.201625
UYE_RS0104525	polysaccharide biosynthesis tyrosine autokinase	-0.348085	0.36883	0.77554	0.335272	0.43614	0.23366	0.384705	0.362847
UYE_RS0104530	glycosyltransferase family 4 protein	-1.17052	5.57299e-05	1.09237	0.918162	0.970851	0.380465	0.30955	0.357349
UYE_RS0104535	glycosyltransferase family 4 protein	0.200881	0.621114	0.452264	0.365934	0.63102	0.353814	0.503767	0.545
UYE_RS0104540	hypothetical protein	-0.462988	0.0245372	4.90311	3.55706	5.17743	2.78755	2.24753	3.08689
UYE_RS0104545	glycosyltransferase family 39 protein	0.228999	0.14595	49.1355	35.852	33.264	38.9143	35.9631	39.7066
UYE_RS0104550	hypothetical protein	-0.301254	0.0249285	32.6616	31.7109	29.6212	21.5421	20.6448	21.1027
UYE_RS0104555	chloride channel protein	-0.346985	0.000171422	82.5947	71.4271	74.1854	50.9239	48.3485	49.4677
UYE_RS0104560	AbrB family transcriptional regulator	-0.644483	9.11873e-07	1483.27	1136.84	1038.19	637.685	632.072	654.597
UYE_RS0104565	Rrf2 family transcriptional regulator	0.0306302	0.885511	17.2443	11.8232	14.5454	13.7897	12.4447	10.5945
UYE_RS0104570	adenosylcobinamide-phosphate synthase CbiB	-0.452035	0.0064827	8.20829	6.37172	7.42087	5.02137	3.86671	4.34734
UYE_RS0104575	bifunctional pyr operon transcriptional regulator/uracil phosphoribosyltransferase PyrR	-0.760829	2.79258e-05	24.4374	14.4745	17.9094	8.64542	9.29841	9.37354
UYE_RS0104580	hypothetical protein	-1.13873	1.62967e-23	47.8767	38.09	38.5423	15.8473	15.4013	15.2678
UYE_RS0104585	DUF3854 domain-containing protein	0.500345	0.0165004	29.841	16.7166	16.8427	26.7877	22.6084	24.6777
UYE_RS0104590	hypothetical protein	-0.164798	0.673205	1.20161	1.85163	2.02104	1.26903	1.12367	1.35221
UYE_RS0104595	DUF4870 domain-containing protein	-0.390697	0.19954	4.40449	3.80099	4.77108	3.32283	3.11397	1.6687
UYE_RS0104605	hypothetical protein	0.119767	0.556196	18.9923	14.1939	14.7822	14.0152	14.3416	14.9239
UYE_RS0104610	fasciclin domain-containing protein	1.30855	7.3588e-06	148.608	326.883	333.36	578.646	611.285	600.015
UYE_RS0104615	CHAT domain-containing protein	-0.796801	3.32916e-13	52.7324	40.3973	45.8498	22.9528	20.5561	22.4193
UYE_RS0104635	filamentous hemagglutinin N-terminal domain-containing protein	-1.3924	1.12102e-17	89.8418	54.9571	65.0335	23.3783	18.9385	22.3202
UYE_RS0104640	ShlB/FhaC/HecB family hemolysin secretion/activation protein	-0.800682	6.46928e-06	38.4785	22.0173	31.8381	15.1044	13.2358	14.7766
UYE_RS0104645	serine/threonine-protein kinase	-0.277222	0.116499	22.8742	26.9801	27.5928	19.4387	16.8981	16.9898
UYE_RS0104650	WD40 repeat domain-containing protein	-0.258729	0.161227	17.2208	17.0159	16.9065	13.7902	11.9177	9.75019
UYE_RS0104655	PAS domain-containing protein	-0.135413	0.311366	17.5255	14.9056	16.9587	11.6527	12.8704	12.7811
UYE_RS0104660	hypothetical protein	-0.385679	0.179708	8.92352	13.1279	10.9652	7.80673	5.31114	7.77623
UYE_RS0104665	alanine--glyoxylate aminotransferase family protein	-0.092323	0.537905	125.373	90.356	89.8935	80.2034	79.4148	76.8284
UYE_RS0104670	DUF3891 family protein	0.04375	0.771687	19.3426	18.5611	19.2398	16.4032	15.5202	17.0745
UYE_RS0104680	2Fe-2S iron-sulfur cluster binding domain-containing protein	-0.592455	9.72475e-05	38.5572	30.0096	35.7438	21.418	16.6066	18.9002
UYE_RS0104685	thermonuclease family protein	-0.58392	0.000856861	10.6565	8.12458	8.13116	4.86169	4.54663	5.34412
UYE_RS0104690	inositol monophosphatase	-0.635958	0.000367945	13.9193	9.38407	9.31437	5.3287	5.69787	6.14588
UYE_RS0104695	AraC family transcriptional regulator	0.196264	0.419885	5.91423	5.32637	7.47517	6.25451	6.82244	4.83854
UYE_RS0104700	Rpn family recombination-promoting nuclease/putative transposase	0.607241	3.5956e-06	10.5757	10.4239	11.191	13.7413	13.6443	13.5926
UYE_RS0104705	hypothetical protein	-1.05185	0.000411412	2.14823	1.42652	2.1458	0.620673	0.883726	0.699556
UYE_RS0104710	J domain-containing protein	-0.193728	0.18382	47.6835	33.044	36.0077	29.1383	26.796	28.1562
UYE_RS0104715	ATP phosphoribosyltransferase regulatory subunit	-0.187027	0.192132	123.393	84.6765	91.4025	74.5468	71.5948	70.4898
UYE_RS0104720	HAD family hydrolase	0.241343	0.140283	9.27309	8.22432	10.1487	9.47183	9.11512	8.61913
UYE_RS0104725	hypothetical protein	0.433457	0.00686419	12.1154	8.94251	9.87047	12.4035	10.8223	11.4919
UYE_RS0104730	CAAD domain-containing protein	0.563586	4.42165e-05	74.8171	81.6057	82.8264	98.0144	98.2806	100.247
UYE_RS0104735	cob(I)yrinic acid a,c-diamide adenosyltransferase	-0.251904	0.0614575	33.6829	25.7282	26.7409	18.8005	19.3899	21.5468
UYE_RS0104740	hypothetical protein	-0.615454	0.0819877	1.87794	2.34824	3.24194	1.64466	1.34979	0.942533
UYE_RS0104745	septal junction protein FraD	-0.281379	0.0319293	11.5988	9.49647	10.279	7.5825	6.83773	6.93173
UYE_RS0104755	ABC transporter permease	-0.0906719	0.62734	26.1587	21.7561	24.9992	21.7648	15.5758	19.378
UYE_RS0104760	pentapeptide repeat-containing protein	0.428374	0.00749464	61.9848	41.6425	42.2921	59.2359	51.869	51.4047
UYE_RS0104765	DUF981 domain-containing protein	0.899235	6.10858e-11	57.8516	37.7865	44.2312	72.2797	73.4924	70.882
UYE_RS0104770	sugar ABC transporter permease	0.467737	0.000791698	11.4549	8.85279	9.31521	10.4775	12.3163	11.2824
UYE_RS0104775	bile acid:sodium symporter family protein	0.00991079	0.966181	131.056	76.6419	76.0466	75.7477	76.4854	81.9634
UYE_RS0104780	phosphoribosylglycinamide formyltransferase	-0.116308	0.464092	32.7923	25.024	24.7965	23.2248	20.1111	19.6296
UYE_RS0104785	hypothetical protein	0.191913	0.221401	20.462	15.4907	17.9128	17.8822	17.5169	15.6556
UYE_RS0104790	CPBP family intramembrane metalloprotease	0.0949109	0.430439	60.9399	48.4057	50.3951	48.5978	46.6519	46.1069
UYE_RS0104795	DUF3326 domain-containing protein	-0.0289043	0.828742	57.685	50.3439	57.0646	47.3583	44.6322	42.4197
UYE_RS0104805	2Fe-2S iron-sulfur cluster binding domain-containing protein	-0.587205	1.75568e-07	165.51	136.267	141.932	88.6524	77.6352	77.7258
UYE_RS0104810	bifunctional aconitate hydratase 2/2-methylisocitrate dehydratase	-0.106066	0.51187	90.9763	64.6479	61.8193	56.5261	55.8884	54.0413
UYE_RS0104815	XisH family protein	-0.125508	0.590045	8.90845	9.11785	11.2386	7.74396	7.39338	7.13375
UYE_RS0104820	XisI protein	-0.121067	0.611872	9.50845	9.57095	8.78515	8.61395	6.06431	6.52589
UYE_RS0104825	hypothetical protein	-0.446931	0.0162983	25.7942	21.2325	27.0834	17.5581	13.1365	14.0706
UYE_RS0104840	hypothetical protein	-0.356472	0.276792	3.33927	2.01031	1.81756	1.56501	1.55613	1.43713
UYE_RS0104845	Uma2 family endonuclease	0.287304	0.337344	3.34734	2.41584	1.78627	2.10006	3.00701	2.59872
UYE_RS0104850	hypothetical protein	0.414336	0.1732	4.28914	3.91162	6.00211	3.60109	5.40758	6.982
UYE_RS0104855	Rieske 2Fe-2S domain-containing protein	0.301814	0.29919	2.72054	2.80549	2.20094	2.70007	3.02671	2.27115
UYE_RS0104860	pentapeptide repeat-containing protein	0.3735	0.187644	2.68793	1.46082	1.57437	2.42276	2.01158	1.73508
UYE_RS0104865	hypothetical protein	0.498896	0.00607935	15.8619	11.641	12.6315	16.63	17.0253	13.6507
UYE_RS0104870	alpha/beta hydrolase	0.994067	2.99191e-13	11.3682	10.6543	9.55716	16.214	19.2516	17.2457
UYE_RS0104875	GNAT family N-acetyltransferase	0.894701	1.68164e-06	5.05901	6.10195	5.24997	8.56429	8.49135	8.7019
UYE_RS0104880	ABC transporter substrate-binding protein	0.517036	0.0336329	17.8483	7.69219	11.637	14.6077	14.4362	14.9029
UYE_RS0104885	nitrate ABC transporter permease	0.324064	0.157624	31.0382	15.0445	21.1865	22.0393	25.1123	22.2092
UYE_RS0104890	nitrate ABC transporter ATP-binding protein	0.218962	0.371096	33.1504	15.4954	19.6497	22.0104	22.1915	20.9649
UYE_RS0104895	nitrate ABC transporter ATP-binding protein	0.189783	0.393593	38.8529	20.284	24.4624	25.7675	27.2787	25.2879
UYE_RS0104900	hypothetical protein	0.425015	0.0554453	5.32613	5.34189	6.36497	5.458	7.97755	5.79518
UYE_RS0104905	response regulator	0.334882	0.0235115	39.3141	27.1347	30.9954	31.9797	34.9426	34.9121
UYE_RS0104910	PAS domain S-box protein	0.990044	2.15061e-16	19.7209	13.9445	17.5295	27.8363	27.936	28.7858
UYE_RS0104915	response regulator	1.67805	9.04156e-31	35.3808	23.1062	32.3621	77.464	86.2297	80.1131
UYE_RS0104925	GerMN domain-containing protein	1.49537	4.58939e-29	16.4004	11.4421	12.7908	34.5245	29.9029	31.3721
UYE_RS0104930	Hsp20/alpha crystallin family protein	1.55692	1.3073e-34	16.7354	13.053	12.413	36.672	34.4874	32.8242
UYE_RS0104935	helix-turn-helix domain-containing protein	1.14017	1.95064e-06	5.04101	3.77785	5.48061	7.08769	10.3603	9.50548
UYE_RS0104940	PAS domain-containing protein	0.224984	0.0546084	9.96976	7.64043	9.16637	8.66072	8.48748	8.79443
UYE_RS0104945	response regulator	0.309517	0.072709	19.501	14.0609	17.8308	17.1005	16.0321	19.7415
UYE_RS0104950	response regulator	0.638208	7.20286e-07	8.10362	7.57813	9.01216	10.265	10.9252	10.9416
UYE_RS0104955	HlyD family efflux transporter periplasmic adaptor subunit	0.420273	0.0664393	7.49217	9.83225	11.6937	10.4479	10.4107	11.9895
UYE_RS0104975	adenosine-specific kinase	0.599733	0.013606	3.15063	3.12988	4.06935	3.75057	5.10226	4.40254
UYE_RS0104980	YihY/virulence factor BrkB family protein	1.23215	9.00569e-16	2.90784	2.69487	2.92876	5.26173	6.01523	5.58998
UYE_RS0104985	DUF3611 family protein	0.72203	2.63698e-09	12.8237	10.3177	11.0577	15.5425	15.6382	15.8112
UYE_RS0104990	alpha-amylase family protein	0.385106	0.000654537	20.8723	16.9102	16.4894	19.6028	20.0523	19.1753
UYE_RS0104995	hypothetical protein	0.448761	0.0241271	11.6096	11.477	10.9612	14.3186	13.3622	11.1731
UYE_RS0105000	hypothetical protein	-1.24834	9.81921e-09	7.9603	9.01981	10.4583	3.45493	3.52405	2.42613
UYE_RS0105010	AIM24 family protein	-0.733131	7.71851e-05	6.73721	7.33834	7.88876	3.41693	3.66887	3.82039
UYE_RS0105015	6-carboxytetrahydropterin synthase	-0.424367	0.0137901	13.0854	10.4064	12.1508	7.03275	8.17608	6.74032
UYE_RS0105020	hypothetical protein	-0.0495737	0.829817	5.36422	4.73841	5.31662	3.46013	4.9266	4.00822
UYE_RS0105025	trypsin-like peptidase domain-containing protein	0.529505	2.89741e-07	31.4142	24.3865	26.9577	33.1848	33.7622	32.2075
UYE_RS0105030	DUF1997 domain-containing protein	0.11248	0.715667	6.18124	8.87676	11.241	7.23535	8.50376	8.2261
UYE_RS0105035	DCC1-like thiol-disulfide oxidoreductase family protein	-0.00946058	0.971966	7.65153	9.02142	11.0777	7.08769	7.48579	8.46113
UYE_RS0105040	FAD-dependent oxidoreductase	-0.00475633	0.981588	7.88323	6.31236	6.15947	5.41013	4.97158	6.41494
UYE_RS0105045	alpha/beta fold hydrolase	-0.0515847	0.79258	6.21439	5.09109	5.19955	4.59295	3.83366	4.75274
UYE_RS0105055	tetratricopeptide repeat protein	0.543889	0.00286873	20.8373	27.5689	26.0869	31.1144	30.2654	30.4402
UYE_RS0105060	universal stress protein	0.151362	0.235927	83.3873	72.5688	70.7067	66.9218	67.2687	74.8432
UYE_RS0105065	phosphoglycerate kinase	0.489624	8.83885e-08	393.652	339.805	337.897	410.696	417.149	422.341
UYE_RS0105070	CAP domain-containing protein	-1.93001	3.90063e-20	73.131	63.1	55.9515	16.6972	9.20607	14.2526
UYE_RS0105075	hypothetical protein	0.339639	0.123757	13.2141	16.165	15.7575	15.9754	17.4036	14.5878
UYE_RS0105080	glycerol kinase GlpK	-1.47001	8.75177e-28	48.5371	40.9098	51.9626	14.2501	15.0502	12.6051
UYE_RS0105085	glycosyltransferase	0.290652	0.0462148	19.4352	17.2259	20.1803	21.6189	17.7329	18.5484
UYE_RS0105090	DUF6391 domain-containing protein	-0.0345226	0.801638	42.8635	39.1929	40.5245	31.3121	33.5013	34.6421
UYE_RS0105095	helix-turn-helix transcriptional regulator	-0.323436	0.0492298	425.073	285.566	275.266	208.214	218.923	219.29
UYE_RS0105100	carbohydrate kinase	-0.0249587	0.841933	50.9166	41.336	43.3868	36.8329	35.6619	37.95
UYE_RS0105105	hypothetical protein	-0.0223312	0.886574	17.5264	15.9584	14.9869	12.254	13.8381	13.559
UYE_RS0105110	MFS transporter	-0.737136	9.94581e-05	7.28269	4.69381	4.96721	3.05316	2.68912	2.53993
UYE_RS0105115	molybdate ABC transporter permease subunit	-0.567002	0.00496156	19.6815	10.9638	11.5508	7.82036	7.72772	7.57485
UYE_RS0105125	molybdate ABC transporter substrate-binding protein	-1.17536	5.52901e-10	52.4199	29.6177	31.4958	13.2052	13.6849	13.5592
UYE_RS0105130	molybdopterin-binding protein	0.437487	0.037404	7.31982	5.88001	5.368	6.01968	6.77512	8.21707
UYE_RS0105135	circadian clock KaiB family protein	0.852007	0.00156831	2.97906	2.23001	3.91606	5.25014	4.32907	4.42135
UYE_RS0105140	MBL fold metallo-hydrolase	0.921625	1.30793e-07	5.84807	4.97008	5.12784	9.24658	9.32353	6.80781
UYE_RS0105145	cellulase family glycosylhydrolase	-1.12252	0.000531653	1.71824	1.16017	0.926713	0.509224	0.313623	0.537904
UYE_RS0105150	fused MFS/spermidine synthase	-1.79403	7.26408e-15	160.907	82.7665	74.7581	23.3992	25.4345	22.8391
UYE_RS0105155	adenosylmethionine decarboxylase	-2.29051	2.90755e-37	449.099	272.378	255.605	53.2132	53.3896	51.7077
UYE_RS0105160	serine/threonine protein kinase	0.359806	0.00160621	9.49833	8.33499	9.18337	10.1757	9.3792	9.28613
UYE_RS0105165	serine/threonine protein kinase	0.935807	0.000385829	13.0683	24.3004	24.6136	33.8606	34.2842	35.0298
UYE_RS0105170	phenylacetate--CoA ligase family protein	0.7591	5.20768e-09	20.2558	14.3348	15.0357	23.1832	24.1796	22.3745
UYE_RS0105180	hypothetical protein	0.543147	0.0276836	8.16691	9.15639	13.029	11.9946	12.8344	12.5787
UYE_RS0105185	hypothetical protein	0.671386	0.022688	4.6019	5.9018	8.72442	8.81639	9.01093	8.38899
UYE_RS0105190	4-hydroxyphenylpyruvate dioxygenase	1.03488	7.25211e-10	5.80825	3.49731	4.41336	7.828	7.95594	7.70744
UYE_RS0105195	homogentisate 1,2-dioxygenase	1.34563	1.14705e-33	9.59465	7.832	8.71823	17.8027	19.6371	18.0938
UYE_RS0105200	hypothetical protein	1.35959	1.34979e-23	10.6032	7.59975	8.68605	17.5482	20.0915	20.0938
UYE_RS0105210	MarR family transcriptional regulator	-0.0973982	0.661935	5.81417	4.85368	6.06566	4.75411	4.16753	4.01766
UYE_RS0105215	DMT family transporter	-1.07905	0.000479786	12.1709	4.98858	5.96213	2.62855	2.64399	3.24359
UYE_RS0105220	hypothetical protein	-0.799056	0.021583	8.73175	3.87947	5.52628	3.02703	2.32767	2.83757
UYE_RS0105225	TetR/AcrR family transcriptional regulator	0.367477	0.00353278	27.2598	25.1529	28.7975	30.0414	28.2908	28.98
UYE_RS0105230	EamA family transporter	0.303015	0.0646973	28.8304	25.5372	31.2598	26.8969	28.3682	32.7839
UYE_RS0105235	glycosyltransferase	0.119158	0.335885	13.4972	11.033	12.1619	11.2934	10.6921	11.0714
UYE_RS0105240	serine hydrolase	0.104512	0.533873	3.52308	2.76117	3.0106	2.93344	2.7136	2.63907
UYE_RS0105245	NAD(P)/FAD-dependent oxidoreductase	1.24668	1.46125e-11	2.2201	2.619	2.90398	4.82527	5.54551	5.2593
UYE_RS0105250	SDR family oxidoreductase	-0.715906	0.00111176	4.48754	2.73473	3.30355	1.96296	1.53834	1.69831
UYE_RS0105255	ATP-grasp domain-containing protein	-0.526156	0.0357422	4.24727	2.36522	3.27103	2.12113	1.84855	1.60677
UYE_RS0105260	ABC transporter substrate-binding protein	0.15053	0.285656	11.2395	8.23393	9.13936	8.57643	8.87024	8.85785
UYE_RS0105265	HAMP domain-containing protein	-0.492024	0.0548087	3.88916	2.19342	2.03621	1.81109	1.53318	1.32835
UYE_RS0105270	elongation factor P	-0.609291	0.00175266	395.262	232.363	222.268	154.32	148.842	149.151
UYE_RS0105275	acetyl-CoA carboxylase biotin carboxyl carrier protein	-0.219878	0.142604	145.859	101.245	103.551	86.6922	81.0753	80.0874
UYE_RS0105280	metalloregulator ArsR/SmtB family transcription factor	-0.262712	0.171901	153.547	97.5214	92.6493	83.1622	74.8223	76.6616
UYE_RS0105285	GerMN domain-containing protein	0.772143	9.64019e-10	67.5287	54.7909	51.0888	76.5188	83.2162	86.7366
UYE_RS0105290	DUF2993 domain-containing protein	0.382061	0.00169889	44.1688	37.8426	34.2302	41.7121	41.3994	42.7681
UYE_RS0105295	proline--tRNA ligase	-0.0839199	0.642037	81.7735	52.6547	55.0244	50.8241	48.6167	47.502
UYE_RS0105300	glycerol acyltransferase	0.025004	0.874019	75.9317	55.6685	55.0723	51.6607	51.1767	53.9999
UYE_RS0105305	Uma2 family endonuclease	0.140878	0.286618	55.8479	51.8515	47.2861	50.3129	46.9107	44.8958
UYE_RS0105310	FAD-dependent monooxygenase	0.140903	0.200234	62.7611	53.3848	55.201	55.618	50.3402	50.8722
UYE_RS0105315	circadian clock KaiB family protein	0.274334	0.0116894	32.9717	26.5404	28.0698	28.9908	29.7467	29.1602
UYE_RS0105320	type IV pilus twitching motility protein PilT	0.407749	0.0722448	15.1807	8.06981	8.21297	11.5263	11.5359	11.3715
UYE_RS0105330	hypothetical protein	1.70225	4.43859e-56	723.303	660.762	635.733	1695.06	1935.04	1879.73
UYE_RS0105335	UDP-N-acetylglucosamine 2-epimerase (non-hydrolyzing)	-0.235284	0.0876667	131.87	139.779	140.972	101.686	97.5098	92.9458
UYE_RS0105340	peptidoglycan-binding protein	-0.00562969	0.979692	379.984	505.479	480.011	383.63	377.605	380.681
UYE_RS0105345	M23 family metallopeptidase	0.332885	0.0911688	11.1635	14.1822	14.117	13.0656	14.2503	14.5119
UYE_RS0105350	hypothetical protein	-0.0931648	0.468524	78.0745	68.9596	69.8795	56.7907	59.5322	52.4878
UYE_RS0105355	glycogen synthase GlgA	0.251333	0.0953871	242.959	171.4	165.104	191.452	185.449	192.876
UYE_RS0105360	hydroxymethylbilane synthase	0.39764	0.00101259	326.941	251.452	242.043	299.936	293.773	301.772
UYE_RS0105365	helix-turn-helix domain-containing protein	0.902658	3.16323e-10	8.23587	8.87924	9.0879	13.8993	13.5968	13.6539
UYE_RS0105370	MATE family efflux transporter	0.359365	0.00449008	12.8282	9.71273	10.0957	11.2337	11.7238	11.7703
UYE_RS0105375	hypothetical protein	1.06755	1.28948e-11	149.287	106.54	142.182	256.532	195.601	245.749
UYE_RS0105380	YegS/Rv2252/BmrU family lipid kinase	0.418679	0.00225466	39.2174	40.5785	40.8337	41.4004	47.1103	46.3543
UYE_RS0105385	serine/threonine protein kinase	0.378709	0.038905	17.7144	22.1347	22.7539	23.2412	23.0534	22.2438
UYE_RS0105390	substrate-binding domain-containing protein	0.747917	5.79104e-09	15.8189	15.2844	17.4312	22.0993	22.8478	23.2648
UYE_RS0105400	FAD-dependent oxidoreductase	0.354155	0.0195826	6.62286	4.54634	5.09775	6.08209	5.50047	5.64428
UYE_RS0105405	ferritin-like domain-containing protein	0.931493	2.69708e-14	70.2995	63.5881	53.9959	101.219	100.224	97.8424
UYE_RS0105410	hypothetical protein	-0.393829	0.0718987	103.526	151.305	123.862	74.1702	85.1392	81.2969
UYE_RS0105415	type I glutamate--ammonia ligase	-0.548064	0.0313392	1056.7	468.982	527.639	404.234	342.323	379.462
UYE_RS0105420	allophycocyanin subunit beta	0.300249	0.118143	997.293	619.632	589.002	738.07	716.401	784.056
UYE_RS0105425	TlyA family RNA methyltransferase	-0.0648326	0.678588	16.5867	12.7615	13.6389	10.8831	12.3264	10.8275
UYE_RS0105430	Calvin cycle protein CP12	0.234484	0.157315	22.6092	19.4753	21.4976	22.6916	21.4795	18.0453
UYE_RS0105435	hypothetical protein	0.778476	8.91201e-07	19.075	17.0896	19.8015	28.005	29.1402	23.2878
UYE_RS0105440	GTP-binding protein	0.82532	3.51227e-07	8.88595	8.70008	10.9652	13.0455	15.2598	14.2484
UYE_RS0105445	HAMP domain-containing protein	0.1222	0.371007	7.45192	6.19229	6.27441	5.72023	6.477	5.80226
UYE_RS0105450	hypothetical protein	-0.169965	0.340327	9.39552	6.19044	6.76864	5.29921	5.88087	5.1843
UYE_RS0105455	hypothetical protein	0.640578	1.04592e-06	16.1032	13.0923	15.7136	20.0162	19.2835	19.0318
UYE_RS0105460	peptidase S8	1.38521	1.34365e-45	123.112	102.753	111.896	230.657	256.607	248.795
UYE_RS0105465	hypothetical protein	1.23967	5.29148e-26	195.094	139.856	152.987	307.808	327.427	323.83
UYE_RS0105470	hypothetical protein	1.03018	1.38474e-12	60.8388	43.3293	42.6101	78.0083	90.0999	81.7833
UYE_RS0105475	CHAT domain-containing protein	-0.0802362	0.627514	19.3907	12.9355	14.1541	11.7934	12.232	12.187
UYE_RS0105480	tetratricopeptide repeat protein	0.754982	3.60334e-16	100.991	85.1765	89.4008	125.043	129.205	132.556
UYE_RS0105485	DUF2237 domain-containing protein	0.678009	7.40057e-08	141.124	99.9892	106.025	149.33	156.653	154.589
UYE_RS0105495	DUF760 domain-containing protein	-1.29819	0.0190972	11.3007	49.1542	35.9937	9.35239	8.56804	8.49899
UYE_RS0105505	hypothetical protein	0.271625	0.102842	16.9475	11.3242	11.9285	13.3213	12.63	14.1671
UYE_RS0105510	phosphoserine transaminase	0.00465873	0.98386	110.564	64.7339	65.8643	64.0664	68.101	66.2206
UYE_RS0105515	GTP 3',8-cyclase MoaA	-0.735722	1.44386e-09	63.968	46.8407	49.7686	25.6507	26.045	27.5995
UYE_RS0105520	30S ribosomal protein S4	-1.60836	6.46676e-19	807.631	489.26	457.94	160.303	152.245	148.368
UYE_RS0105525	hypothetical protein	-0.215266	0.0885247	257.846	206.978	192.339	153.415	157.766	156.664
UYE_RS0105530	heterocyst differentiation master regulator HetR	-0.47467	0.00173417	550.922	355.223	378.536	251.965	255.632	249.704
UYE_RS0105535	EamA family transporter	-0.147131	0.198356	44.9106	43.1793	42.534	33.464	32.3547	32.2801
UYE_RS0105540	inorganic phosphate transporter	0.301444	0.00314774	34.3678	30.7473	33.3383	33.9686	33.3915	33.577
UYE_RS0105545	zinc-dependent dehydrogenase	0.239667	0.0137361	146.455	128.08	134.232	132.994	130.377	137.674
UYE_RS0105550	hypothetical protein	-0.0362477	0.837753	25.721	27.0719	24.2729	21.7281	19.941	20.8861
UYE_RS0105555	DUF5615 family PIN-like protein	-0.102486	0.667621	14.3528	16.0645	19.816	12.2853	14.3012	12.442
UYE_RS0105560	hypothetical protein	-0.460157	0.0358779	7.69245	7.0775	7.12479	4.51035	4.19827	4.37753
UYE_RS0105565	hypothetical protein	-0.130976	0.283163	35.735	29.4577	29.2663	24.4537	24.3063	22.6935
UYE_RS0105570	ABC transporter permease	0.181514	0.177831	59.1256	43.5343	45.3803	46.9074	43.7678	48.1787
UYE_RS0105575	cation acetate symporter	0.256856	0.0586684	174.83	128.081	166.076	150.656	150.929	162.786
UYE_RS0105580	DUF4212 domain-containing protein	0.482195	0.000721354	135.97	114.274	150.956	156.267	148.545	162.475
UYE_RS0105585	hypothetical protein	-1.38862	3.64205e-11	17.7443	18.9371	22.7482	7.22944	5.42254	5.7233
UYE_RS0105590	hypothetical protein	-0.0461196	0.765599	10.5621	9.54501	10.0931	8.55023	8.37822	7.36515
UYE_RS0105595	AMP-binding protein	0.632141	9.72475e-05	4.91517	5.69132	5.64211	6.78586	7.53386	6.86887
UYE_RS0105600	alpha/beta hydrolase	-0.690801	0.00282215	14.1024	7.35685	9.4695	4.3512	5.20863	5.91888
UYE_RS0105605	cation-translocating P-type ATPase	-0.861008	2.80756e-06	22.79	12.6031	14.7257	7.38149	7.34903	7.60716
UYE_RS0105610	DUF5132 domain-containing protein	-0.346249	0.00298323	184.677	159.259	177.377	105.738	120.567	113.61
UYE_RS0105615	alpha/beta hydrolase	-0.446995	0.0569773	8.12659	4.34647	6.42472	3.46624	4.32777	3.5148
UYE_RS0105620	RNA 3'-phosphate cyclase	0.370895	0.12192	12.488	6.49169	7.09054	8.6851	8.68433	10.4435
UYE_RS0105625	LysR family transcriptional regulator	0.229418	0.372847	1.70664	1.74383	1.56911	1.92565	1.42849	1.54541
UYE_RS0105635	type 1 glutamine amidotransferase domain-containing protein	0.0448801	0.839371	12.0521	7.25559	10.0401	8.09246	7.83097	9.04545
UYE_RS0105640	aspartate kinase	-0.152863	0.117257	68.3368	58.1119	63.0832	47.4653	46.8319	47.0976
UYE_RS0105645	alpha/beta hydrolase	0.0795752	0.713449	4.87079	4.95807	4.19449	4.48457	4.2687	3.58207
UYE_RS0105650	aldo/keto reductase	0.796729	0.000262021	1.97473	2.11735	2.65413	3.72958	3.09185	3.08039
UYE_RS0105665	hypothetical protein	0.0756386	0.722931	21.8467	24.6245	20.4935	21.9414	17.5815	19.3428
UYE_RS0105670	ureidoglycolate lyase	0.248649	0.117303	22.1313	22.9914	23.8941	24.8933	21.183	22.3818
UYE_RS0105675	superoxide dismutase	0.299675	0.0391396	622.881	694.128	694.925	701.941	676.954	695.959
UYE_RS0105680	hypothetical protein	-1.12554	7.06244e-28	179.443	158.118	155.445	62.8164	61.5163	62.2344
UYE_RS0105685	phosphoribosylformylglycinamidine cyclo-ligase	0.0666751	0.722501	21.4274	13.8552	15.1246	13.9267	14.5835	15.013
UYE_RS0105690	acylase	-1.30442	3.32894e-16	15.4179	10.9895	11.5536	4.6988	4.34049	3.46439
UYE_RS0105695	transposase	-0.462264	9.23854e-05	96.0717	72.6579	85.155	49.0601	52.9778	50.1305
UYE_RS0105700	Uma2 family endonuclease	-0.883762	5.59942e-11	69.8919	49.2965	49.6497	24.3717	24.8808	25.6953
UYE_RS0105710	class I SAM-dependent methyltransferase	1.12666	1.35695e-20	8.11284	7.47825	8.07776	13.8036	14.7701	14.6872
UYE_RS0105715	HAD family phosphatase	0.722198	3.55877e-08	13.153	11.9291	14.1998	17.7876	18.4675	17.8967
UYE_RS0105725	hypothetical protein	0.340519	0.00994988	22.039	18.5013	17.9552	19.3479	21.473	20.7753
UYE_RS0105730	TIGR02221 family CRISPR-associated protein	0.735307	2.77964e-10	7.78175	6.39407	7.04321	10.1154	9.38662	9.91106
UYE_RS0105735	CRISPR system precrRNA processing endoribonuclease RAMP protein Cas6	0.414114	0.0598026	3.67949	2.79453	3.12423	3.80225	2.76993	4.08439
UYE_RS0105740	serine/threonine-protein kinase	0.466075	0.0270383	2.31746	1.7508	1.55124	2.39217	1.98628	2.09645
UYE_RS0105745	type III-A CRISPR-associated RAMP protein Csm5	0.540079	0.0530542	6.21527	2.52494	3.54628	5.40332	4.31841	5.08882
UYE_RS0105750	type III-A CRISPR-associated RAMP protein Csm4	0.553737	0.0110825	13.6613	7.21901	7.75504	12.1522	11.5301	11.1107
UYE_RS0105755	type III-A CRISPR-associated RAMP protein Csm3	0.604035	0.0109516	18.4725	9.00368	9.66223	15.0819	16.2482	15.4057
UYE_RS0105760	type III-A CRISPR-associated protein Csm2	0.477463	0.0964429	16.0554	7.13186	7.29787	10.6937	12.1999	12.2228
UYE_RS0105765	type III-A CRISPR-associated protein Cas10/Csm1	0.161116	0.430337	6.75295	3.83003	5.45887	4.81484	5.03861	4.93893
UYE_RS0105770	hypothetical protein	2.06845	3.00185e-24	4.70903	2.38765	3.14973	11.6955	13.5236	11.5918
UYE_RS0105775	CRISPR-associated endoribonuclease Cas6	6.67325	4.89324e-276	5.43505	3.19872	4.00828	407.469	374.604	363.402
UYE_RS0105785	psaL2_photosystem I reaction center subunit XI	8.3887	4.89324e-276	2.88058	4.06874	4.04132	1150.5	1160.39	1179.69
UYE_RS0105790	psaB2_photosystem I core protein PsaB	15.5157	4.89324e-273	0.431503	0.306673	0.379673	16589	16631	17048.1
UYE_RS0105795	psaA2_photosystem I core protein PsaA	14.9506	4.89324e-275	0.632411	0.592785	0.627349	17790	17827.8	18306.2
UYE_RS0105800	response regulator	8.09954	4.89324e-276	0.725814	1.19289	0.696225	227.885	227.797	223.377
UYE_RS0105805	hypothetical protein	3.36183	8.99023e-154	23.4457	16.247	17.908	170.404	161.643	170.877
UYE_RS0105810	beta-glucosidase	4.31829	3.03835e-114	23.8894	18.7871	20.0137	351.209	345.698	357.124
UYE_RS0105815	rfpC_response regulator	5.68451	4.89324e-276	17.4206	16.3654	18.0222	760.933	754.503	764.548
UYE_RS0105820	rfpA_GAF domain-containing protein	6.78636	4.89324e-276	4.25384	2.61283	3.43974	344.682	330.584	324.862
UYE_RS0105825	rfpB_response regulator	6.85109	4.89324e-276	4.49224	2.99371	3.57142	373.369	367.593	369.368
UYE_RS0105830	psbA4_photosystem I reaction center subunit IX	14.6749	4.89324e-274	0.915835	0.560336	0.535154	17628.9	17909.5	17484.2
UYE_RS0105835	psbA3_photosystem II q(b) protein	13.8678	4.89324e-275	2.05869	1.45715	1.82586	24026.7	24193.1	24951.4
UYE_RS0105840	apcA2_allophycocyanin subunit alpha	13.217	4.89324e-274	3.2999	2.63681	2.77268	24886.8	25054.3	25728.6
UYE_RS0105845	apcB2_allophycocyanin subunit beta	13.2246	4.89324e-271	1.7355	1.59443	1.8473	15046.3	15654.2	15548.1
UYE_RS0105850	apcD2_allophycocyanin subunit alpha	12.7185	4.89324e-270	0.68844	0.502872	1.13749	5415.32	5458.52	5440.94
UYE_RS0105855	apcE2_phycobilisome rod-core linker polypeptide	12.1938	4.89324e-280	1.40414	1.31195	1.56623	5986.69	6035.8	6044.67
UYE_RS0105860	apcD3_allophycocyanin subunit alpha	12.4887	4.89324e-269	1.98144	1.75141	1.64946	9512.31	9491.47	9466.67
UYE_RS0105865	psbD3_photosystem II D2 protein (photosystem q(a) protein)	11.9122	4.89324e-277	3.60684	1.88358	2.23158	9700.35	9840.19	9790.04
UYE_RS0105870	psbC2_photosystem II reaction center protein CP43	12.1753	4.89324e-271	3.07505	2.22841	2.00108	10267.5	10487.6	10471.9
UYE_RS0105875	psbB2_photosystem II chlorophyll-binding protein CP47	12.1028	4.89324e-272	2.45131	1.7328	1.66281	7811.05	7734.49	8058.96
UYE_RS0105880	psbH2_photosystem II protein	11.403	4.89324e-275	3.47364	2.78487	3.13255	8083.93	7855.59	7766.76
UYE_RS0105890	psaF2_hypothetical protein	10.3185	4.89324e-277	3.3335	2.27616	3.33662	3456.06	3521.45	3406.26
UYE_RS0105895	psaJ2_hypothetical protein	9.43293	4.89324e-277	7.9816	4.6466	5.61001	3968.61	3934.45	3807.28
UYE_RS0105900	tetratricopeptide repeat protein	3.34729	4.35658e-120	25.4643	28.7844	23.6324	236.508	238.301	208.852
UYE_RS0105905	hypothetical protein	0.654144	2.37932e-08	250.743	176.746	205.946	283.301	271.227	271.749
UYE_RS0105910	GH3 auxin-responsive promoter family protein	1.16876	7.79243e-21	6.20222	4.66964	5.81974	10.6114	10.7462	9.98686
UYE_RS0105915	DUF4174 domain-containing protein	0.814247	5.04196e-08	16.5832	11.904	15.921	21.3283	23.4732	20.3709
UYE_RS0105920	DsrE/DsrF/DrsH-like family protein	1.26411	1.72166e-07	2.58834	1.76868	2.06781	3.5952	4.9657	4.70561
UYE_RS0105925	AraC family transcriptional regulator	1.55875	4.7392e-06	0.615972	0.224969	0.429717	1.15899	1.27422	0.951807
UYE_RS0105930	metalloregulator ArsR/SmtB family transcription factor	-0.0282736	0.930909	10.7129	5.49506	5.74634	6.63861	5.95884	5.04837
UYE_RS0105935	cation transporter	-0.481124	0.138575	12.7869	5.52203	5.01899	4.40243	4.70894	4.21463
UYE_RS0105940	porphobilinogen synthase	-0.0871497	0.743445	12.5818	7.70302	6.3636	6.7754	7.15746	6.62595
UYE_RS0105945	transposase	-1.12931	3.67091e-23	361.006	323.89	384.009	134.191	129.788	139.69
UYE_RS0105950	lipoate--protein ligase family protein	0.247462	0.0212779	46.7773	42.7128	43.7547	42.6409	44.5104	44.4487
UYE_RS0105955	YbjN domain-containing protein	0.548767	6.59628e-05	120.38	132.119	132.342	158.957	153.039	160.218
UYE_RS0105960	hypothetical protein	-0.246442	0.52183	3.12352	2.58579	4.60019	2.67567	2.58456	1.85649
UYE_RS0105965	photosystem II q(b) protein	0.18421	0.321576	606.617	576.728	801.479	619.713	631.289	633.446
UYE_RS0105970	Rieske (2Fe-2S) protein	0.0520992	0.743445	330.802	248.108	249.934	232.332	220.477	257.343
UYE_RS0105975	class I SAM-dependent methyltransferase	0.463471	0.000139229	17.5639	15.1013	17.5703	19.695	18.773	19.1881
UYE_RS0105980	amino acid ABC transporter substrate-binding protein	0.568671	0.000211714	16.3073	16.7351	19.2811	23.453	21.3608	20.2575
UYE_RS0105985	hypothetical protein	2.39298	1.93247e-42	29.5259	38.295	38.7342	156.165	158.356	170.392
UYE_RS0105995	SDR family oxidoreductase	1.07692	8.37529e-09	4.57431	5.83374	4.81259	9.12578	8.6953	9.42389
UYE_RS0106000	VOC family protein	0.970933	2.06425e-05	5.60723	8.28799	6.87238	10.6045	12.1451	12.0986
UYE_RS0106005	ZIP family metal transporter	0.579085	0.00284949	6.34399	6.38605	5.48914	6.39822	9.11216	7.36612
UYE_RS0106010	penicillin-binding protein 2	-0.132127	0.449907	9.46543	6.20455	7.62635	5.7092	5.55502	6.24906
UYE_RS0106015	ABC transporter ATP-binding protein	1.03667	2.08431e-17	12.6131	9.62845	9.97812	17.5019	18.242	19.3418
UYE_RS0106020	spermidine/putrescine ABC transporter substrate-binding protein	0.623621	2.94925e-05	13.6927	9.03431	11.1667	15.5366	14.1461	13.6741
UYE_RS0106025	ABC transporter permease	0.802926	4.31944e-06	18.7914	11.2549	12.7856	20.502	19.2762	22.3082
UYE_RS0106030	PAS domain S-box protein	0.437111	0.000394665	12.0242	8.81383	9.78387	12.2772	11.1351	10.9544
UYE_RS0106035	diguanylate cyclase	0.394797	0.119369	1.67087	2.39216	1.74379	2.2036	2.28123	1.96633
UYE_RS0106040	dihydroneopterin aldolase	0.114262	0.597952	12.8209	12.0038	9.81718	10.496	8.9871	11.683
UYE_RS0106045	GNAT family N-acetyltransferase	0.120381	0.602584	4.90029	4.20824	4.43489	4.77944	3.15065	4.28025
UYE_RS0106050	serine hydrolase	-1.96392	4.47087e-21	78.2279	43.8804	42.4745	11.7091	12.0828	9.41767
UYE_RS0106055	hypothetical protein	-0.43371	0.000686041	23.9947	19.3874	18.9533	12.7993	13.4022	11.9332
UYE_RS0106060	2-phosphosulfolactate phosphatase family protein	-0.256103	0.238244	171.76	99.5145	93.5433	82.864	82.3004	83.9685
UYE_RS0106065	BlaI/MecI/CopY family transcriptional regulator	0.230934	0.0883323	156.608	138.388	121.528	144.983	128.437	132.789
UYE_RS0106070	M56 family metallopeptidase	0.297493	0.00612315	126.787	105.779	100.896	114.453	112.193	113.436
UYE_RS0106075	3-hydroxybutyrate dehydrogenase	0.567256	4.67208e-05	34.6773	35.8265	31.0288	44.8977	42.5795	38.459
UYE_RS0106080	alpha/beta hydrolase	0.739745	3.96115e-07	29.3819	32.3567	27.2407	40.0936	44.3603	40.377
UYE_RS0106085	dihydroxyacetone kinase ADP-binding subunit DhaL	-0.400301	0.00324961	20.9433	19.1099	19.8626	13.4449	11.3419	12.7876
UYE_RS0106090	sugar O-acetyltransferase	-0.145332	0.357187	20.074	19.2439	21.1422	16.6118	14.4316	14.3598
UYE_RS0106095	geranylgeranylglycerol-phosphate geranylgeranyltransferase	0.403476	0.0142246	7.99544	7.4993	8.59215	7.75405	9.70221	9.17196
UYE_RS0106100	TldD/PmbA family protein	0.175832	0.13068	47.5231	37.8178	38.0381	39.3303	39.3576	36.8148
UYE_RS0106105	TldD/PmbA family protein	0.242279	0.146695	36.9374	24.7322	24.7511	29.1777	29.099	26.1401
UYE_RS0106110	AI-2E family transporter	0.309789	0.00841438	25.9558	21.265	20.4056	23.8141	22.932	22.8177
UYE_RS0106115	cysteine--tRNA ligase	-0.0395022	0.77851	56.2186	43.8324	43.4018	37.4628	37.9429	40.0231
UYE_RS0106120	GTP-binding protein	0.259479	0.030805	110.745	112.553	106.408	110.033	111.101	108.244
UYE_RS0106125	Rpn family recombination-promoting nuclease/putative transposase	0.503223	1.55057e-06	31.3713	26.4988	29.5468	35.3831	33.2159	34.4378
UYE_RS0106130	D-tyrosyl-tRNA(Tyr) deacylase	-0.0688096	0.771876	6.05509	4.35138	5.03073	3.88939	4.41846	3.8934
UYE_RS0106135	photosystem II reaction center protein Psb28	0.010564	0.961619	316.632	227.884	184.843	197.738	202.015	205.632
UYE_RS0106140	molybdenum cofactor biosynthesis protein MoaB	-0.294434	0.0262312	102.382	78.2074	81.7866	63.4476	53.5219	59.6067
UYE_RS0106145	ketol-acid reductoisomerase	-0.238655	0.183477	446.217	293.671	280.105	234.124	224.256	250.549
UYE_RS0106150	aldo/keto reductase	0.587215	7.97136e-05	28.1005	32.447	29.4643	37.0026	38.6297	37.9909
UYE_RS0106155	DUF4359 domain-containing protein	0.724922	0.18382	6.766	23.4879	21.9961	28.424	26.8379	27.2599
UYE_RS0106160	SagB/ThcOx family dehydrogenase	0.53047	0.000712028	29.0825	34.8541	32.7834	39.515	39.2115	38.8244
UYE_RS0106170	asparaginase	0.0687006	0.698517	356.074	231.002	244.963	235.794	235.609	247.018
UYE_RS0106175	CGLD27 family protein	0.891813	5.1018e-16	144.949	138.01	147.376	217.299	235.661	214.856
UYE_RS0106180	ribosome silencing factor	0.703719	4.99527e-10	145.441	141.072	143.664	183.848	203.613	198.042
UYE_RS0106185	bis(5'-nucleosyl)-tetraphosphatase (symmetrical) YqeK	1.11562	5.90892e-10	17.4435	23.3154	20.9278	36.9658	39.0936	37.7996
UYE_RS0106190	glycosyltransferase family 4 protein	-0.04953	0.812564	10.0582	7.98869	6.66052	7.04859	5.86023	6.81717
UYE_RS0106195	anti-sigma factor antagonist	1.28992	1.58194e-20	130.707	87.1599	90.7017	204.003	213.445	210.839
UYE_RS0106200	7-carboxy-7-deazaguanine synthase QueE	1.53637	2.53998e-62	96.1134	79.5278	81.0193	201.54	212.09	207.127
UYE_RS0106205	DUF3318 domain-containing protein	0.609702	4.57872e-08	124.414	110.315	102.142	136.765	142.125	149.072
UYE_RS0106210	hypothetical protein	0.514466	1.8917e-06	34.8783	32.0509	33.6302	39.2569	40.9388	39.5039
UYE_RS0106215	amino acid ABC transporter substrate-binding protein	0.659707	3.5089e-10	23.1919	19.5707	20.872	29.0354	28.5584	26.0775
UYE_RS0106220	ABC transporter permease subunit	0.516438	3.21479e-05	13.5144	11.0671	10.7263	13.5464	14.5295	13.9366
UYE_RS0106225	amino acid ABC transporter permease	0.448913	0.0218401	9.34282	5.66665	5.92235	8.46273	7.18844	8.00727
UYE_RS0106230	amino acid ABC transporter ATP-binding protein	0.329719	0.0350388	10.9485	8.84415	8.23428	9.75758	9.03515	10.4695
UYE_RS0106235	alpha/beta fold hydrolase	0.866674	1.02303e-10	7.42568	5.97217	7.54487	10.6103	10.3834	10.891
UYE_RS0106240	hypothetical protein	1.45293	2.61468e-15	4.72177	3.89009	6.09082	11.5124	11.4672	11.1955
UYE_RS0106245	glycosyltransferase	1.54881	9.00088e-21	2.73509	1.74281	2.15165	5.26207	5.76322	5.35031
UYE_RS0106250	DUF5895 domain-containing protein	0.250079	0.143132	12.7184	14.707	14.644	13.9301	14.0208	13.9579
UYE_RS0106255	VOC family protein	-0.149844	0.79258	40.873	13.2218	12.4647	15.8356	16.6686	14.8363
UYE_RS0106260	50S ribosomal protein L21	-0.791302	1.54682e-14	1604.9	1218.49	1278.17	656.937	648.74	646.77
UYE_RS0106265	50S ribosomal protein L27	-0.591198	0.000180937	1015.17	676.186	652.289	416.59	435.781	420.056
UYE_RS0106270	hypothetical protein	-0.280531	0.189733	167.716	91.3871	99.0658	81.3807	83.7056	75.2596
UYE_RS0106275	carotenoid biosynthesis protein	-0.0237109	0.882596	182.392	130.567	130.635	121.054	119.354	119.576
UYE_RS0106280	glycosyltransferase	-0.115229	0.402146	119.465	86.3106	90.2411	77.9646	74.2938	73.244
UYE_RS0106285	ribonuclease HI	-0.0836959	0.637214	45.0848	29.0562	33.6336	26.7032	27.3048	29.6882
UYE_RS0106290	protein tyrosine phosphatase family protein	0.237631	0.31009	4.91853	5.32471	5.85096	6.04302	4.66168	5.12881
UYE_RS0106295	LysR family transcriptional regulator	0.044299	0.82279	6.39371	6.5114	7.42722	5.87448	5.63674	5.94938
UYE_RS0106300	hypothetical protein	0.407473	0.152299	4.5129	5.3772	6.43058	6.24767	7.15061	4.89171
UYE_RS0106305	glutathione S-transferase family protein	0.012476	0.959891	6.80984	7.0202	9.18655	6.51066	6.91994	5.9343
UYE_RS0106310	glycosyltransferase family 4 protein	-0.109644	0.398806	28.2206	25.622	27.7151	22.4567	19.7697	20.5509
UYE_RS0106315	NAD-dependent epimerase/dehydratase family protein	0.774731	2.11766e-14	73.1423	55.9518	64.1926	92.9186	89.8526	91.8953
UYE_RS0106320	glycosyltransferase	0.471887	7.52555e-06	27.7114	22.6915	25.1687	29.2193	30.3784	27.5159
UYE_RS0106330	hypothetical protein	0.697308	1.21637e-05	1.78125	1.3947	1.79909	2.2846	2.29975	2.15548
UYE_RS0106335	hypothetical protein	0.4903	0.000138787	12.0283	9.17534	10.3066	12.4823	13.0899	11.2126
UYE_RS0106340	hypothetical protein	1.0906	3.97531e-10	2.72462	2.98865	2.72634	5.3421	4.55453	5.25781
UYE_RS0106345	O-antigen ligase family protein	0.838008	1.09844e-10	20.5851	14.1284	15.89	25.007	24.499	25.6134
UYE_RS0106350	hypothetical protein	0.928367	7.00636e-11	11.5289	7.58831	8.67283	15.1593	14.6448	14.1924
UYE_RS0106355	glycosyltransferase family 4 protein	0.941521	1.43526e-10	19.8646	13.031	14.2261	24.8888	26.564	23.8108
UYE_RS0106360	WecB/TagA/CpsF family glycosyltransferase	1.0464	2.36998e-14	26.6235	21.3919	18.8777	37.2462	41.0799	37.0422
UYE_RS0106365	polysaccharide biosynthesis tyrosine autokinase	0.520162	3.91278e-07	21.9673	18.9998	18.9356	25.1815	23.5528	22.7211
UYE_RS0106370	GNAT family N-acetyltransferase	0.0913922	0.635689	15.0174	11.1098	15.353	11.5293	12.5533	12.5839
UYE_RS0106380	nucleotidyltransferase domain-containing protein	-0.249766	0.0984771	8.06084	7.93986	8.03823	5.91293	5.2181	5.63999
UYE_RS0106385	hypothetical protein	0.265568	0.0159315	89.0878	81.447	83.1873	87.4148	81.8099	84.4967
UYE_RS0106390	magnesium chelatase ATPase subunit I	0.584109	1.38754e-06	273.678	200.371	202.173	282.342	276.791	280.883
UYE_RS0106395	TIGR03792 family protein	-1.1529	3.31759e-06	31.2863	14.8068	19.5002	7.3502	7.00715	9.01909
UYE_RS0106400	hypothetical protein	0.439667	0.000758305	24.8721	18.0321	21.6622	24.9212	22.5219	25.1785
UYE_RS0106405	aminotransferase class V-fold PLP-dependent enzyme	0.607552	2.27266e-07	41.9244	33.8991	32.9021	45.5017	43.5281	48.6137
UYE_RS0106410	solute carrier family 26 protein	-0.22136	0.26102	26.0799	14.4262	19.4896	14.0362	13.7146	14.3731
UYE_RS0106415	FAD-binding protein	-0.608358	0.0209921	6.84137	2.91708	4.08001	2.35361	2.42642	2.50144
UYE_RS0106420	GNAT family N-acetyltransferase	0.534386	0.0401829	4.95727	2.56898	3.27137	3.81856	4.95415	4.31935
UYE_RS0106425	DUF1636 domain-containing protein	-0.510066	0.0145625	53.2596	30.9714	30.1867	22.2659	20.8345	22.2107
UYE_RS0106430	hypothetical protein	-0.880214	0.0938933	38.7533	11.2781	10.6641	8.06421	7.25654	7.94903
UYE_RS0106435	helix-turn-helix transcriptional regulator	-0.29839	0.339065	12.3489	5.74516	6.43058	5.87559	4.55981	5.69459
UYE_RS0106440	cupin domain-containing protein	-0.306356	0.0662425	111.923	79.4239	71.3774	58.5258	59.0604	57.0171
UYE_RS0106445	MBL fold metallo-hydrolase	-0.389066	0.0125694	198.457	129.375	134.101	96.8927	95.5037	96.8088
UYE_RS0106450	aminodeoxychorismate/anthranilate synthase component II	-0.582183	6.16493e-05	134.971	90.2573	94.5392	56.9601	59.203	58.8922
UYE_RS0106455	diacylglycerol kinase family protein	-0.0863289	0.487348	40.2512	34.3673	36.2524	29.8313	28.523	28.2496
UYE_RS0106460	rRNA maturation RNase YbeY	0.467451	4.79096e-05	68.0968	59.9734	55.7394	67.6908	73.6853	70.0947
UYE_RS0106475	Bax inhibitor-1 family protein	0.821173	3.23623e-07	317.958	394.462	373.529	533.373	534.941	554.161
UYE_RS0106485	RNA polymerase sigma factor SigF	-0.604946	0.0225704	6.78043	3.54463	3.92637	2.34439	3.00234	2.22244
UYE_RS0106490	tRNA dihydrouridine(20/20a) synthase DusA	-0.221914	0.179531	32.4667	21.8174	24.2305	17.212	20.4524	17.7465
UYE_RS0106495	prolyl aminopeptidase	-0.157541	0.266486	28.8515	21.0946	22.3922	18.6605	16.9307	17.9421
UYE_RS0106500	type II toxin-antitoxin system RelE/ParE family toxin	0.150878	0.357072	18.9038	18.0165	19.6351	18.0638	17.442	16.7388
UYE_RS0106505	type II toxin-antitoxin system Phd/YefM family antitoxin	0.417346	0.044457	8.86914	7.89968	6.48699	9.11866	9.51324	7.33757
UYE_RS0106510	high light inducible protein	0.0295461	0.939744	10.2529	17.1183	22.0711	11.2923	14.8466	16.4163
UYE_RS0106515	hypothetical protein	0.364041	0.0928381	354.337	252.722	182.091	285.423	274.643	281.158
UYE_RS0106520	GlsB/YeaQ/YmgE family stress response membrane protein	-0.0740931	0.647471	110.593	111.735	93.1158	87.9227	80.0824	81.3133
UYE_RS0106525	ADP-ribosylglycohydrolase family protein	-0.175434	0.274674	40.6242	31.4635	33.5803	28.9248	25.6731	22.7327
UYE_RS0106530	hypothetical protein	-0.222304	0.0778843	90.484	75.9464	74.0463	60.704	55.1017	54.8375
UYE_RS0106535	magnesium chelatase ATPase subunit D	0.00994093	0.944393	80.3617	60.4615	64.5916	58.6896	53.7267	58.5864
UYE_RS0106540	Uma2 family endonuclease	0.108087	0.627514	10.311	12.9269	12.5314	10.7587	9.9314	11.599
UYE_RS0106545	hypothetical protein	0.245433	0.262484	8.51411	5.32689	6.7918	5.95127	6.90169	7.45367
UYE_RS0106550	Uma2 family endonuclease	0.339849	0.0787671	6.23363	4.14144	5.33755	5.80015	5.54897	5.18288
UYE_RS0106555	ribonuclease III	-0.0215418	0.911366	10.1908	10.717	11.7001	9.05124	8.97799	8.7317
UYE_RS0106560	aminopeptidase P N-terminal domain-containing protein	-0.16878	0.365188	36.8925	44.6016	44.2932	31.667	28.9058	32.9307
UYE_RS0106565	VCBS repeat-containing protein	-0.214287	0.224973	5.205	3.72908	3.93953	3.00584	2.99417	3.16024
UYE_RS0106570	VCBS repeat-containing protein	0.51223	0.00164788	3.90526	2.80549	2.95935	3.83182	3.72057	3.92888
UYE_RS0106575	DNA-3-methyladenine glycosylase	-0.670632	6.73485e-05	15.0184	16.2709	16.4656	9.25304	7.58036	7.96536
UYE_RS0106580	hypothetical protein	-0.103801	0.820848	9.0592	4.14725	3.26189	2.94464	4.49072	5.02464
UYE_RS0106595	hypothetical protein	2.76852	4.83391e-53	14.6835	12.898	19.8868	92.7229	86.8675	101.058
UYE_RS0106600	radical SAM protein	0.431826	0.207796	11.3274	29.4082	24.4811	24.8486	26.8323	24.7319
UYE_RS0106605	hypothetical protein	-1.52292	0.00449155	15.706	62.7896	38.9152	8.06271	8.37075	10.4386
UYE_RS0106610	NHLP family bacteriocin export ABC transporter peptidase/permease/ATPase subunit	-0.029236	0.8344	11.4161	9.66758	9.33679	8.09192	7.99392	8.6266
UYE_RS0106615	DUF3592 domain-containing protein	0.119396	0.566721	10.9763	11.9096	13.3971	11.0871	10.0482	11.7617
UYE_RS0106620	M28 family peptidase	0.236259	0.106458	7.61783	5.84367	5.79057	6.20313	6.31185	6.29866
UYE_RS0106625	trypsin-like peptidase domain-containing protein	-0.42616	0.0158097	5.90743	5.58907	6.18567	3.4331	4.02687	3.43948
UYE_RS0106630	AMIN domain-containing protein	-0.477832	0.00357393	15.1503	16.3553	16.3372	10.242	9.43751	8.80508
UYE_RS0106640	PepSY domain-containing protein	-0.967965	1.32352e-11	20.0479	19.4461	23.3152	8.58652	8.98632	8.95006
UYE_RS0106645	energy transducer TonB	-1.05921	4.93944e-22	344.787	305.65	319.796	137.895	116.222	130.46
UYE_RS0106650	MotA/TolQ/ExbB proton channel family protein	-1.61659	4.40134e-46	368.127	350.511	329.865	101.896	87.7274	92.1272
UYE_RS0106655	biopolymer transporter ExbD	-1.57206	2.04698e-51	555.586	498.111	492.222	153.849	133.674	140.988
UYE_RS0106660	photosystem II complex extrinsic protein PsbU	0.635383	2.00986e-10	2662.28	2148.35	2366.3	2961.18	3055.55	3244.29
UYE_RS0106665	L-aspartate oxidase	-0.227702	0.10121	43.0497	30.813	31.3234	24.5505	24.5776	24.8916
UYE_RS0106670	hypothetical protein	0.476931	0.000512083	52.5545	41.7083	40.9503	47.7238	55.6821	53.0751
UYE_RS0106675	CHASE2 domain-containing protein	0.519619	0.01387	7.41562	9.38099	11.4597	11.4293	11.3811	11.4793
UYE_RS0106680	vitamin K epoxide reductase family protein	0.845061	7.43385e-19	117.24	96.4807	107.275	156.03	157.773	165.886
UYE_RS0106685	BtpA/SgcQ family protein	0.706497	9.08269e-13	88.2662	75.5245	82.7909	106.332	114.253	114.376
UYE_RS0106690	30S ribosomal protein S12 methylthiotransferase RimO	-0.0337152	0.855594	248.118	164.352	162.104	156.641	153.719	151.413
UYE_RS0106695	DEAD/DEAH box helicase	0.686533	2.502e-07	498.121	348.547	350.296	535.52	538.742	522.223
UYE_RS0106700	aldo/keto reductase	0.369221	0.00064229	104.056	88.2399	85.7878	104.327	100.565	93.5191
UYE_RS0106705	BCD family MFS transporter	0.657552	4.60216e-11	44.3512	40.9227	43.6984	56.0011	56.0927	57.5478
UYE_RS0106710	inositol monophosphatase family protein	0.271252	0.0249456	49.7867	43.3543	45.1101	43.3195	45.2249	50.1446
UYE_RS0106715	hypothetical protein	-0.518949	0.0273236	8.91607	6.71315	8.5167	4.89388	3.83068	5.04458
UYE_RS0106720	S-layer homology domain-containing protein	0.186019	0.13864	12.0537	9.35918	9.62116	10.1559	9.47482	9.62048
UYE_RS0106725	mechanosensitive ion channel family protein	0.017955	0.923744	8.08745	8.41648	8.70613	7.20478	7.5745	6.49792
UYE_RS0106730	hypothetical protein	-0.486805	0.10121	7.03777	4.01696	4.43016	3.16798	3.04713	2.75159
UYE_RS0106735	histone deacetylase	0.0331711	0.859277	7.70672	6.6366	8.44673	6.53772	6.7794	6.06251
UYE_RS0106740	glutamate--cysteine ligase	0.756641	7.37855e-07	141.209	169.91	147.612	216.031	224.15	213.488
UYE_RS0106745	tRNA (cytidine(34)-2'-O)-methyltransferase	0.0769955	0.738288	21.0504	26.5443	23.316	22.1717	22.804	17.7442
UYE_RS0106750	peptidoglycan DD-metalloendopeptidase family protein	-0.413933	2.04565e-05	807.371	651.573	698.659	463.885	426.827	448.859
UYE_RS0106760	hypothetical protein	0.931431	2.65492e-08	57.938	71.2595	73.1211	108.961	113.337	104.634
UYE_RS0106765	adenosylcobinamide-GDP ribazoletransferase	0.081502	0.709663	29.5315	16.5394	21.0147	18.6624	20.9483	18.7705
UYE_RS0106770	PPC domain-containing protein	0.106847	0.486645	40.4034	32.1807	32.7834	31.0994	34.7015	28.3072
UYE_RS0106775	ComF family protein	0.402214	0.0120041	12.9561	9.69971	9.31786	11.8446	12.559	10.7102
UYE_RS0106780	GNAT family N-acetyltransferase	-0.450599	0.0266542	17.1962	10.2783	11.8381	8.47659	7.04227	7.97127
UYE_RS0106785	hydroxylase	-0.68349	0.000424884	24.4632	15.7122	14.5819	8.88039	9.76172	9.12587
UYE_RS0106795	DUF4168 domain-containing protein	-0.15073	0.373992	40.9466	27.9861	29.2434	22.785	25.4073	24.6799
UYE_RS0106800	DNA polymerase III subunit delta	0.455874	0.00106126	14.5342	10.463	11.6542	13.3855	15.0511	13.2979
UYE_RS0106805	DUF1868 domain-containing protein	-0.261493	0.112572	105.545	69.8185	70.7151	58.4376	57.1056	53.0514
UYE_RS0106810	RDD family protein	-0.083597	0.666869	13.5924	10.8646	13.9676	11.6601	9.24413	9.12313
UYE_RS0106815	glycerophosphoryl diester phosphodiesterase membrane domain-containing protein	-0.261566	0.10907	7.27244	6.94952	6.70796	4.44228	4.90975	5.135
UYE_RS0106820	stage II sporulation protein M	0.366107	0.0152722	13.651	10.9705	14.1554	14.1457	12.6672	14.7617
UYE_RS0106825	MOSC domain-containing protein	0.202583	0.0987802	25.1022	23.525	23.2988	23.75	21.7968	23.3161
UYE_RS0106830	FTR1 family iron permease	0.113516	0.308051	63.2442	51.8793	53.3109	50.0352	49.3217	51.7193
UYE_RS0106835	bacterioferritin	-0.0178228	0.893914	148.61	142.7	138.492	114.125	119.673	119.388
UYE_RS0106840	helix-hairpin-helix domain-containing protein	-0.897871	1.00659e-12	28.8473	21.9144	21.9719	10.4034	10.5782	11.1015
UYE_RS0106845	multicopper oxidase domain-containing protein	-0.731491	2.82337e-05	5.63444	5.72617	6.67102	2.93761	3.02311	3.00173
UYE_RS0106855	energy-coupling factor ABC transporter permease	-2.1774	6.15439e-15	148.917	54.7208	69.6734	16.6226	12.2865	16.1869
UYE_RS0106860	energy-coupling factor transporter transmembrane protein EcfT	-2.45245	3.86096e-19	100.603	41.2072	49.2786	10.0357	6.43344	9.44793
UYE_RS0106865	energy-coupling factor ABC transporter ATP-binding protein	-2.81036	4.85042e-22	62.312	22.1153	28.9578	4.42857	3.16641	4.02952
UYE_RS0106870	DUF1269 domain-containing protein	-2.17325	5.94864e-11	32.3074	9.45889	13.016	2.70936	2.97942	3.00403
UYE_RS0106875	DUF1269 domain-containing protein	-0.0339025	0.904809	5.57636	3.00135	3.89778	3.35216	2.87823	3.77954
UYE_RS0106880	hypothetical protein	-0.30848	0.18595	7.31083	6.44553	8.21629	5.53258	5.35541	3.76166
UYE_RS0106890	DUF1361 domain-containing protein	0.744201	2.10914e-08	12.982	11.8321	10.4533	15.8281	16.7542	16.7563
UYE_RS0106895	hypothetical protein	0.797953	0.010807	0.810392	0.408985	0.575628	0.990947	0.97536	0.703731
UYE_RS0106900	hypothetical protein	0.0909097	0.496312	6.33433	5.50721	6.17221	5.52068	5.30519	5.11009
UYE_RS0106905	MgtC/SapB family protein	0.752233	0.0082842	4.84377	8.47009	7.85903	8.51727	12.2213	10.095
UYE_RS0106910	hypothetical protein	0.592224	0.0214431	3.30802	3.55664	3.68203	5.67015	4.34419	3.40842
UYE_RS0106915	type II toxin-antitoxin system VapC family toxin	1.17508	1.83765e-11	5.53319	5.9642	5.89856	11.5239	9.94569	11.6794
UYE_RS0106920	hypothetical protein	1.55238	6.8201e-15	9.32758	12.4744	11.531	28.7445	25.1832	30.0054
UYE_RS0106925	Uma2 family endonuclease	1.64452	6.79835e-22	9.73436	11.482	12.6637	27.9842	31.926	30.5758
UYE_RS0106930	Uma2 family endonuclease	1.48203	2.48714e-15	10.082	13.0631	10.6004	23.3697	28.9252	28.4789
UYE_RS0106935	methylenetetrahydrofolate reductase	0.0218919	0.916038	190.491	122.039	116.684	118.465	118.521	121.23
UYE_RS0106940	tryptophan--tRNA ligase	-0.135805	0.349001	45.4462	33.8538	33.5285	28.843	29.3331	26.6151
UYE_RS0106945	B12-binding domain-containing radical SAM protein	2.40889	2.52953e-45	26.1384	31.5498	35.8441	136.41	143.566	149.86
UYE_RS0106950	response regulator	0.0730493	0.80329	1.04748	1.09305	0.918655	0.895933	0.86674	0.914813
UYE_RS0106955	response regulator	-0.0394002	0.932119	2.13643	1.15727	1.13875	0.984401	1.48971	1.10063
UYE_RS0106960	chemotaxis protein CheW	-0.429197	0.148888	2.64206	2.6268	1.97116	1.6252	1.3284	1.43713
UYE_RS0106965	GAF domain-containing protein	-0.570078	5.98221e-06	5.81698	4.32894	4.65781	2.68123	2.85932	2.67907
UYE_RS0106970	hybrid sensor histidine kinase/response regulator	0.0868874	0.537612	2.86633	2.55339	2.74016	2.40736	2.49554	2.30017
UYE_RS0106975	hypothetical protein	1.11784	1.01611e-08	12.5528	17.1751	15.3249	26.1611	29.6489	27.6501
UYE_RS0106980	EAL domain-containing protein	1.02458	1.13919e-16	7.83755	5.56663	6.85485	11.5217	11.8332	10.9643
UYE_RS0106985	bifunctional pantoate--beta-alanine ligase/(d)CMP kinase	-0.724742	5.24301e-09	69.0907	49.9709	54.3935	29.1648	26.8594	30.2365
UYE_RS0106990	septal ring lytic transglycosylase RlpA family protein	0.0126718	0.950021	157.316	172.945	198.557	155.484	136.819	153.772
UYE_RS0106995	glutaminase A	0.347738	0.00619102	21.3606	20.1996	21.4435	21.881	24.037	20.9459
UYE_RS0107000	hypothetical protein	-0.451006	0.000817137	59.4334	55.8941	50.8057	32.5105	31.8823	36.2645
UYE_RS0107005	DMT family transporter	-0.0681855	0.782184	2.82277	2.3645	3.13195	2.16502	2.4513	1.96936
UYE_RS0107010	bifunctional DNA-binding transcriptional regulator/O6-methylguanine-DNA methyltransferase Ada	0.0624002	0.631286	31.1762	26.1438	25.2427	24.8616	23.4457	23.1823
UYE_RS0107015	flavin reductase family protein	-0.204276	0.0835363	161.548	133.023	128.157	105.558	97.4402	100.649
UYE_RS0107020	precorrin-4 C(11)-methyltransferase	-0.0843425	0.577717	18.7864	15.8419	18.319	14.8431	14.0767	12.5018
UYE_RS0107025	prolipoprotein diacylglyceryl transferase	0.118632	0.395157	66.5799	62.2849	55.577	54.3471	52.9538	59.2111
UYE_RS0107030	pantetheine-phosphate adenylyltransferase	0.21087	0.2078	34.9005	40.6649	35.0721	36.2591	36.1608	34.8148
UYE_RS0107035	DivIVA domain-containing protein	0.512253	0.00102054	18.0117	20.4974	19.6214	22.6434	23.7349	23.1875
UYE_RS0107040	class I SAM-dependent methyltransferase	0.441676	0.0987327	1.85349	2.72501	2.4543	2.84669	2.6131	2.61626
UYE_RS0107045	SufE family protein	1.19456	1.52938e-13	34.488	41.7077	38.8147	71.0387	71.6693	80.5122
UYE_RS0107050	alpha/beta hydrolase	0.41738	0.00024714	49.895	44.8554	42.8794	51.8982	47.7102	53.3371
UYE_RS0107055	GTP-binding protein	0.396331	0.0013309	107.857	84.686	80.0837	100.296	95.8027	101.391
UYE_RS0107060	hypothetical protein	-0.54042	0.000252687	12.3383	11.6829	11.7613	7.75028	6.22893	6.36061
UYE_RS0107065	hypothetical protein	0.03906	0.79258	176	130.178	142.347	119.686	134.5	126.936
UYE_RS0107070	zinc ABC transporter substrate-binding protein	-0.185369	0.244018	7.43609	6.5606	7.21409	5.48168	5.42321	4.56022
UYE_RS0107075	HNH endonuclease	0.165659	0.521445	6.7645	5.01206	5.37387	4.93749	4.88759	6.18334
UYE_RS0107080	hypothetical protein	1.74929	1.06423e-13	3.44796	3.37934	2.74031	8.37636	9.47997	10.0892
UYE_RS0107090	DUF433 domain-containing protein	1.02323	1.63882e-12	14.2443	11.5823	13.6797	20.5911	22.6327	24.0322
UYE_RS0107095	hypothetical protein	0.528631	0.0734113	2.36113	3.48387	3.3273	3.71813	4.20049	3.33799
UYE_RS0107105	hypothetical protein	-0.676531	0.00893052	5.6833	6.93791	5.57607	2.63926	3.43573	3.27216
UYE_RS0107110	hypothetical protein	-1.31701	2.03926e-13	30.7075	21.7766	20.6809	7.61525	7.63657	8.54862
UYE_RS0107115	hypothetical protein	-1.19342	3.86361e-16	40.8364	35.4977	32.0111	13.2859	12.3383	13.2076
UYE_RS0107120	hypothetical protein	-1.17502	7.82423e-06	3.89956	3.95059	3.19889	1.31789	1.21609	1.38515
UYE_RS0107125	cysteine synthase A	-0.497052	0.000320105	10.559	8.67358	8.59393	5.2417	5.36487	5.68013
UYE_RS0107130	ROK family protein	-0.474271	0.00234998	5.9538	4.66391	5.19669	3.16012	3.11226	3.11963
UYE_RS0107140	Mut7-C ubiquitin/RNAse domain-containing protein	1.28215	6.35712e-10	1.84264	1.65263	2.14787	3.44341	4.39072	3.85445
UYE_RS0107150	sucrase ferredoxin	0.807888	4.19476e-12	15.8033	15.1885	13.8505	22.0845	21.5985	21.8942
UYE_RS0107155	cation:proton antiporter	-0.0115802	0.970945	25.2504	49.697	39.9733	30.6307	32.8257	33.0768
UYE_RS0107165	ABC transporter ATP-binding protein/permease	0.274125	0.00429426	39.3511	35.2675	36.0696	37.4323	37.3851	36.4892
UYE_RS0107170	murein transglycosylase A	0.765295	8.61088e-09	5.48195	4.05901	4.69372	6.95923	6.67728	6.51794
UYE_RS0107175	FAD-dependent oxidoreductase	0.938964	2.13588e-15	18.7886	14.5298	15.3432	25.0091	28.1166	24.566
UYE_RS0107180	alpha/beta fold hydrolase	0.668185	2.74665e-10	30.0537	25.8526	25.0835	35.8001	37.0729	34.2559
UYE_RS0107185	TerC family protein	0.28516	0.00987169	95.6953	84.2493	81.6897	84.1414	92.9005	87.9624
UYE_RS0107190	nucleoside-diphosphate kinase	-0.677978	0.000132457	525.483	343.805	312.412	200.675	188.883	212.112
UYE_RS0107195	biosynthetic arginine decarboxylase	0.16447	0.356198	103.744	66.6931	66.6683	72.1847	74.2904	72.4093
UYE_RS0107200	NDP-sugar synthase	0.434234	0.00233438	381.023	267.061	264.827	332.171	333.188	354.969
UYE_RS0107205	segregation/condensation protein A	-0.176064	0.259248	44.6332	30.3299	33.4244	26.4092	27.9307	24.6942
UYE_RS0107215	AI-2E family transporter	-0.12555	0.455764	13.4134	12.7413	12.8812	9.96072	8.63289	11.1131
UYE_RS0107220	pyridoxamine 5'-phosphate oxidase	-0.181375	0.26174	19.8814	21.4345	18.7246	14.8599	15.1477	14.0665
UYE_RS0107225	tetratricopeptide repeat protein	0.0884497	0.540233	9.78952	9.36847	8.97843	8.24771	8.60892	8.03548
UYE_RS0107230	bifunctional class I SAM-dependent methyltransferase/HIT family protein	0.0813268	0.693419	6.84644	6.74208	7.89671	5.85649	7.19677	5.9101
UYE_RS0107235	CHASE2 domain-containing serine/threonine-protein kinase	-0.0752732	0.779602	10.5647	16.643	15.5266	10.7883	11.3389	11.9926
UYE_RS0107250	hypothetical protein	0.087112	0.857021	0.960192	1.72337	2.0287	1.17003	1.53227	1.51992
UYE_RS0107255	ABC transporter permease	-0.395582	0.0514136	4.42889	4.83948	5.47604	2.98274	3.40771	2.90636
UYE_RS0107260	ABC transporter permease	-0.20365	0.302737	9.28389	5.73607	6.88625	5.44744	5.42748	4.76708
UYE_RS0107265	peptide ABC transporter substrate-binding protein	-0.135445	0.388532	10.9082	7.86948	9.02037	7.37021	6.27899	7.23901
UYE_RS0107270	ROK family protein	-0.198762	0.264591	26.7811	17.2632	19.3508	15.051	13.8976	16.4392
UYE_RS0107275	hypothetical protein	-0.187291	0.241249	51.3186	41.1113	44.7668	35.5475	35.3863	28.7858
UYE_RS0107280	hypothetical protein	0.19857	0.256795	40.005	29.4184	26.406	30.2055	31.0194	29.8303
UYE_RS0107290	ABC transporter permease	0.0993616	0.537978	47.1297	33.1452	33.2955	34.4982	34.0591	31.9147
UYE_RS0107295	thioredoxin-disulfide reductase	-0.361899	0.0117537	73.2589	57.6695	50.8471	39.1066	37.3473	40.1394
UYE_RS0107300	Rpn family recombination-promoting nuclease/putative transposase	0.237525	0.115425	26.7529	20.2834	19.2178	22.8834	21.7578	20.0729
UYE_RS0107305	FkbM family methyltransferase	0.276171	0.2366	2.38116	2.51452	2.92412	2.35525	3.08089	2.50454
UYE_RS0107310	class I SAM-dependent methyltransferase	0.0105642	0.957973	4.47436	3.14902	3.69102	3.34295	3.0132	3.0698
UYE_RS0107315	type IV pilin-like G/H family protein	-0.464124	0.178838	132.2	42.933	47.7804	44.185	44.1842	38.9906
UYE_RS0107320	hypothetical protein	-0.00414355	0.982342	6.95716	4.89344	5.03889	4.34686	4.8835	4.68181
UYE_RS0107330	UPF0175 family protein	0.303911	0.0507005	29.5945	25.7504	29.0907	30.0383	31.4967	25.2884
UYE_RS0107340	FkbM family methyltransferase	-0.679682	0.00610173	1.22058	1.52955	1.32457	0.756376	0.673315	0.652919
UYE_RS0107345	hypothetical protein	-1.34821	4.35825e-06	3.79023	2.7844	3.08233	0.888182	0.896066	1.19994
UYE_RS0107355	hypothetical protein	-0.130045	0.379014	9.18552	9.50124	9.37895	6.82797	7.67556	6.86332
UYE_RS0107360	deoxyribodipyrimidine photo-lyase, 8-HDF type	-0.442699	0.11006	31.0862	13.5102	14.7702	12.2853	12.526	10.2497
UYE_RS0107365	hypothetical protein	0.482911	0.00591504	20.9902	24.2708	23.1489	24.1384	29.3785	26.8333
UYE_RS0107370	SGNH/GDSL hydrolase family protein	0.0201322	0.955316	1.23025	1.02284	1.26993	0.820334	0.848307	1.29936
UYE_RS0107375	hypothetical protein	0.730268	0.150901	1.20913	0.623443	0.694662	0.816688	1.02992	1.97027
UYE_RS0107380	histidine phosphatase family protein	0.190993	0.415358	5.78833	3.89064	4.28453	5.28233	4.10373	3.81588
UYE_RS0107385	Rieske (2Fe-2S) protein	0.569439	0.000163035	20.8153	22.3952	20.3752	25.7622	28.0325	25.2668
UYE_RS0107390	DUF2808 domain-containing protein	0.832865	1.91378e-07	15.8282	18.4768	17.9814	25.6683	25.1699	27.6592
UYE_RS0107395	DUF4149 domain-containing protein	0.642312	0.000549686	134.178	182.227	147.219	196.472	207.861	208.679
UYE_RS0107400	TMEM165/GDT1 family protein	0.297177	0.0119077	141.056	136.365	132.887	147.585	140.35	132.31
UYE_RS0107405	TMEM165/GDT1 family protein	-0.296736	0.0220211	129.004	96.7593	98.1936	76.2139	73.178	68.2156
UYE_RS0107415	L-histidine N(alpha)-methyltransferase	-0.562176	8.97587e-06	18.279	18.0847	18.0917	10.655	10.2971	9.63445
UYE_RS0107420	YkgJ family cysteine cluster protein	-0.0647855	0.674118	46.4225	47.9948	45.9375	38.6601	36.738	36.3391
UYE_RS0107425	photosystem II reaction center protein Ycf12	0.340822	0.10691	116.591	66.8058	68.6264	90.4862	89.3826	83.6483
UYE_RS0107430	hypothetical protein	-0.0597176	0.763903	17.0517	15.9139	18.5711	13.0891	13.63	14.3589
UYE_RS0107435	NUDIX domain-containing protein	-0.126622	0.478566	18.1953	15.5614	19.0257	11.9658	14.1469	14.0153
UYE_RS0107440	AAA family ATPase	0.363587	0.0309551	12.2136	12.9298	15.4133	14.7424	14.1076	14.8723
UYE_RS0107445	septum site-determining protein MinD	0.565187	0.00239055	102.455	136.906	117.858	139.638	148.603	158.785
UYE_RS0107450	hypothetical protein	0.573943	0.0109587	56.4113	86.7599	75.8943	85.761	94.5469	97.3145
UYE_RS0107455	response regulator	0.789993	0.000121604	41.4656	59.6123	55.1924	69.8235	81.3363	79.1826
UYE_RS0107460	DUF2294 domain-containing protein	0.242121	0.189409	58.6219	73.55	67.7851	63.7892	66.1698	68.7075
UYE_RS0107465	hypothetical protein	0.351011	0.00785674	55.4511	56.0939	56.77	60.8897	57.557	60.7225
UYE_RS0107470	hybrid sensor histidine kinase/response regulator	0.308446	0.00829215	28.4119	22.6884	26.6792	28.1987	25.8163	25.952
UYE_RS0107475	hybrid sensor histidine kinase/response regulator	0.190398	0.352832	21.4787	24.2421	29.977	25.2112	22.3023	24.9428
UYE_RS0107480	response regulator	0.0725149	0.737858	40.046	51.2346	50.5903	43.1539	42.5453	39.4843
UYE_RS0107485	PAS domain S-box protein	1.37443	2.38864e-16	4.01223	4.63658	5.00236	9.19712	10.3535	10.5248
UYE_RS0107490	response regulator transcription factor	1.53814	6.90247e-54	84.8625	65.1309	71.2342	174.751	184.176	176.493
UYE_RS0107495	GlsB/YeaQ/YmgE family stress response membrane protein	1.86305	6.41542e-25	18.1796	14.9159	12.2806	38.9035	50.0543	51.6687
UYE_RS0107500	CsbD family protein	0.955877	4.04083e-10	27.8936	24.8988	27.33	44.8099	48.1673	37.4216
UYE_RS0107505	TIGR02587 family membrane protein	0.116487	0.512899	15.8578	13.2809	10.9129	12.3814	12.1399	11.4914
UYE_RS0107510	TIGR02588 family protein	0.145307	0.358534	20.2271	19.0753	17.3379	18.8315	16.7022	16.5497
UYE_RS0107515	ChaB family protein	0.924244	2.90024e-15	16.1086	13.0208	13.8226	21.1612	23.6017	23.1997
UYE_RS0107520	DNA starvation/stationary phase protection protein	0.994639	3.6889e-15	20.9526	20.571	19.0627	34.7389	31.3588	34.9867
UYE_RS0107525	hypothetical protein	0.892548	7.51403e-14	25.9014	22.4671	23.9154	34.9894	38.0184	39.0225
UYE_RS0107535	glutathione S-transferase family protein	0.218698	0.255164	12.0918	14.7108	13.6235	14.2702	11.7982	13.3874
UYE_RS0107540	metalloregulator ArsR/SmtB family transcription factor	-0.317493	0.11652	21.9662	17.5667	13.5207	10.7103	12.8344	11.5143
UYE_RS0107545	ABC transporter ATP-binding protein	-0.13934	0.2175	43.4533	38.0204	37.5066	30.467	30.1623	28.982
UYE_RS0107550	branched-chain amino acid ABC transporter permease	-0.0873491	0.447031	39.6744	32.9997	33.8815	28.1513	26.8069	28.1548
UYE_RS0107555	hypothetical protein	0.112249	0.656552	13.6609	15.8765	15.163	15.8936	13.1817	11.2565
UYE_RS0107560	hypothetical protein	-0.223107	0.21183	31.7905	24.4889	24.0178	21.1777	18.9534	16.6421
UYE_RS0107565	glucose-6-phosphate isomerase	-0.287717	0.0397067	121.001	88.1339	85.8629	69.6956	65.8407	63.5262
UYE_RS0107570	hypothetical protein	-0.22226	0.250432	9.89836	7.34324	9.98035	6.34245	6.47874	6.46346
UYE_RS0107580	tRNA dihydrouridine synthase DusB	0.239773	0.0830554	8.8051	8.41648	8.71008	8.50523	8.20008	8.78865
UYE_RS0107585	hypothetical protein	0.049737	0.837341	14.734	16.2525	17.4162	12.0572	13.767	16.0035
UYE_RS0107590	hypothetical protein	0.11483	0.595322	16.7149	19.6015	17.9274	15.6054	17.7197	15.7854
UYE_RS0107595	ADP-ribosylglycohydrolase family protein	-0.108736	0.540079	8.44969	9.28363	8.63501	6.62949	6.71724	7.02072
UYE_RS0107600	molecular chaperone DnaK	-0.106845	0.673205	536.168	855.027	665.941	526.547	545.168	535.443
UYE_RS0107605	acetoacetate decarboxylase family protein	0.89553	8.25663e-07	4.56316	3.65763	4.65767	6.62401	7.68523	5.83748
UYE_RS0107610	Gfo/Idh/MocA family oxidoreductase	-0.577678	4.46244e-06	26.3145	19.1646	20.4649	12.2598	11.9338	12.1814
UYE_RS0107620	hypothetical protein	0.891081	1.55605e-09	61.2697	60.9033	73.5769	97.1115	109.635	98.517
UYE_RS0107625	retroviral-like aspartic protease family protein	-0.230601	0.145735	14.7569	11.5903	12.9779	8.42076	10.0202	9.31543
UYE_RS0107630	pyridoxamine 5'-phosphate oxidase family protein	0.153222	0.350815	11.3102	10.5851	11.6382	10.8417	10.4919	9.68964
UYE_RS0107635	nuclear transport factor 2 family protein	0.698848	0.00187717	15.2581	18.2138	23.4867	25.7667	23.1371	29.5796
UYE_RS0107640	IS200/IS605 family element transposase accessory protein TnpB	-0.988094	1.26584e-15	93.8296	67.311	70.2896	32.9704	30.637	32.0632
UYE_RS0107645	IS200/IS605 family transposase	-1.39057	6.65355e-21	179.757	120.689	127.172	47.5686	45.0915	39.9186
UYE_RS0107650	hypothetical protein	0.00605298	0.970333	57.926	39.767	44.7192	38.3169	39.7863	39.916
UYE_RS0107655	hemolysin family protein	-0.176112	0.167508	45.2725	33.296	38.0093	28.5896	29.7287	26.9232
UYE_RS0107660	7-cyano-7-deazaguanine synthase QueC	-0.48998	4.10376e-05	49.866	38.9964	43.3171	27.4687	26.5102	23.7493
UYE_RS0107665	Gfo/Idh/MocA family oxidoreductase	-0.211136	0.144996	405.661	289.348	283.508	233.327	229.719	233.028
UYE_RS0107670	DedA family protein	0.0196435	0.910764	82.9295	55.9242	58.7106	56.1919	55.4698	53.4401
UYE_RS0107675	ParM/StbA family protein	-0.154203	0.227247	455.518	334.555	354.56	292.063	271.017	285.861
UYE_RS0107680	plasmid segregation centromere-binding protein ParR	-0.187651	0.218836	548.619	375.49	383.62	322.49	304.95	317.277
UYE_RS0107685	phosphoglucomutase/phosphomannomutase family protein	0.161917	0.148142	71.9543	62.3241	58.9107	59.1381	59.974	60.3051
UYE_RS0107695	RdgB/HAM1 family non-canonical purine NTP pyrophosphatase	-0.541678	0.00141027	84.3964	55.5223	55.2155	39.2111	37.5313	32.9326
UYE_RS0107700	P-II family nitrogen regulator	-0.961099	2.59321e-08	350.607	230.138	210.178	115.006	103.162	111.734
UYE_RS0107705	hypothetical protein	-0.592852	6.3733e-08	71.5899	56.2575	57.4945	34.0955	33.495	33.83
UYE_RS0107710	bifunctional hydroxymethylpyrimidine kinase/phosphomethylpyrimidine kinase	0.46155	0.000912091	10.0767	8.10591	7.93442	9.62461	10.6424	9.66609
UYE_RS0107715	DMT family transporter	0.809068	7.44912e-09	35.0865	23.2849	25.4473	39.4554	41.6803	40.7264
UYE_RS0107720	HEAT repeat domain-containing protein	0.0965223	0.639491	59.7814	35.4884	37.7333	38.4955	40.836	37.5545
UYE_RS0107725	MarC family protein	0.497621	0.000798767	79.2816	52.5923	55.5332	70.9009	74.4099	73.6364
UYE_RS0107730	carbon-nitrogen hydrolase family protein	-0.0571431	0.731418	109.324	72.391	81.4757	68.0105	69.622	70.7118
UYE_RS0107735	hypothetical protein	0.026835	0.885325	29.0228	19.3406	23.2338	19.386	20.9784	19.9019
UYE_RS0107740	fructose-bisphosphate aldolase class II	0.697153	2.80331e-11	2575.69	2101.45	2014.89	2965.33	2990.54	3057.51
UYE_RS0107750	hypothetical protein	0.249187	0.0244766	57.6614	45.5626	47.4645	51.0771	50.1656	47.2435
UYE_RS0107755	pyruvate dehydrogenase (acetyl-transferring) E1 component subunit alpha	0.0838361	0.548832	187.045	148.292	138.998	133.773	142.978	139.323
UYE_RS0107760	IMS domain-containing protein	0.0761917	0.588067	59.7028	41.7645	48.9241	43.8874	43.5964	43.4758
UYE_RS0107765	NmrA family NAD(P)-binding protein	0.844173	2.03926e-13	17.1432	13.1029	14.3409	23.2881	21.3396	21.9591
UYE_RS0107770	cytochrome P450	0.843377	2.08546e-15	19.7185	15.5313	17.5325	26.6789	25.0347	27.0612
UYE_RS0107775	DUF2795 domain-containing protein	0.751869	0.000724488	10.5771	6.31236	9.73379	12.8464	11.8246	12.9841
UYE_RS0107780	50S ribosomal protein L11 methyltransferase	0.290812	0.0736794	6.85504	4.8741	5.62167	5.57744	5.80798	6.23461
UYE_RS0107785	AarF/ABC1/UbiB kinase family protein	0.844944	8.02464e-23	80.1365	69.9408	73.7729	111.508	112.884	110.382
UYE_RS0107790	hypothetical protein	0.499588	0.00320784	75.6384	53.0103	48.5859	76.1355	64.5861	67.0588
UYE_RS0107800	hypothetical protein	-0.182668	0.202167	19.7202	18.1909	20.6564	15.5352	13.9271	13.39
UYE_RS0107805	hypothetical protein	-0.733771	9.80796e-05	6.14854	5.61582	4.43489	2.7699	2.52737	2.69466
UYE_RS0107810	hypothetical protein	-0.580045	0.00108271	5.44109	3.79261	4.54011	2.49382	2.68516	2.3949
UYE_RS0107815	glycosyl transferase	-0.155794	0.581976	4.2712	2.18987	3.14978	2.6514	2.44705	1.96665
UYE_RS0107820	glycosyltransferase family 4 protein	-0.18093	0.533357	1.84414	1.13821	1.13692	0.902816	1.07939	1.01051
UYE_RS0107825	ATP-binding cassette domain-containing protein	-0.0632841	0.805765	1.23124	0.818113	0.98471	0.780181	0.920407	0.703468
UYE_RS0107830	glycosyltransferase family 4 protein	-0.345534	0.142299	2.54905	2.01264	2.39502	1.88522	1.31064	1.29486
UYE_RS0107835	hypothetical protein	-0.528783	0.133542	1.36878	1.0446	1.29695	0.98859	0.443743	0.624474
UYE_RS0107840	alpha-1,2-fucosyltransferase	-1.10968	0.00247913	1.13534	1.04178	0.929502	0.523304	0.388198	0.197182
UYE_RS0107845	hypothetical protein	-0.85874	0.114279	0.915006	1.33674	1.18209	0.555897	0.630936	0.19423
UYE_RS0107850	hydroxyacylglutathione hydrolase	-0.105171	0.57987	14.6046	17.2587	15.1694	12.7413	12.08	11.6702
UYE_RS0107855	50S ribosomal protein L9	-0.98834	6.05323e-08	385.789	231.287	224.357	119.03	111.14	112.779
UYE_RS0107860	replicative DNA helicase	0.242074	0.0291805	22.0035	20.3134	21.5927	21.4045	20.6247	20.8779
UYE_RS0107865	FKBP-type peptidyl-prolyl cis-trans isomerase	0.657563	8.70521e-10	327.305	276.022	263.115	369.956	369.99	396.447
UYE_RS0107870	phasin family protein	0.482927	8.42464e-05	73.9797	70.5962	69.4894	77.6334	83.3681	88.5651
UYE_RS0107875	DUF697 domain-containing protein	0.0738609	0.536119	161.289	131.226	131.688	120.53	121.188	128.181
UYE_RS0107880	alpha-ketoglutarate-dependent dioxygenase AlkB	-0.261115	0.0964932	22.2291	22.5016	23.3623	14.7795	17.5772	14.9013
UYE_RS0107885	DNA cytosine methyltransferase	-0.123604	0.63255	1.43279	1.17261	1.4653	1.02132	1.02418	1.04618
UYE_RS0107890	deoxyribose-phosphate aldolase	0.497422	1.5689e-05	31.5844	28.1729	32.3663	35.4175	36.5968	36.355
UYE_RS0107895	DNA repair protein RecO	0.595439	7.50058e-09	60.3297	46.7901	50.0183	67.4557	66.4137	63.1967
UYE_RS0107900	MFS transporter	0.597827	1.47141e-10	79.7898	63.6593	67.7836	87.8769	89.4925	88
UYE_RS0107905	glycosyltransferase family 4 protein	-0.0611927	0.637896	96.6275	96.3268	93.134	77.1606	75.7802	75.4021
UYE_RS0107910	DUF3137 domain-containing protein	0.0904819	0.682734	7.03056	8.43686	8.60266	8.20318	6.5504	6.70241
UYE_RS0107915	transcriptional regulator	-0.303955	0.316176	8.1554	5.13733	5.6894	4.78649	3.0955	4.64554
UYE_RS0107920	response regulator	0.365017	0.007578	15.1624	10.296	11.5952	12.7735	13.5494	13.1391
UYE_RS0107925	PRC-barrel domain-containing protein	0.685866	6.10389e-06	181.309	119.169	122.724	177.922	195.311	190.76
UYE_RS0107930	chromosome segregation protein SMC	-0.27851	0.066943	23.803	15.8385	17.0328	13.4799	12.4049	12.5183
UYE_RS0107935	pentapeptide repeat-containing protein	-0.552933	0.0092419	15.7501	9.12052	9.38303	6.03666	6.88778	6.06814
UYE_RS0107940	microcompartments protein	-0.583613	0.00619102	10.8055	7.66572	6.60418	4.92478	4.83981	3.90131
UYE_RS0107945	TRAP transporter substrate-binding protein	-0.344467	0.00933224	15.6587	11.6042	12.5282	8.45888	8.60541	8.80208
UYE_RS0107950	MerC domain-containing protein	-0.255903	0.103281	23.6301	19.2279	19.344	14.9821	15.4058	12.7065
UYE_RS0107955	NAD(P)H-quinone oxidoreductase subunit 4	0.0581123	0.626963	40.8201	33.1642	33.7334	30.4611	31.9572	30.5221
UYE_RS0107960	hypothetical protein	-2.74541	2.97614e-19	115.375	42.2793	43.1761	5.88568	8.43298	6.98356
UYE_RS0107965	LuxR C-terminal-related transcriptional regulator	-0.526763	0.044978	4.60649	3.60453	3.64603	3.01052	2.06171	1.62541
UYE_RS0107970	DJ-1/PfpI family protein	-0.442072	0.0938189	24.4788	44.4999	35.3511	22.1377	21.1983	20.8184
UYE_RS0107975	TRAP transporter large permease subunit	-0.640036	6.61897e-05	22.8763	26.6112	24.0244	13.6657	11.8507	13.6405
UYE_RS0107980	TRAP transporter small permease subunit	-0.426198	0.0406398	22.0791	13.7808	14.3098	11.7869	8.8073	9.88757
UYE_RS0107985	M20 family metallopeptidase	-0.361931	0.024375	35.4241	24.9005	23.105	18.1514	17.7021	17.4759
UYE_RS0107990	dethiobiotin synthase	-0.0741098	0.613709	43.6293	37.2038	33.3266	29.2707	29.9788	30.6084
UYE_RS0107995	protein kinase	-0.661882	2.69205e-07	43.0868	30.305	32.2549	19.0124	17.9673	17.869
UYE_RS0108000	ribose-phosphate pyrophosphokinase	-0.414149	0.000205551	610.528	465.366	472.109	320.075	315.129	323.152
UYE_RS0108005	HD domain-containing protein	-0.238808	0.0786102	103.883	73.1348	78.6689	61.1531	58.8984	58.5074
UYE_RS0108010	hypothetical protein	-1.09684	9.60058e-09	31.0028	19.2581	23.0248	10.8117	8.63527	8.25476
UYE_RS0108015	type II toxin-antitoxin system VapC family toxin	-0.402596	0.021761	37.9034	45.9273	43.1983	27.9428	27.222	24.8633
UYE_RS0108020	hypothetical protein	-0.152022	0.453696	60.0806	76.8004	72.4876	55.1827	52.0689	50.3147
UYE_RS0108025	serine/threonine protein kinase	0.0564586	0.829618	8.25551	11.9194	9.74467	8.65833	8.92162	8.54683
UYE_RS0108035	translational GTPase TypA	0.924893	2.66142e-10	401.202	278.168	261.795	497.835	498.963	487.89
UYE_RS0108040	cation:proton antiporter	0.535207	0.000423655	4.60892	3.22484	3.71451	4.81465	4.40327	4.69218
UYE_RS0108045	transposase	-0.124032	0.626422	4.71505	3.52163	3.95566	3.63089	3.16759	2.43298
UYE_RS0108050	hypothetical protein	0.0522758	0.803687	37.7114	22.1977	28.594	26.2226	23.9718	25.3734
UYE_RS0108055	undecaprenyldiphospho-muramoylpentapeptide beta-N-acetylglucosaminyltransferase	0.125944	0.395229	27.547	20.664	21.6604	23.2153	20.0798	19.8083
UYE_RS0108060	nuclear transport factor 2 family protein	0.0786381	0.45097	130.658	108.564	116.626	106.03	102.124	103.546
UYE_RS0108065	SDR family oxidoreductase	0.168383	0.122979	77.2039	70.8196	67.9496	68.4684	66.4979	66.8518
UYE_RS0108070	hypothetical protein	0.213257	0.242696	19.4191	15.926	21.1004	20.1633	16.4895	17.743
UYE_RS0108075	D-alanyl-D-alanine carboxypeptidase family protein	0.288919	0.0275187	39.6867	37.763	43.3003	42.8293	40.4077	39.8098
UYE_RS0108080	AEC family transporter	0.0214735	0.910846	26.218	30.6167	29.3857	25.934	23.9526	23.3118
UYE_RS0108090	polysaccharide export protein	-0.151101	0.214017	28.5623	22.2622	25.9261	18.7541	19.3201	19.1448
UYE_RS0108095	phosphoribosyltransferase	-0.133777	0.317727	33.5453	29.9959	30.0499	23.708	25.2211	21.8847
UYE_RS0108100	MFS transporter	0.394382	0.0045721	7.02215	6.98463	6.4039	7.05828	7.60308	7.72956
UYE_RS0108105	MFS transporter	1.31738	2.01011e-38	21.3928	20.0897	19.2524	41.5348	43.212	41.8575
UYE_RS0108110	sodium:proton antiporter	-0.277547	0.0652082	8.93146	6.34085	7.85166	5.59338	5.12898	5.01353
UYE_RS0108115	DUF3124 domain-containing protein	-0.332081	0.0520103	13.4747	9.72571	12.9058	8.08522	8.24306	7.33757
UYE_RS0108120	TrkA family potassium uptake protein	0.17322	0.294518	8.66733	8.07982	8.9135	8.33722	7.33599	8.38928
UYE_RS0108125	potassium channel family protein	0.531531	8.0492e-07	15.3497	12.8943	14.3412	17.2421	16.6482	17.3066
UYE_RS0108130	hypothetical protein	-0.315381	0.406483	6.24801	4.74168	4.75501	1.92998	3.60888	4.80559
UYE_RS0108135	hypothetical protein	-0.579372	0.058659	2.98451	3.40564	2.77609	1.14475	2.24224	1.64528
UYE_RS0108140	response regulator transcription factor	0.0765431	0.798115	2.43249	2.39402	2.94735	1.86905	2.83376	2.15235
UYE_RS0108150	two-component sensor histidine kinase	-0.267126	0.190731	3.4299	3.61126	3.24333	2.67025	1.99552	2.40604
UYE_RS0108155	beta-glucosidase	-0.462257	3.91661e-05	17.6806	14.3651	14.555	9.2538	9.44026	9.27231
UYE_RS0108160	hypothetical protein	-0.362696	0.108692	9.05	6.46147	5.91791	4.5763	4.87968	4.24654
UYE_RS0108170	PAS domain-containing protein	1.07892	8.72367e-26	34.1022	26.0631	31.0105	54.3843	53.0192	52.8756
UYE_RS0108175	DUF1622 domain-containing protein	-0.0206878	0.926081	13.5799	15.0927	16.4391	13.6069	11.8729	11.5856
UYE_RS0108180	AAA family ATPase	0.0187777	0.899547	3.2459	2.7237	3.12858	2.70007	2.58853	2.36118
UYE_RS0108185	carotenoid oxygenase family protein	0.259532	0.208866	5.16931	5.91935	6.94683	6.22549	6.60952	5.2976
UYE_RS0108190	hypothetical protein	-0.246933	0.490439	7.09764	16.4918	16.3661	9.64181	9.55562	9.0728
UYE_RS0108195	AAA-like domain-containing protein	-0.112324	0.760167	22.7217	55.5375	46.1027	29.3254	34.417	33.673
UYE_RS0108200	FAD-dependent oxidoreductase	0.6683	2.08979e-06	4.96967	4.09025	5.21358	6.6505	6.22615	6.04835
UYE_RS0108205	alpha/beta hydrolase	0.979041	9.28493e-07	15.2855	20.7188	22.3682	32.3059	31.0142	34.9659
UYE_RS0108210	host attachment protein	0.111221	0.488761	78.2797	82.7971	85.7579	78.8801	68.4522	75.3247
UYE_RS0108215	S-layer homology domain-containing protein	-0.641303	1.07694e-10	781.405	652.602	665.855	390.475	349.425	373.259
UYE_RS0108225	DUF4327 family protein	1.70869	5.851e-39	71.5862	69.834	71.9096	181.534	188.348	218.045
UYE_RS0108230	phosphoenolpyruvate synthase	1.30553	1.71997e-20	4.38044	4.16216	4.31737	9.74342	7.66965	9.31925
UYE_RS0108235	universal stress protein	0.564615	0.00336688	7.52838	8.28739	6.36154	9.74014	8.26195	9.52083
UYE_RS0108240	hypothetical protein	0.713552	0.00620897	1.35504	1.8747	1.66524	1.88416	2.61743	2.34871
UYE_RS0108245	photosystem I reaction center subunit IX	0.325358	0.0349135	8.26036	8.14383	9.45341	8.77143	9.24879	9.03761
UYE_RS0108250	NYN domain-containing protein	0.00791796	0.957361	57.4094	42.8761	45.4618	41.0133	39.1245	41.0324
UYE_RS0108255	phosphorylase	0.0490202	0.800113	10.6186	11.222	10.9541	10.454	9.6393	8.20081
UYE_RS0108260	hypothetical protein	0.247012	0.16765	8.20881	8.29486	9.13013	8.57624	8.95548	7.85713
UYE_RS0108265	FAD-dependent oxidoreductase	0.976067	2.17436e-09	4.42741	3.67789	4.4926	6.13619	6.79145	7.87029
UYE_RS0108270	PLP-dependent aminotransferase family protein	0.93837	1.42073e-06	4.4937	5.96368	5.99422	8.75723	8.45588	9.61221
UYE_RS0108275	cytochrome P450	0.416622	0.0036753	10.7211	11.4635	11.667	13.1114	12.2334	12.4641
UYE_RS0108280	hypothetical protein	0.673721	3.21893e-05	16.5492	19.4734	19.2156	26.6367	23.5433	24.0449
UYE_RS0108285	lipocalin-like domain-containing protein	0.82376	5.41318e-05	9.8643	13.5055	12.9453	18.7082	19.3662	16.6055
UYE_RS0108295	CTB family bacteriocin	0.443456	0.112353	50681.1	101059	82299.4	87763.4	93267	92327.9
UYE_RS0108300	hypothetical protein	0.383982	0.0376355	1548.83	2027.87	1948.51	1975.15	2041.56	2064.79
UYE_RS0108305	peptidase domain-containing ABC transporter	0.562067	0.00566161	296.116	421.6	412.116	458.258	478.521	479.383
UYE_RS0108310	HlyD family secretion protein	0.804742	0.000312464	188.525	287.521	304.247	382.343	392.941	392.962
UYE_RS0108315	hypothetical protein	0.587281	0.00118891	95.5861	119.854	129.005	143.282	146.055	148.024
UYE_RS0108320	response regulator transcription factor	0.192215	0.251034	149.252	175.605	157.799	150.28	149.315	162.503
UYE_RS0108325	CHASE2 domain-containing protein	0.0613753	0.75953	48.0768	59.1897	59.4241	50.0232	48.0307	47.8138
UYE_RS0108330	DUF928 domain-containing protein	0.292469	0.0508013	90.5461	101.857	93.5951	93.144	99.9844	100.227
UYE_RS0108335	CHAT domain-containing protein	0.325744	0.0760176	6.59536	8.24238	7.67717	7.4228	8.00851	8.29379
UYE_RS0108340	histone deacetylase	0.767289	2.1687e-06	21.6752	25.8151	23.6667	31.1548	35.714	35.2925
UYE_RS0108350	tellurite resistance TerB family protein	0.95449	1.0472e-09	47.8604	49.0203	47.9578	65.8964	85.3966	84.9646
UYE_RS0108355	hypothetical protein	0.199068	0.17843	21.0767	15.583	16.4943	15.8596	17.5815	17.1361
UYE_RS0108360	thylakoid membrane photosystem I accumulation factor	0.345834	0.010007	31.9536	32.7982	29.8948	32.6131	35.0159	32.8205
UYE_RS0108365	FHA domain-containing protein	1.11079	8.81687e-07	2.90232	3.95416	4.06461	5.95544	6.58845	7.68368
UYE_RS0108370	hypothetical protein	0.639016	1.44943e-05	32.2853	35.4992	30.8397	44.07	41.7709	42.9357
UYE_RS0108375	YtxH domain-containing protein	0.663942	5.90812e-09	118.547	100.027	102.092	129.598	143.267	149.997
UYE_RS0108380	DUF948 domain-containing protein	0.456645	8.35432e-05	42.2647	35.9959	42.1894	44.208	46.9301	46.4505
UYE_RS0108385	TPM domain-containing protein	1.05344	7.75057e-19	45.3691	32.6453	34.7473	66.8746	64.4355	63.307
UYE_RS0108390	precorrin-8X methylmutase	0.385527	0.00742205	67.2134	48.9559	46.7557	61.0891	59.1628	56.0276
UYE_RS0108395	monovalent cation/H(+) antiporter subunit G	0.150614	0.216038	83.6961	67.6811	65.0684	66.2265	67.5257	65.3638
UYE_RS0108400	4-hydroxy-tetrahydrodipicolinate reductase	-0.0728715	0.644008	69.6312	49.636	50.0365	45.7555	43.0408	43.966
UYE_RS0108405	hypothetical protein	0.107264	0.521561	153.001	104.309	107.594	105.657	115.221	103.478
UYE_RS0108410	photosystem I reaction center subunit PsaK	0.370418	0.0293743	775.176	886.96	997.722	947.608	938.448	1002.99
UYE_RS0108415	Rieske 2Fe-2S domain-containing protein	0.639792	0.0202692	8.85765	17.428	14.2141	16.4132	18.4247	19.6596
UYE_RS0108425	hypothetical protein	1.45611	2.05666e-26	175.355	200.337	190.29	431.895	441.642	440.624
UYE_RS0108430	ferritin-like domain-containing protein	1.38454	1.93212e-12	46.0428	64.7356	63.7872	119.119	137.75	135.471
UYE_RS0108435	hypothetical protein	0.740834	0.000118385	51.177	41.208	32.4139	48.8468	61.9874	63.6796
UYE_RS0108440	thermonuclease family protein	-0.612918	0.00330943	9.05129	5.42484	6.62868	3.82937	4.0667	3.3645
UYE_RS0108445	HdeD family acid-resistance protein	1.17322	3.98328e-13	11.4766	11.7341	11.8234	19.0005	22.7003	24.9827
UYE_RS0108450	alkaline phosphatase	0.290293	0.193248	1.91493	2.26352	2.13135	1.83457	2.40385	2.24088
UYE_RS0108455	class II glutamine amidotransferase	-0.151716	0.212602	67.421	57.2581	53.6917	45.1532	44.9789	42.8993
UYE_RS0108460	helix-turn-helix domain-containing protein	-0.164061	0.537737	16.1219	18.9371	16.0116	14.8613	9.61103	13.3141
UYE_RS0108465	translation initiation factor IF-3	-0.0945513	0.396699	362.636	323.752	320.819	259.968	273.38	249.891
UYE_RS0108470	antibiotic biosynthesis monooxygenase	-1.14452	9.33362e-16	67.1174	53.0659	51.726	23.7201	20.9155	19.041
UYE_RS0108475	methylthioribulose 1-phosphate dehydratase	-0.823108	1.13188e-13	83.454	71.822	69.8249	35.1784	32.9589	36.916
UYE_RS0108480	HAD-IB family phosphatase	-0.808108	4.45944e-09	132.198	145.781	125.901	61.998	64.2169	65.091
UYE_RS0108485	acireductone dioxygenase	-0.663667	5.40705e-05	138.834	172.354	153.341	77.9775	83.6843	82.1567
UYE_RS0108490	hypothetical protein	-0.652285	0.0412484	4.95993	3.56725	2.84798	1.68978	1.46011	2.66048
UYE_RS0108495	hypothetical protein	-1.38719		371.251	30.1925	29.4735	19.2005	16.0794	19.7415
UYE_RS0108500	hypothetical protein	-0.255497	0.319641	4.39792	2.49377	3.0102	2.29451	2.40315	2.10615
UYE_RS0108505	UPF0175 family protein	-0.164712	0.500373	22.7245	18.5994	24.7101	12.2503	18.7593	17.8004
UYE_RS0108510	HNH endonuclease	-0.0740564	0.689888	34.0888	31.5182	40.7582	25.7823	29.2997	28.9773
UYE_RS0108515	DNA adenine methylase	0.179195	0.155364	55.3218	53.8844	56.2418	50.2802	54.8137	51.0631
UYE_RS0108520	glycosyltransferase family 4 protein	-0.208358	0.205477	28.1237	20.0565	19.7821	17.5053	16.2997	14.6547
UYE_RS0108525	LD-carboxypeptidase	-0.170892	0.405647	34.6049	22.4301	20.7323	19.2592	20.2168	17.2179
UYE_RS0108530	glycerol-3-phosphate dehydrogenase	-0.122024	0.575092	15.6763	9.52668	10.0227	9.21442	9.69772	7.65147
UYE_RS0108535	response regulator	-0.241679	0.181929	11.868	12.5406	13.2095	9.38725	8.62046	8.40151
UYE_RS0108540	NAD(P)/FAD-dependent oxidoreductase	0.141927	0.264364	8.8427	7.13607	7.85908	7.12432	7.32152	7.38023
UYE_RS0108545	cyclic peptide export ABC transporter	-0.0498253	0.706244	12.5409	11.2375	11.2728	9.40674	9.75582	8.95913
UYE_RS0108550	hypothetical protein	-0.313698	0.0335065	16.0973	16.3154	18.3332	11.2948	11.1688	11.4772
UYE_RS0108555	DNA phosphorothioation-associated protein 4	-0.390522	0.00686861	35.6448	33.856	40.1652	22.6196	23.8738	22.9358
UYE_RS0108560	Uma2 family endonuclease	0.567847	0.000209739	11.3964	11.6129	13.0237	14.5885	15.3692	14.7653
UYE_RS0108565	Uma2 family endonuclease	0.648387	0.000185631	13.0482	11.8741	15.3378	16.6018	20.1312	16.2121
UYE_RS0108570	AAA family ATPase	-0.826044	1.0581e-08	5.71106	5.34264	5.90635	2.9241	2.43535	2.52827
UYE_RS0108580	DNA phosphorothioation system restriction enzyme	-0.494731	0.0242188	15.1373	8.34995	8.54658	6.24725	6.60654	5.60106
UYE_RS0108585	transcriptional repressor LexA	-0.967118	3.25843e-05	153.702	77.0673	75.0635	40.1753	44.1132	40.4388
UYE_RS0108590	ornithine carbamoyltransferase	0.225461	0.058185	27.5726	25.6758	24.8108	24.2279	25.8995	25.8254
UYE_RS0108600	fatty acid desaturase	-1.03854	0.072709	0.661466	0.498754	0.208399	0.227506	0.176558	0.0407643
UYE_RS0108605	glycosyltransferase	0.183124	0.248461	8.07239	8.78285	8.28411	7.88262	7.96381	7.98932
UYE_RS0108610	Uma2 family endonuclease	0.43181	0.00084379	48.8141	50.1766	45.0974	52.019	55.428	54.9574
UYE_RS0108615	alpha/beta hydrolase	1.44509	4.87821e-36	57.7374	57.0297	52.0728	120.891	131.127	129.34
UYE_RS0108620	magnesium chelatase subunit H	0.766833	5.11436e-12	8.81631	7.06543	7.07377	10.3132	10.9855	11.1821
UYE_RS0108625	N-acetylmuramoyl-L-alanine amidase	-0.316615	0.0488088	33.7871	23.8422	22.9243	18.5243	16.5671	18.0869
UYE_RS0108640	hypothetical protein	-0.595214	0.00965304	61.7214	31.3608	33.0745	23.1441	22.8865	21.3467
UYE_RS0108645	hypothetical protein	-1.30051	5.27498e-05	4.23387	2.14649	3.02108	1.17335	0.919821	0.849483
UYE_RS0108650	hypothetical protein	-0.853713	0.0249285	3.64803	1.56657	2.05356	1.58654	0.848156	0.662791
UYE_RS0108655	carboxypeptidase-like regulatory domain-containing protein	-0.638484	0.0307651	0.797391	0.762046	1.02912	0.430548	0.316155	0.603001
UYE_RS0108660	acyl-CoA thioesterase	-0.234859	0.355552	3.78076	3.59454	4.43777	2.65788	2.8139	2.82802
UYE_RS0108670	RNA methyltransferase	-0.972628	1.73153e-12	22.5337	16.8965	20.0652	8.18427	9.12939	7.60061
UYE_RS0108680	UDP-N-acetylglucosamine 1-carboxyvinyltransferase	-0.421493	0.000677159	217.589	157.583	161.748	112.075	108.883	109.131
UYE_RS0108685	M48 family metallopeptidase	0.214621	0.0529592	71.5705	66.4095	64.237	62.7374	66.4656	66.0381
UYE_RS0108695	hypothetical protein	-0.571124	8.05214e-06	8.8644	8.30574	8.75215	4.98159	5.04737	4.42607
UYE_RS0108700	hypothetical protein	-0.150693	0.23819	246.608	249.478	240.08	189.841	178.712	183.553
UYE_RS0108705	hypothetical protein	0.731482	4.21008e-09	67.6935	68.9608	64.8893	93.588	94.8609	91.5125
UYE_RS0108710	hypothetical protein	-0.0537157	0.751198	21.1196	19.8592	16.4268	15.9258	14.5003	15.4968
UYE_RS0108715	hypothetical protein	-0.407095	0.0202004	34.7823	21.7885	26.5562	16.6042	17.0969	17.7439
UYE_RS0108720	DUF4281 domain-containing protein	-0.26144	0.134074	44.5326	28.4122	30.73	24.3593	24.3165	22.3545
UYE_RS0108730	cobalamin biosynthesis protein CobW	-0.386678	0.0339288	48.6201	30.3699	33.7327	25.9745	20.3565	24.2235
UYE_RS0108735	heme oxygenase (biliverdin-producing)	-1.62906	6.51625e-57	1055.63	985.758	912.644	274.556	259.926	253.378
UYE_RS0108740	phosphoglucosamine mutase	-0.230977	0.0914419	236.042	173.76	171.441	141.638	129.571	137.062
UYE_RS0108745	ABC-2 family transporter protein	-0.0465184	0.789336	102.689	70.1748	73.8781	70.5162	61.1805	65.1769
UYE_RS0108750	ATP-binding cassette domain-containing protein	0.0240698	0.902437	45.6238	28.303	31.1359	29.2295	28.8495	29.7977
UYE_RS0108755	AarF/ABC1/UbiB kinase family protein	0.383859	0.00207895	69.1496	49.6158	52.2412	62.6079	60.6214	61.4186
UYE_RS0108760	mannose-1-phosphate guanylyltransferase	0.00270449	0.985427	193.047	142.735	147.651	129.367	136.834	133.911
UYE_RS0108765	LCP family protein	-0.00776698	0.963285	153.577	102.471	118.748	98.2432	102.591	106.372
UYE_RS0108775	murein biosynthesis integral membrane protein MurJ	-0.517259	5.38658e-07	54.8648	44.4838	49.9625	30.4147	27.6898	28.1705
UYE_RS0108780	hypothetical protein	-0.731739	6.56017e-10	163.03	133.544	129.939	65.5882	73.4195	72.854
UYE_RS0108785	fasciclin domain-containing protein	-0.611176	0.00207895	15.6591	20.1869	17.255	9.94763	9.5431	9.30988
UYE_RS0108790	putative 2-dehydropantoate 2-reductase	-0.283022	0.317776	12.4734	22.4707	20.1976	11.4453	13.4878	13.0504
UYE_RS0108795	hypothetical protein	-0.229822	0.268457	11.2543	11.6787	14.2694	8.38801	8.96136	9.00132
UYE_RS0108800	hypothetical protein	-0.223719	0.208866	8.75069	5.64083	6.61301	4.79215	4.83187	5.17793
UYE_RS0108805	magnesium chelatase subunit H	-1.09982	3.80178e-13	933.341	621.425	599.111	273.776	270.082	273.878
UYE_RS0108810	hypothetical protein	-1.34344	7.27176e-19	60.3831	38.3519	44.6882	15.1715	15.8473	14.9032
UYE_RS0108815	hypothetical protein	-1.37432	6.19794e-33	181.301	140.463	145.521	51.6306	46.6534	49.5957
UYE_RS0108820	type II toxin-antitoxin system VapC family toxin	-1.39348	1.57783e-26	114.047	83.8499	86.0419	32.0794	28.5376	27.7031
UYE_RS0108825	hypothetical protein	-1.62675	5.31016e-27	55.4807	45.7142	44.5957	14.499	11.5912	12.2879
UYE_RS0108830	hypothetical protein	-0.108856	0.669748	12.8245	13.2588	12.9382	12.4925	8.57093	8.89554
UYE_RS0108835	alanine--tRNA ligase	-0.132453	0.36878	60.394	44.1029	42.9512	36.2671	36.6932	37.9538
UYE_RS0108840	heavy-metal-associated domain-containing protein	0.091585	0.622233	24.6354	24.747	21.4153	21.1573	21.434	20.2057
UYE_RS0108845	diguanylate cyclase	-0.501927	0.000274211	21.376	17.3423	18.1729	10.3762	12.5702	10.2451
UYE_RS0108850	hypothetical protein	0.0494785	0.79258	13.273	14.5293	13.7031	11.6906	12.9708	11.1961
UYE_RS0108855	fimbrial protein	-0.620579	0.000894028	30.1863	39.9104	36.098	18.4215	19.4692	19.5274
UYE_RS0108865	HNH endonuclease	0.168874	0.506964	13.5937	18.5825	21.5858	16.9096	17.9435	16.0767
UYE_RS0108870	hypothetical protein	0.684116	0.000737508	5.49319	5.65176	5.2342	7.52724	8.69575	5.95111
UYE_RS0108875	AraC family transcriptional regulator	-0.101697	0.682161	5.017	6.27729	5.677	4.09511	4.04705	5.04458
UYE_RS0108880	nuclear transport factor 2 family protein	0.135027	0.556861	8.24513	9.17884	9.72742	7.56705	7.7724	9.57074
UYE_RS0108885	polynucleotide kinase-phosphatase	0.435963	0.0393633	9.3238	11.6793	14.3104	13.0045	13.9455	13.4246
UYE_RS0108890	3' terminal RNA ribose 2'-O-methyltransferase Hen1	0.215994	0.456273	6.24748	9.72814	11.8573	9.37866	8.39655	9.6246
UYE_RS0108895	type 2 isopentenyl-diphosphate Delta-isomerase	0.281158	0.0316901	39.2221	32.2551	29.1242	34.2809	32.9529	34.1859
UYE_RS0108900	signal peptide peptidase SppA	0.483265	1.45787e-05	22.5243	21.366	22.5968	25.0145	26.9273	25.5911
UYE_RS0108905	hypothetical protein	-0.962698	1.2478e-05	100.127	50.7652	57.2851	26.7358	29.1908	29.6753
UYE_RS0108910	RsmB/NOP family class I SAM-dependent RNA methyltransferase	-0.271984	0.0950328	7.38772	6.13315	7.61984	4.99343	5.03776	4.46156
UYE_RS0108915	response regulator	-0.130907	0.24732	18.6905	17.3932	18.2545	13.9723	13.5667	13.706
UYE_RS0108920	hypothetical protein	0.0596068	0.763903	47.6604	40.9985	36.9637	31.5724	41.3507	35.854
UYE_RS0108925	cyclase	-0.912502	1.83485e-17	137.287	125.576	127.949	58.7122	53.2175	59.8031
UYE_RS0108930	DUF924 domain-containing protein	-0.929288	1.48624e-21	135.613	118.734	126.949	57.8148	53.0992	54.686
UYE_RS0108935	protein kinase	-0.160756	0.28121	41.4803	45.6231	43.0669	31.5932	33.1024	32.4308
UYE_RS0108945	NHLP bacteriocin system secretion protein	-1.75777	2.43236e-20	290.529	405.652	378.93	86.3248	95.1922	78.1474
UYE_RS0108950	type 2 lantipeptide synthetase LanM family protein	-1.34806	2.01583e-07	256.61	474.598	426.819	108.399	146.853	114.226
UYE_RS0108960	hypothetical protein	-1.96993	3.85215e-06	5794.13	15500.8	12949.7	1828.15	2607.83	1717.79
UYE_RS0108965	PAS domain S-box protein	-0.353253	0.00159907	18.8348	18.2828	19.0018	12.1411	12.527	11.8519
UYE_RS0108975	NADH-quinone oxidoreductase subunit NuoH	-0.571064	0.00588679	4.16599	4.3553	4.88344	2.68011	2.77118	1.99712
UYE_RS0108980	AraC family transcriptional regulator	-0.456194	0.000478617	24.4418	19.713	19.201	13.7201	11.9771	12.4141
UYE_RS0108985	DUF389 domain-containing protein	-0.646178	0.0019995	12.6848	8.1043	7.09606	5.08968	4.73878	4.65402
UYE_RS0108990	AI-2E family transporter	-0.14369	0.610795	1.33712	1.33844	1.40496	0.866499	1.17811	1.02495
UYE_RS0108995	hypothetical protein	-0.196539	0.578843	1.98585	2.39105	2.1009	1.25287	1.85085	1.58425
UYE_RS0109000	molybdenum cofactor biosynthesis protein MoaE	0.516014	0.000244777	16.2807	15.6344	14.8809	17.1062	19.3474	19.4353
UYE_RS0109005	PAS domain S-box protein	1.51184	1.25743e-11	3.44871	5.38816	5.63019	11.8027	12.2099	11.9392
UYE_RS0109010	PAS domain-containing protein	0.825541	4.4379e-08	7.3595	8.54102	8.27115	12.0138	11.6458	12.4313
UYE_RS0109015	response regulator	-0.0472611	0.75023	40.6006	39.6655	39.5122	33.906	31.0423	31.4573
UYE_RS0109020	response regulator	0.0505416	0.702407	21.9381	20.5937	21.7862	19.0055	17.6117	18.7981
UYE_RS0109040	transposase	-0.535795	0.0490573	287.608	465.546	586.892	246.468	252.883	268.463
UYE_RS0109045	DUF2887 domain-containing protein	-1.35602	0.00378623	2.39818	1.57054	3.46144	0.813897	0.684269	0.552951
UYE_RS0109055	TonB-dependent siderophore receptor	-0.575589	0.0217686	1.78054	0.979671	1.15227	0.704434	0.826857	0.599543
UYE_RS0109060	iron-siderophore ABC transporter substrate-binding protein	-0.363496	0.0895603	13.4427	8.01781	9.34973	6.96334	5.39432	7.2024
UYE_RS0109065	Uma2 family endonuclease	0.330964	0.0159078	16.9912	13.4176	13.9795	15.2026	14.5661	16.5893
UYE_RS0109075	hypothetical protein	-0.19059	0.508162	16.9423	10.9082	8.67283	8.95287	7.84058	9.41333
UYE_RS0109080	hypothetical protein	0.245307	0.199769	49.4781	37.6266	31.2072	39.3297	36.4541	40.4645
UYE_RS0109095	ABC transporter ATP-binding protein/permease	-0.0436819	0.852433	2.59978	2.47544	2.66815	1.67563	2.11313	2.46024
UYE_RS0109100	GNAT family N-acetyltransferase	0.350978	0.025566	12.0177	12.6247	12.2621	12.9715	13.7015	12.6538
UYE_RS0109105	alpha/beta hydrolase	0.833852	0.000112762	5.62696	8.02441	7.9883	10.1399	11.0109	11.7583
UYE_RS0109115	DUF1877 family protein	0.0467523	0.843507	11.0001	12.3048	15.1128	11.799	10.8026	10.5558
UYE_RS0109120	cupin domain-containing protein	0.226675	0.0538884	34.2068	31.6144	31.1984	31.7174	31.8798	30.8522
UYE_RS0109125	type II toxin-antitoxin system RelE/ParE family toxin	0.290202	0.428271	2.09033	1.48964	1.81394	2.21621	2.05659	1.26622
UYE_RS0109130	helix-turn-helix transcriptional regulator	0.317916	0.244018	7.50612	5.38169	6.72429	7.86007	7.90692	4.65653
UYE_RS0109135	DUF433 domain-containing protein	0.536502	0.000958033	18.8955	16.5241	19.8743	19.7241	24.7647	22.5681
UYE_RS0109140	pentapeptide repeat-containing protein	0.0999147	0.666257	9.25131	6.54809	5.57006	5.97993	6.10719	6.85043
UYE_RS0109145	type II toxin-antitoxin system PemK/MazF family toxin	0.0915568	0.717361	10.0075	8.30765	11.3644	7.12842	9.14374	10.0575
UYE_RS0109150	hypothetical protein	0.1481	0.599228	14.8601	13.7603	17.9903	10.5753	15.039	17.5577
UYE_RS0109160	hypothetical protein	-0.706382	8.97624e-06	31.039	24.9657	29.4434	16.1398	12.5872	14.2835
UYE_RS0109170	alpha/beta hydrolase	-0.0640719	0.703019	18.1551	18.0908	19.5765	14.9426	15.9196	13.6056
UYE_RS0109175	pentapeptide repeat-containing protein	-0.010377	0.951864	25.1545	26.3384	26.23	20.4963	22.5547	21.2886
UYE_RS0109180	hypothetical protein	0.622091	0.00344458	8.00553	10.3786	10.0108	14.2044	11.0769	11.6816
UYE_RS0109185	3-deoxy-7-phosphoheptulonate synthase	-1.78444	8.79673e-05	42.2089	121.388	99.2763	19.0142	17.7332	16.4906
UYE_RS0109190	DUF3493 domain-containing protein	-0.728844	5.65894e-07	36.696	38.0114	34.8615	18.3355	17.6822	18.6629
UYE_RS0109200	lysine--tRNA ligase	0.0577509	0.692063	76.9193	58.2444	57.6759	58.1897	55.6002	52.1935
UYE_RS0109205	DUF433 domain-containing protein	0.343629	0.101568	9.95755	7.48132	10.0726	9.56692	10.6671	8.9002
UYE_RS0109210	DUF5615 family PIN-like protein	0.0960548	0.596209	21.6043	15.7274	16.7917	15.9373	14.6446	17.3024
UYE_RS0109215	DUF4336 domain-containing protein	0.418032	0.000517255	14.4813	12.8435	14.7732	15.1461	16.1803	15.5288
UYE_RS0109220	type II toxin-antitoxin system Phd/YefM family antitoxin	-0.0102037	0.950021	50.9298	37.744	44.7489	35.7064	35.8145	38.1251
UYE_RS0109230	AMIN domain-containing protein	-0.638693	0.0158604	15.4063	6.8275	7.20112	5.09922	5.23304	4.76584
UYE_RS0109235	hypothetical protein	-0.853499	0.018153	17.9807	6.21216	5.45451	3.9001	4.23267	4.45495
UYE_RS0109240	PilN domain-containing protein	-0.698456	0.217206	14.0158	3.32667	3.97146	3.06293	3.41515	2.84947
UYE_RS0109245	pilus assembly protein PilM	-0.722622	0.0177741	17.9801	7.07854	7.18635	5.27725	5.16541	4.94987
UYE_RS0109250	sugar ABC transporter substrate-binding protein	-0.425619	0.0203014	44.3237	27.3536	27.8375	19.3033	21.9132	19.3245
UYE_RS0109255	bifunctional folylpolyglutamate synthase/dihydrofolate synthase	0.315907	0.0172031	41.7787	35.4017	44.7211	44.0332	42.212	40.0795
UYE_RS0109260	photosystem II protein Y	0.748372	3.53143e-09	703.493	743.73	750.79	1069.26	1047.16	981.444
UYE_RS0109265	gamma carbonic anhydrase family protein	-0.280889	0.0922815	34.5996	22.165	26.581	18.1219	19.8741	18.4169
UYE_RS0109270	TIGR02652 family protein	0.588101	3.16141e-06	122.984	103.102	92.3214	126.689	132.426	138.939
UYE_RS0109275	VOC family protein	0.349381	0.00450037	59.7525	58.8585	62.079	64.8428	65.5472	61.7248
UYE_RS0109280	methyltransferase domain-containing protein	-0.0196185	0.911652	14.0272	13.6737	15.6571	12.6277	12.0904	10.8947
UYE_RS0109285	insulinase family protein	-0.32982	0.0239348	17.7171	12.1729	13.2885	10.1764	8.93199	9.15265
UYE_RS0109290	cupredoxin domain-containing protein	0.402825	0.00162635	21.8429	18.4336	21.4271	23.5677	21.4591	22.823
UYE_RS0109295	type I methionyl aminopeptidase	0.54604	3.97638e-09	293.651	248.041	249.624	312.254	325.309	322.406
UYE_RS0109300	CO2 hydration protein	0.743736	3.61419e-14	65.694	60.8516	59.6988	84.5119	89.0023	86.5433
UYE_RS0109305	NADH-quinone oxidoreductase subunit M	0.370357	0.00371951	113.705	84.5612	82.5972	99.3981	101.312	99.8622
UYE_RS0109310	NAD(P)H-quinone oxidoreductase subunit F	0.26275	0.0182358	112.231	88.5501	87.5361	95.3053	96.0839	95.2014
UYE_RS0109315	BMC domain-containing protein	0.246639	0.0710696	1544.67	1171.54	1096.78	1222.19	1261.05	1259.96
UYE_RS0109320	BMC domain-containing protein	0.302753	0.0335673	1250.2	887.385	872.395	994.307	1038.77	1035.66
UYE_RS0109325	EutN/CcmL family microcompartment protein	0.0344851	0.852433	1112.71	729.12	731.921	731.497	734.487	703.691
UYE_RS0109330	ribulose bisphosphate carboxylase small subunit	-0.181677	0.280446	644.901	414.091	434.47	363.46	370.887	346.859
UYE_RS0109335	hypothetical protein	-0.180613	0.275813	422.64	271.533	289.025	243.375	233.618	235.483
UYE_RS0109340	BMC domain-containing protein	-0.0104503	0.952008	162.853	109.789	116.476	104.264	107.536	106.48
UYE_RS0109345	LysR family transcriptional regulator	0.131375	0.331618	35.0285	27.0973	28.8938	29.1231	28.4	25.0818
UYE_RS0109350	response regulator	0.1184	0.389754	8.40123	6.5583	7.25529	7.07454	6.4895	6.42207
UYE_RS0109355	mucoidy inhibitor MuiA family protein	0.252068	0.0466323	8.50329	8.13645	8.46169	8.27989	8.55826	8.06658
UYE_RS0109360	NAD-binding protein	-0.415285	0.0044375	5.09601	4.03632	4.39747	3.02979	2.76245	2.58053
UYE_RS0109365	PEP-CTERM sorting domain-containing protein	-0.441307	0.0165185	68.4758	38.4909	47.4152	30.7744	30.462	31.5247
UYE_RS0109370	F0F1 ATP synthase subunit beta	-0.0754985	0.691874	2431.31	1597.94	1525.26	1434.77	1454.41	1442.33
UYE_RS0109375	F0F1 ATP synthase subunit epsilon	-0.280576	0.15728	2150.95	1286.12	1248.98	1081.88	1017.92	1051.19
UYE_RS0109380	flotillin family protein	0.356184	0.009058	30.8912	30.1524	34.5296	33.5235	32.6164	36.0424
UYE_RS0109385	serine/threonine protein kinase	-0.508486	8.52903e-06	139.52	108.218	105.357	69.0316	68.2346	67.4319
UYE_RS0109390	30S ribosomal protein PSRP-3	-0.604238	2.2265e-07	1097.5	857.716	817.91	506.304	491.514	505.514
UYE_RS0109400	TIGR01548 family HAD-type hydrolase	-0.423046	0.000520278	39.2048	29.6527	32.1684	22.0384	20.2693	19.8667
UYE_RS0109405	cytochrome P450	0.27574	0.0210717	41.1148	41.5032	39.6553	41.3271	41.148	41.0312
UYE_RS0109410	condensation domain-containing protein	0.28088	0.0232028	16.9809	15.4783	15.5351	16.4732	14.9243	17.1126
UYE_RS0109415	glycosyltransferase	0.100088	0.511395	31.2681	22.5294	22.9099	23.3269	23.1376	21.4843
UYE_RS0109420	tetratricopeptide repeat protein	-0.181399	0.403704	46.3257	27.2593	26.4542	24.7716	23.3684	24.0045
UYE_RS0109425	Holliday junction branch migration DNA helicase RuvB	0.567659	5.05978e-07	40.1554	33.5169	31.1454	43.3759	42.6536	43.0957
UYE_RS0109430	imidazole glycerol phosphate synthase subunit HisF	0.145453	0.325121	131.24	109.398	94.3632	106.986	101.231	98.9929
UYE_RS0109435	hypothetical protein	-0.0273114	0.858313	246.724	215.021	186.793	178.43	178.765	170.511
UYE_RS0109445	hypothetical protein	0.0796838	0.744246	81.8856	117.882	87.2442	82.805	85.6765	86.7086
UYE_RS0109450	hypothetical protein	0.597446	0.0282874	87.5252	170.326	133.661	156.838	186.863	167
UYE_RS0109455	3-isopropylmalate dehydrogenase	0.153039	0.212602	78.3979	62.4009	61.2999	59.7512	63.715	62.6844
UYE_RS0109460	hypothetical protein	0.312535	0.00187529	240.964	204.638	222.36	238.399	232.187	218.719
UYE_RS0109465	A24 family peptidase	0.146775	0.244965	44.7411	34.5019	36.9975	34.6668	37.8798	34.0752
UYE_RS0109480	acetyl-CoA carboxylase, carboxyltransferase subunit beta	0.46488	0.00112939	199.735	144.017	135.566	179.481	183.827	184.434
UYE_RS0109485	MFS transporter	0.7007	2.92755e-07	29.0424	20.3665	22.1575	34.9129	32.2661	29.3907
UYE_RS0109495	ABC transporter substrate-binding protein	-0.181464	0.270541	12.4352	11.8542	11.9819	10.2156	8.58856	7.75095
UYE_RS0109500	sugar ABC transporter permease	0.241718	0.188234	3.62457	3.14921	3.72633	3.53602	3.63055	3.1707
UYE_RS0109505	carbohydrate ABC transporter permease	-0.271478	0.186134	6.13418	4.52613	5.66724	4.28321	3.06516	3.78096
UYE_RS0109515	hypothetical protein	0.0618943	0.804722	10.7667	10.3481	10.2784	9.99248	9.47553	7.75857
UYE_RS0109520	cytochrome c-550	0.75656	1.73449e-08	1633.52	1121.35	1188.06	1806.56	1778.59	1936.88
UYE_RS0109525	plastocyanin	-1.24563	5.73381e-41	3308.81	2975.47	2870.65	1040.92	1085.65	1064.5
UYE_RS0109530	c-type cytochrome	0.242618	0.0165503	112.595	98.2292	102.205	105.569	102.503	99.6847
UYE_RS0109540	hypothetical protein	0.662108	5.29472e-11	107.51	85.0563	92.8308	132.655	123.1	119.4
UYE_RS0109545	precorrin-2 C(20)-methyltransferase	-0.345069	0.0071459	33.6637	30.6167	29.4281	21.4032	21.3357	18.4216
UYE_RS0109550	triacylglycerol lipase	0.302668	0.112257	20.6628	11.8596	14.789	15.8732	15.916	16.3904
UYE_RS0109560	response regulator transcription factor	0.12331	0.464178	37.6412	34.4208	44.1922	34.2413	37.2494	34.0308
UYE_RS0109565	GTPase Era	0.388866	0.0146407	32.5705	29.9021	39.3555	35.7581	39.3913	36.2883
UYE_RS0109570	succinylglutamate desuccinylase/aspartoacylase family protein	-0.668728	8.55119e-06	5.50834	5.04765	5.16285	2.90294	2.59907	2.64913
UYE_RS0109575	DUF99 family protein	-0.82462	3.84319e-08	13.0814	10.2603	10.9801	4.94433	5.62097	5.38971
UYE_RS0109580	alpha/beta hydrolase	-0.512584	7.93776e-05	9.35933	6.90717	8.01693	4.75852	4.73759	4.54061
UYE_RS0109585	IscS subfamily cysteine desulfurase	0.501405	2.48074e-05	14.3064	11.128	12.0884	14.9061	13.9142	15.2897
UYE_RS0109590	low molecular weight phosphatase family protein	-0.104368	0.667064	10.1515	8.1843	8.17682	5.57239	8.54785	6.33814
UYE_RS0109595	S41 family peptidase	-0.568208	0.0174754	9.81154	5.15658	5.19843	3.64922	3.53894	3.79797
UYE_RS0109600	hypothetical protein	-0.0296104	0.92809	5.83317	6.34743	6.33011	5.07951	3.42633	6.55795
UYE_RS0109610	response regulator	-0.13657	0.573832	3.06061	2.37688	2.03747	2.1985	1.738	1.66879
UYE_RS0109615	response regulator	0.0094444	0.96772	2.26989	1.52058	1.63444	1.66324	1.54135	1.30609
UYE_RS0109620	phosphate/phosphite/phosphonate ABC transporter substrate-binding protein	-0.232281	0.589659	2.0769	0.923438	0.932334	0.57768	0.915308	1.20759
UYE_RS0109625	chlorophyll a/b binding light-harvesting protein	1.1508	1.13201e-11	16.1399	14.5392	20.9149	30.3787	32.633	33.7512
UYE_RS0109630	hypothetical protein	-0.0465371	0.771059	23.9034	18.6626	21.6433	17.4037	15.9889	18.0819
UYE_RS0109635	hypothetical protein	0.066224	0.737858	14.8769	11.6126	12.6424	12.2614	9.46626	12.1906
UYE_RS0109640	LysR family transcriptional regulator	-0.846433	0.00398831	1.3913	1.38843	1.17566	0.69109	0.587777	0.486675
UYE_RS0109645	hypothetical protein	-0.2736	0.210863	5.72187	5.54723	5.371	4.23114	2.95233	4.17741
UYE_RS0109650	hypothetical protein	-0.194729	0.20868	8.762	8.17927	7.76973	6.60926	5.33683	5.95124
UYE_RS0109665	sodium-dependent bicarbonate transport family permease	0.500099	0.00016535	118.658	83.0539	92.3772	116.954	106.574	120.916
UYE_RS0109670	P-II family nitrogen regulator	0.519277	1.32059e-06	179.127	135.195	146.483	184.372	180.501	182.78
UYE_RS0109675	hypothetical protein	0.349813	0.0142681	130.566	87.1053	98.0731	110.813	106.76	114.945
UYE_RS0109690	glycosyltransferase family 4 protein	-0.140983	0.28576	34.7784	25.5477	27.6556	21.3767	22.191	22.3331
UYE_RS0109695	DUF2079 domain-containing protein	0.105347	0.54223	14.7047	9.70835	11.7323	11.7173	10.2527	10.1364
UYE_RS0109700	TldD/PmbA family protein	-0.250805	0.0596718	44.7815	45.4346	39.3391	30.0708	30.177	30.2851
UYE_RS0109705	Uma2 family endonuclease	0.0114653	0.942258	42.3735	41.658	41.5928	33.4134	34.1006	37.8979
UYE_RS0109710	general stress protein	-0.170035	0.337246	10.6126	11.2294	10.2805	7.73429	7.65241	8.34165
UYE_RS0109715	dephospho-CoA kinase	0.111942	0.57408	9.18002	8.62902	9.21555	9.18774	6.77141	8.31035
UYE_RS0109725	uroporphyrinogen-III C-methyltransferase	-0.192845	0.364903	9.32366	7.19695	6.8407	6.09445	4.47521	6.26688
UYE_RS0109730	tetratricopeptide repeat protein	0.0804974	0.544027	48.3108	39.3594	44.3153	38.2951	36.7657	40.6803
UYE_RS0109735	homogentisate phytyltransferase	0.29229	0.00640186	77.005	65.7102	75.5696	76.7908	72.1323	73.2939
UYE_RS0109740	methyltransferase domain-containing protein	0.350366	0.00113097	45.3511	37.4698	41.0493	45.4856	41.2241	44.4367
UYE_RS0109745	TrkH family potassium uptake protein	0.629505	5.32361e-10	42.6584	33.9496	35.0882	46.6885	49.0232	47.7849
UYE_RS0109750	TrkA family potassium uptake protein	-0.0743666	0.630435	110.971	75.5115	85.2018	73.1679	71.0676	68.4919
UYE_RS0109755	tetratricopeptide repeat protein	-0.247867	0.233878	29.178	16.0173	18.6392	14.1754	15.0645	14.67
UYE_RS0109760	adenylate/guanylate cyclase domain-containing protein	-0.309758	0.0425934	5.10482	4.43019	4.80768	3.03046	3.05485	3.49463
UYE_RS0109765	type II toxin-antitoxin system mRNA interferase toxin, RelE/StbE family	0.347459	0.0696981	15.6415	17.6746	14.3482	15.3567	17.5786	17.8853
UYE_RS0109770	hypothetical protein	0.569666	4.02127e-05	21.6619	19.5823	19.9884	24.9487	26.3778	24.5075
UYE_RS0109775	DUF3368 domain-containing protein	0.247128	0.143639	19.9006	15.0368	13.7483	15.9329	15.2241	16.7444
UYE_RS0109780	UPF0175 family protein	0.764468	2.35708e-09	30.3866	26.943	29.6042	38.4925	42.2932	42.5489
UYE_RS0109785	tRNA preQ1(34) S-adenosylmethionine ribosyltransferase-isomerase QueA	0.257028	0.0868882	19.2501	13.1908	14.0567	15.5665	15.6231	14.7636
UYE_RS0109790	hypothetical protein	2.33443	2.43357e-73	30.2572	24.858	30.3459	109.96	123.011	131.01
UYE_RS0109795	YraN family protein	1.07116	1.58013e-09	13.2159	7.90895	8.92688	19.0192	17.3076	16.4542
UYE_RS0109800	pentapeptide repeat-containing protein	0.278235	0.0550763	41.3167	30.3541	32.5334	31.8736	37.7628	35.1031
UYE_RS0109805	DUF1995 family protein	-0.0206475	0.896012	87.5952	63.8051	63.7851	59.4754	57.7308	57.9282
UYE_RS0109810	cysteine desulfurase	-0.0965491	0.531429	20.3719	15.423	15.0924	13.9196	12.5627	12.836
UYE_RS0109815	phosphatidylserine/phosphatidylglycerophosphate/cardiolipin synthase family protein	-1.06137	1.78861e-08	7.51319	7.44185	8.74288	3.79442	2.76016	2.73968
UYE_RS0109820	hypothetical protein	-1.47704	1.91163e-05	31.0718	86.6336	87.7775	18.5225	19.9423	19.3712
UYE_RS0109825	pyridoxamine 5'-phosphate oxidase family protein	1.76657	1.47323e-27	7.05656	7.61965	7.58638	18.9844	23.8706	21.5894
UYE_RS0109830	hypothetical protein	0.38567	0.00270075	59.074	47.3913	46.5599	54.2299	55.7381	56.1324
UYE_RS0109840	glycoside hydrolase family 57 protein	0.334763	0.0980574	165.042	96.1531	93.868	121.781	122.443	124.565
UYE_RS0109845	hypothetical protein	-0.46351	0.000101933	24.6558	20.4528	22.0711	14.3556	12.9782	12.9418
UYE_RS0109850	small ribosomal subunit biogenesis GTPase RsgA	0.119786	0.610578	73.2468	39.1112	42.2482	43.8531	47.7489	46.1053
UYE_RS0109855	sulfurtransferase TusA family protein	0.519356	0.000459865	406.676	282.102	279.855	358.435	401.158	390.005
UYE_RS0109860	molecular chaperone DnaJ	0.335343	0.00569964	254.395	213.378	194.136	222.483	236.468	234.222
UYE_RS0109865	molecular chaperone DnaK	-0.278773	0.151251	135.418	81.5687	80.1597	66.7042	65.6481	67.8076
UYE_RS0109870	nucleotide exchange factor GrpE	-0.437887	0.00485597	414.333	288.651	271.167	198.147	188.64	203.168
UYE_RS0109875	type II/IV secretion system protein	-1.2335	0.0441689	7.01227	1.29388	1.31971	0.684085	0.729291	0.91172
UYE_RS0109880	type IV pilus twitching motility protein PilT	-0.964196	0.0131663	8.94899	2.61472	2.60439	1.99085	1.74793	1.71699
UYE_RS0109885	type II secretion system F family protein	-0.436473	0.237091	5.61142	2.20828	1.95982	1.6842	2.30094	1.74358
UYE_RS0109890	hypothetical protein	-0.674967	0.100488	4.0421	1.629	1.70704	0.812925	1.66591	1.1243
UYE_RS0109895	hypothetical protein	0.115191	0.707216	3.48574	3.78388	3.24231	3.49421	3.55527	2.45099
UYE_RS0109900	hypothetical protein	-0.0233125	0.922645	1.8132	1.6572	1.58272	1.49446	1.54283	1.0921
UYE_RS0109905	OmpA family protein	-0.271279	0.545368	1.50636	0.772154	1.2168	1.12709	0.410012	0.782562
UYE_RS0109910	hypothetical protein	-0.0343278	0.815949	10.0913	9.30721	9.18407	8.11334	7.32307	7.73773
UYE_RS0109915	hypothetical protein	-0.475481	0.00722037	137.065	88.534	82.6874	61.8853	58.3265	60.9558
UYE_RS0109920	DUF2997 domain-containing protein	0.909689	3.26167e-13	615.984	562.075	690.938	959.064	1002.73	978.209
UYE_RS0109925	DUF1257 domain-containing protein	0.894841	1.34588e-14	591.981	423.421	508.732	765.397	776.558	811.761
UYE_RS0109930	ferredoxin	0.818515	4.21533e-10	494.386	332.946	372.175	571.493	580.033	602.508
UYE_RS0109940	DUF4335 domain-containing protein	0.649751	0.000181861	181.434	106.283	115.585	176.126	173.41	173.801
UYE_RS0109945	DUF3038 domain-containing protein	0.891879	1.58194e-20	329.016	256.2	272.18	437.909	448.188	435.408
UYE_RS0109950	site-2 protease family protein	-1.32682	0.00188816	1.23249	0.795588	0.839815	0.376129	0.177876	0.27379
UYE_RS0109955	endonuclease MutS2	0.171755	0.0845852	35.4112	31.1835	32.3559	31.1381	31.5774	29.9083
UYE_RS0109960	PAS domain S-box protein	0.00380629	0.977898	8.24225	6.67199	7.47784	5.88693	6.37426	6.35299
UYE_RS0109970	GuaB3 family IMP dehydrogenase-related protein	-1.0887	1.56232e-08	359.045	200.832	203.926	101.218	93.6785	93.9664
UYE_RS0109975	thioredoxin	0.168878	0.244018	925.035	657.76	656.369	683.799	699.316	695.672
UYE_RS0109980	LOG family protein	0.141354	0.426371	70.6631	44.7658	47.3714	48.4193	49.2441	50.2242
UYE_RS0109985	leucyl aminopeptidase	0.236111	0.0337633	101.549	77.8525	81.0549	85.9298	83.2292	84.85
UYE_RS0109990	EcsC family protein	0.112833	0.351477	21.2719	18.2218	18.7392	17.6811	16.5162	18.0663
UYE_RS0109995	alpha/beta hydrolase	0.0487672	0.732907	25.0453	23.3672	25.3716	22.2167	20.3034	20.9521
UYE_RS0110000	1-acyl-sn-glycerol-3-phosphate acyltransferase	-0.0939019	0.440378	34.5429	29.9311	31.2151	24.7282	25.9706	23.7095
UYE_RS0110005	methionine--tRNA ligase	-0.0330363	0.793776	105.54	81.7952	86.6494	76.6342	71.45	73.4689
UYE_RS0110010	NYN domain-containing protein	0.113004	0.575416	123.851	74.1051	77.8369	83.8372	82.8563	78.5382
UYE_RS0110015	LPS export ABC transporter periplasmic protein LptC	-0.339662	0.0566132	64.0572	39.3325	41.1263	31.6958	32.2279	29.5319
UYE_RS0110020	2-succinyl-6-hydroxy-2,4-cyclohexadiene-1-carboxylate synthase	-0.741776	0.000875355	7.30095	4.69793	5.61215	3.12717	3.29361	2.14124
UYE_RS0110025	hypothetical protein	-0.373011	0.0693381	23.1079	15.6306	15.8556	10.5407	13.2928	10.8249
UYE_RS0110030	glycoside hydrolase family protein	0.175241	0.177461	40.1038	34.2006	32.3012	32.3206	35.6309	32.0041
UYE_RS0110035	NAD(P)H-binding protein	0.838663	6.07761e-14	78.7621	65.3718	64.4343	96.2502	109.082	105.214
UYE_RS0110040	DUF1997 domain-containing protein	0.781556	2.27955e-07	59.7367	70.9603	66.2886	94.1245	97.2748	94.0921
UYE_RS0110045	DUF4079 domain-containing protein	0.735033	5.76479e-08	60.0674	58.5917	51.7075	83.659	83.3474	70.3419
UYE_RS0110050	ankyrin repeat domain-containing protein	-0.633592	0.000719869	28.9992	18.7605	17.1559	12.3624	10.7459	10.98
UYE_RS0110060	phage holin family protein	-0.521413	0.000116946	99.2013	76.4091	74.8685	49.36	51.0195	43.4341
UYE_RS0110065	hypothetical protein	0.215747	0.338228	38.2877	22.5755	22.0214	25.2991	27.3114	26.7707
UYE_RS0110070	peptidoglycan-binding protein	-0.498096	0.00840435	41.0457	24.3175	25.6445	18.3119	16.2889	17.9186
UYE_RS0110075	insulinase family protein	-0.00414963	0.983532	104.613	66.0783	68.344	65.973	64.1949	65.7649
UYE_RS0110080	insulinase family protein	-0.292582	0.112353	45.7761	26.3981	32.4247	24.3104	23.677	21.9064
UYE_RS0110085	5-(carboxyamino)imidazole ribonucleotide synthase	-0.879836	1.09087e-14	33.6576	32.9646	31.9195	14.8316	14.3253	15.1893
UYE_RS0110090	Crp/Fnr family transcriptional regulator	-0.31507	0.010204	63.5067	49.0113	48.7154	36.0648	36.2519	34.7084
UYE_RS0110095	iron uptake porin	-1.78291	1.29431e-80	1888.19	1528.59	1627.33	415.12	380.935	409.671
UYE_RS0110100	hypothetical protein	-1.80687	3.9815e-17	172.349	93.646	89.8248	27.7245	24.9841	27.317
UYE_RS0110105	DUF3318 domain-containing protein	-1.62836	3.84455e-13	41.7325	20.6015	26.3342	8.48642	6.34424	7.74825
UYE_RS0110110	hypothetical protein	-0.571539	0.00301796	27.3999	14.8597	18.2943	10.5053	11.6231	10.9888
UYE_RS0110115	glycosyltransferase	-0.262087	0.0802314	11.7032	9.53461	9.78567	8.10348	6.73608	6.54
UYE_RS0110120	7,8-didemethyl-8-hydroxy-5-deazariboflavin synthase subunit CofH	-0.0473466	0.820791	37.077	23.3386	24.1674	23.8241	23.3036	20.1639
UYE_RS0110125	photosystem II protein Psb27	0.507292	5.77025e-08	544.014	468.772	489.814	573.494	617.778	584.629
UYE_RS0110130	family 10 glycosylhydrolase	0.107965	0.578758	19.863	12.3488	12.9386	13.2749	13.212	13.5775
UYE_RS0110135	hypothetical protein	-0.293386	0.269462	12.3829	6.16394	6.58735	5.90151	5.29125	5.45751
UYE_RS0110140	redoxin domain-containing protein	0.0521169	0.805734	9.83803	7.79559	8.82888	8.54654	8.01024	6.19483
UYE_RS0110145	peroxiredoxin	0.0190434	0.896703	910.899	916.149	834.885	716.272	769.649	760.987
UYE_RS0110150	glycogen debranching enzyme N-terminal domain-containing protein	0.415651	0.00840329	18.9568	11.9554	13.3748	16.221	16.154	16.441
UYE_RS0110155	NACHT domain-containing protein	0.0580251	0.689239	8.77765	6.91954	8.206	7.15201	6.68342	6.79158
UYE_RS0110160	hypothetical protein	-0.0912026	0.79258	4.47194	2.79568	5.78977	3.89905	3.04193	3.15567
UYE_RS0110165	WD40 repeat domain-containing protein	-0.0709348	0.672126	4.84581	3.79058	4.58226	3.42069	3.14094	3.85544
UYE_RS0110170	tRNA guanosine(34) transglycosylase Tgt	-0.705647	0.0042728	34.782	18.4153	16.8696	13.2178	10.0109	11.2412
UYE_RS0110180	hypothetical protein	0.0568578	0.689142	15.9383	14.46	15.0318	13.4885	12.9939	12.7761
UYE_RS0110185	hypothetical protein	-0.17728	0.394381	9.61042	5.64823	7.87225	6.00746	5.60729	5.19474
UYE_RS0110190	(2Fe-2S)-binding protein	0.94176	1.27838e-12	52.8791	35.9418	42.4878	68.6108	70.6548	70.5866
UYE_RS0110195	WecB/TagA/CpsF family glycosyltransferase	0.399167	0.000902609	191.558	195.538	197.699	216.232	209.053	219.178
UYE_RS0110200	hypothetical protein	0.0953203	0.545029	133.853	91.4377	110.919	101.128	103.567	92.1184
UYE_RS0110205	response regulator transcription factor	0.255266	0.112841	98.3092	61.9878	71.775	78.0691	77.8341	72.6614
UYE_RS0110210	HAMP domain-containing protein	0.245639	0.0484403	93.3157	67.1379	76.2424	78.2818	80.319	73.5926
UYE_RS0110215	glycosyltransferase	0.627281	9.91648e-11	201.42	188.616	195.554	257.283	246.678	250.427
UYE_RS0110220	glycosyltransferase family 61 protein	0.406678	0.000516399	29.6048	25.4952	24.0756	27.5	30.3161	29.444
UYE_RS0110225	lipopolysaccharide biosynthesis protein	0.0183264	0.89977	65.2254	56.3865	50.4182	49.3143	48.3981	46.7899
UYE_RS0110230	cellulase family glycosylhydrolase	0.576062	1.76145e-07	18.5714	16.8584	18.5656	22.2124	22.2511	22.6279
UYE_RS0110235	hypothetical protein	0.635088	3.04872e-12	76.5584	63.0149	66.8815	91.6519	87.718	87.0432
UYE_RS0110240	hypothetical protein	0.688167	1.13578e-07	128.337	139.305	127.092	173.996	184.399	175.177
UYE_RS0110245	hypothetical protein	0.319771	0.0596761	49.564	55.1044	61.8888	55.4128	62.4636	56.5326
UYE_RS0110250	glycosyltransferase	0.44984	0.000728374	52.4515	40.8992	50.1982	49.0043	57.1358	56.8183
UYE_RS0110255	aspartate carbamoyltransferase catalytic subunit	-0.055006	0.654928	31.2062	27.5831	29.3883	23.1102	23.1311	24.2306
UYE_RS0110260	metalloregulator ArsR/SmtB family transcription factor	-1.22307	7.29718e-08	9.46042	4.81364	7.34722	2.61954	2.2999	2.4716
UYE_RS0110265	pentapeptide repeat-containing protein	0.282389	0.130742	14.011	13.7698	13.0143	12.4396	16.4983	12.5412
UYE_RS0110270	TldD/PmbA family protein	0.735064	2.29913e-12	126.183	114.255	105.344	156.194	164.964	158.494
UYE_RS0110275	TldD/PmbA family protein	0.751198	6.38058e-16	128.015	114.31	110.304	165.784	165.996	162.501
UYE_RS0110280	hypothetical protein	-0.856358	0.00207088	58.3578	23.501	25.0671	16.1162	15.3913	15.0229
UYE_RS0110285	WcaF family extracellular polysaccharide biosynthesis acetyltransferase	-2.41327	3.24198e-14	79.1845	26.2329	27.9372	6.36865	5.79692	5.71253
UYE_RS0110290	YdcF family protein	-2.53641	3.2051e-21	101.816	41.2542	44.8944	8.77164	7.79721	7.49369
UYE_RS0110295	SGNH/GDSL hydrolase family protein	-2.38886	1.97713e-21	69.4227	28.9239	33.5282	6.62075	6.31039	6.10382
UYE_RS0110300	glycosyltransferase family 2 protein	-3.36344	4.2427e-35	41.9882	18.4392	20.295	1.92973	2.25162	1.47031
UYE_RS0110305	glycosyltransferase	-2.27118	1.51281e-18	80.4131	31.8281	37.9572	8.06672	7.80712	7.60613
UYE_RS0110310	glycosyltransferase	-2.2124	5.50031e-21	75.5684	34.2124	37.644	7.96521	8.11021	8.36197
UYE_RS0110315	hypothetical protein	-1.85239	2.81395e-22	36.3994	20.7905	21.3954	6.1125	5.84473	5.33925
UYE_RS0110320	glycosyltransferase family 4 protein	-2.83113	1.32555e-30	42.8057	21.6549	21.2559	3.27665	3.42279	2.3585
UYE_RS0110325	glycosyltransferase	-2.51333	4.43681e-23	113.545	49.1874	50.6692	10.2186	9.26931	8.60524
UYE_RS0110330	glycosyltransferase family 4 protein	-2.58061	4.71044e-24	234.189	101.627	101.911	20.2792	16.9552	17.58
UYE_RS0110335	class I SAM-dependent methyltransferase	-2.47211	2.4013e-22	243.608	107.196	103.824	20.9962	20.4944	20.1476
UYE_RS0110340	glycosyltransferase family 4 protein	-3.37078	2.51268e-32	176.433	67.364	67.4352	6.92538	7.92996	6.38536
UYE_RS0110345	glycosyltransferase	-3.27412	1.30585e-47	54.18	27.595	29.0013	3.26628	2.89802	2.4659
UYE_RS0110350	glycosyltransferase family 4 protein	-3.55087	1.02694e-55	76.3234	38.2915	39.6376	3.68378	2.9548	3.19882
UYE_RS0110355	hypothetical protein	-3.48131	6.58834e-74	45.8026	28.9639	27.6519	2.60364	2.00655	2.47081
UYE_RS0110360	hypothetical protein	-3.82995	6.24268e-45	89.0714	37.1279	37.7371	3.21343	2.27678	2.62583
UYE_RS0110370	Uma2 family endonuclease	-2.89162	1.481e-26	197.107	79.5119	79.3813	11.6969	11.1756	12.1485
UYE_RS0110375	hypothetical protein	-3.78242	3.97784e-49	286.743	121.786	120.863	9.16646	9.26931	9.17196
UYE_RS0110380	DUF4082 domain-containing protein	-2.86918	1.3863e-29	243.902	107.659	101.24	15.0153	15.6693	15.3127
UYE_RS0110385	DegT/DnrJ/EryC1/StrS family aminotransferase	-3.79873	5.9337e-40	226.406	86.7003	81.4675	6.42617	6.49514	6.65884
UYE_RS0110390	SDR family NAD(P)-dependent oxidoreductase	-3.86723	5.07765e-18	273.264	94.7244	92.9482	4.49179	5.35192	6.01273
UYE_RS0110395	acyltransferase	-4.09525	2.06806e-21	208.59	75.0141	71.3692	3.35786	3.85423	3.41899
UYE_RS0110400	DegT/DnrJ/EryC1/StrS family aminotransferase	-3.99362	2.05619e-43	293.441	110.691	104.596	7.11351	7.47297	7.21728
UYE_RS0110405	Gfo/Idh/MocA family oxidoreductase	-4.16466	5.13903e-49	218.982	83.6037	85.4382	4.98535	5.4925	4.32278
UYE_RS0110410	N-acetyltransferase	-4.38489	5.61958e-55	185.471	75.6481	74.5689	3.9376	3.22771	3.76705
UYE_RS0110415	polysaccharide ABC transporter ATP-binding protein	-4.79014	1.29854e-59	162.766	63.8709	60.4933	2.57232	1.79601	2.41728
UYE_RS0110420	ABC transporter permease	-4.5954	2.57745e-59	279.786	114.66	112.779	5.68703	3.70299	4.71701
UYE_RS0110425	hypothetical protein	-4.76236	2.96302e-60	392.083	148.978	150.009	6.48873	5.0776	5.19314
UYE_RS0110430	glycosyltransferase family 4 protein	-2.44707	4.40916e-26	488.352	237.684	224.861	45.6226	42.4686	45.3482
UYE_RS0110435	polysaccharide biosynthesis tyrosine autokinase	-0.574138	0.00648217	39.7187	21.0528	22.3094	15.0776	15.3718	14.718
UYE_RS0110440	DUF697 domain-containing protein	0.148121	0.303727	30.6957	22.0504	24.342	21.9579	24.8869	23.8056
UYE_RS0110445	SWIM zinc finger family protein	-0.150752	0.346574	29.9185	27.8929	26.0444	20.2652	23.8784	18.5956
UYE_RS0110455	GNAT family N-acetyltransferase	-0.551616	1.62375e-06	61.8029	48.844	58.9094	32.3326	31.4346	31.8133
UYE_RS0110460	polyribonucleotide nucleotidyltransferase	-0.414463	0.00389925	439.256	318.086	296.81	215.138	218.419	216.609
UYE_RS0110465	J domain-containing protein	-0.0791319	0.612287	9.68103	8.24911	8.66622	6.91318	7.61784	6.36305
UYE_RS0110470	DUF3146 family protein	-0.493135	0.0697699	14.1049	7.25559	10.9948	7.44072	5.34241	5.81945
UYE_RS0110475	pre-16S rRNA-processing nuclease YqgF	-0.424968	0.0268071	12.7596	8.50121	12.1113	7.00841	6.99864	6.42653
UYE_RS0110480	DUF3084 domain-containing protein	-0.505199	0.00161317	43.6665	29.3815	28.4977	19.4139	18.9556	20.23
UYE_RS0110485	global nitrogen regulator NtcA	-0.545031	3.91278e-07	145.682	125.945	120.231	70.8981	77.0641	74.2558
UYE_RS0110490	enoyl-ACP reductase FabI	-0.377466	0.00887718	123.664	87.0192	87.1899	63.7709	59.6577	65.0782
UYE_RS0110495	imidazoleglycerol-phosphate dehydratase HisB	0.0296229	0.797936	137.441	116.321	117.227	103.184	106.546	104.376
UYE_RS0110500	hypothetical protein	-0.859263	4.7806e-06	40.7121	26.54	26.4726	14.8684	13.3478	13.7946
UYE_RS0110505	Uma2 family endonuclease	-1.11472	2.31277e-11	35.6214	42.5333	44.1026	15.209	16.307	15.1092
UYE_RS0110510	TOBE-like domain-containing protein	-1.68577	7.07835e-17	86.5707	126.683	106.637	30.4617	24.2408	26.3762
UYE_RS0110515	geranylgeranyl reductase	-0.513436	0.000284476	1624.34	1085.28	1152.9	739.516	719.836	759.675
UYE_RS0110520	response regulator	-0.238619	0.150781	16.5096	15.2941	15.2966	9.80287	11.9621	11.376
UYE_RS0110525	2-isopropylmalate synthase	-1.87482	1.42594e-50	43.6296	37.0518	35.4503	9.73309	8.10948	8.0513
UYE_RS0110530	NAD(P)/FAD-dependent oxidoreductase	-0.73509	2.03471e-07	13.4622	12.5299	14.3475	7.10897	6.99224	5.93698
UYE_RS0110535	FAD-binding oxidoreductase	0.373388	0.00139449	20.6189	15.9952	17.2445	18.6734	18.9401	20.2623
UYE_RS0110540	(Fe-S)-binding protein	-0.0268822	0.895861	30.1598	21.1532	18.5628	19.3196	18.2993	18.8767
UYE_RS0110545	class I SAM-dependent methyltransferase	-0.457529	0.0311682	21.4805	11.5233	14.585	10.2808	9.54345	8.38374
UYE_RS0110550	DNA helicase PcrA	-0.24176	0.0509152	28.0118	20.4477	22.1154	16.1563	16.6771	16.4178
UYE_RS0110555	GHKL domain-containing protein	-0.543982	0.000831901	6.31977	5.71259	6.89259	3.6984	3.85654	3.1759
UYE_RS0110560	fumarylacetoacetate hydrolase family protein	-0.0698003	0.67719	7.89555	5.97012	6.9245	5.52214	5.76141	5.12193
UYE_RS0110565	cyclase family protein	-0.524893	0.000423395	11.6697	9.80818	10.032	5.72968	5.6304	6.71647
UYE_RS0110570	phosphatidate cytidylyltransferase	-0.503045	0.0023917	9.24236	9.59837	8.26056	5.12726	5.24885	5.45634
UYE_RS0110575	DUF2358 domain-containing protein	0.241231	0.162743	17.9036	15.8978	14.8763	18.5724	14.9799	14.293
UYE_RS0110580	family 10 glycosylhydrolase	0.762793	1.87391e-11	13.7202	12.4603	13.9832	19.0112	18.5283	19.3328
UYE_RS0110585	DUF1206 domain-containing protein	1.5629	4.44306e-46	17.2728	15.9012	16.6845	38.8646	42.9212	41.6901
UYE_RS0110590	alpha/beta hydrolase	0.434417	0.000159114	34.6173	33.7984	31.647	37.2723	37.4615	38.0412
UYE_RS0110595	pyridoxamine 5'-phosphate oxidase family protein	0.226399	0.0731527	53.944	53.9479	51.4612	50.7586	53.906	50.8051
UYE_RS0110600	serine O-acetyltransferase	0.691428	1.16288e-06	110.097	123.58	112.108	146.851	162.648	159.744
UYE_RS0110605	hypothetical protein	-0.409056	0.124242	46.8668	82.719	72.7139	38.0329	46.5009	42.7762
UYE_RS0110610	DUF3352 domain-containing protein	-0.125051	0.402295	56.2627	42.3268	44.4802	38.993	32.0977	37.2538
UYE_RS0110615	hypothetical protein	0.0534214	0.799273	19.0263	17.0451	16.1778	13.818	18.0768	13.2261
UYE_RS0110620	heat-inducible transcriptional repressor HrcA	0.0471592	0.80329	10.9847	12.6833	11.0834	10.1478	10.0089	9.84133
UYE_RS0110625	tetratricopeptide repeat protein	-0.0513282	0.900806	0.809418	1.00859	1.29542	0.995791	0.763323	0.727693
UYE_RS0110630	hypothetical protein	0.481741	0.000287731	10.9173	8.55099	9.10265	11.4568	10.9381	10.7802
UYE_RS0110635	hypothetical protein	0.525673	4.28084e-05	11.2394	9.20553	9.76071	11.8972	12.7423	11.5714
UYE_RS0110640	glycerophosphodiester phosphodiesterase	0.0536631	0.751748	7.14521	6.24286	5.81746	5.39204	5.4578	5.70149
UYE_RS0110645	response regulator	-0.406832	0.120734	2.75023	1.6376	1.63674	1.4325	1.11897	1.14546
UYE_RS0110650	hypothetical protein	-0.288754	0.122803	18.8547	15.2549	17.7663	10.7926	13.6782	10.6937
UYE_RS0110660	cobalamin-binding protein	1.18915	1.84347e-23	24.8904	24.6502	25.5715	45.1563	50.1391	48.4066
UYE_RS0110665	PAS domain S-box protein	-1.08784	4.95416e-13	6.26162	4.27522	4.8933	1.93642	1.92832	2.06552
UYE_RS0110670	GNAT family N-acetyltransferase	-0.62252	0.00466113	9.74661	5.88001	6.68935	4.04548	3.91814	3.84468
UYE_RS0110680	hypothetical protein	-0.150966	0.807985	8.5482	31.4252	27.5596	14.9118	17.4509	18.4392
UYE_RS0110685	EamA family transporter	-0.00207203	0.994097	18.6927	26.2182	24.2014	18.5266	20.9631	18.4495
UYE_RS0110695	trypsin-like peptidase domain-containing protein	-0.135577	0.373992	30.0768	24.2727	23.1128	18.7787	18.0985	21.4293
UYE_RS0110700	cysteine hydrolase	-0.236367	0.119038	60.3979	43.6949	42.8393	36.6528	33.3027	32.8133
UYE_RS0110705	SDR family oxidoreductase	-0.391939	0.0195826	69.4308	45.1337	46.8068	35.2842	35.1797	30.3526
UYE_RS0110710	DUF937 domain-containing protein	0.187661	0.140961	61.3861	56.8596	55.8287	52.8182	52.8761	59.2382
UYE_RS0110715	hypothetical protein	-0.45333	0.0270588	28.4618	20.2875	18.116	12.6944	13.0739	14.2918
UYE_RS0110720	GTP-binding protein	0.711806	0.000224915	6.68272	8.40842	6.59073	8.71704	10.3309	10.9958
UYE_RS0110725	hypothetical protein	-1.9271	3.44645e-46	146.264	108.786	119.494	28.7739	23.8354	27.4337
UYE_RS0110730	PEP-CTERM sorting domain-containing protein	-1.81389	2.49802e-42	128.179	91.0473	108.061	27.6525	22.7786	25.32
UYE_RS0110735	serine/threonine protein kinase	-0.151995	0.411471	6.35266	4.88971	6.09912	4.59102	3.60117	4.70388
UYE_RS0110740	DNA polymerase I	0.61433	5.19917e-08	19.8953	19.7224	18.62	24.3732	25.7934	24.3178
UYE_RS0110745	DUF4114 domain-containing protein	-0.487093	0.483508	27.8594	4.07151	4.3093	5.54392	6.0664	5.76145
UYE_RS0110750	Cof-type HAD-IIB family hydrolase	0.118914	0.470285	13.7419	14.628	13.6677	12.6219	11.9993	13.4564
UYE_RS0110755	hypothetical protein	-1.0861	5.43049e-11	80.8727	47.9676	56.1921	24.0875	24.5074	22.0955
UYE_RS0110760	Crp/Fnr family transcriptional regulator	-0.502436	2.48881e-07	3194.1	2705.2	2642.58	1620.04	1683.35	1685.72
UYE_RS0110765	PstS family phosphate ABC transporter substrate-binding protein	-0.702786	1.27985e-06	619.011	442.382	408.204	244.019	249.352	246.338
UYE_RS0110770	PstS family phosphate ABC transporter substrate-binding protein	-0.450797	0.0089839	9.42886	7.35219	7.64099	4.50535	5.83758	4.39934
UYE_RS0110775	protein kinase	0.172105	0.252613	32.2234	21.5494	25.7496	24.6567	25.7417	23.6217
UYE_RS0110780	LysR family transcriptional regulator	0.270646	0.0692409	135.294	90.6199	96.1624	107.298	104.218	109.252
UYE_RS0110785	NnrU family protein	-0.221088	0.151367	74.7497	50.3751	53.0253	42.5658	40.8857	42.2681
UYE_RS0110790	thiol reductase thioredoxin	0.754535	1.03747e-07	604.223	413.92	414.346	650.443	662.036	691.336
UYE_RS0110795	NAD(P)H-quinone oxidoreductase subunit 5	-0.102498	0.355694	779.621	703.403	661.904	555.013	551.978	551.555
UYE_RS0110800	photosynthetic/respiratory NAD(P)H-quinone oxidoreductase subunit D1	-0.374247	0.00113941	548.536	418.112	422.03	288.448	293.116	302.256
UYE_RS0110805	DnaJ domain-containing protein	-0.247969	0.247943	60.8017	84.4286	60.5987	47.35	48.3644	49.2329
UYE_RS0110810	AAA family ATPase	0.411455	0.00239055	92.2293	64.3613	67.5921	84.552	81.7413	80.4758
UYE_RS0110815	glucose-1-phosphate adenylyltransferase	0.6283	6.59062e-06	244.842	162.758	173.665	250.586	245.632	247.54
UYE_RS0110820	hypothetical protein	0.391925	0.0518515	26.5405	32.6445	36.172	32.7089	35.6952	36.9728
UYE_RS0110825	S8 family peptidase	0.0187824	0.960926	100.637	252.473	217.474	160.297	160.756	171.487
UYE_RS0110830	extracellular solute-binding protein	0.0817634	0.60661	14.0032	10.124	11.4366	10.2295	9.81181	11.0928
UYE_RS0110835	hypothetical protein	0.438695	0.000478617	250.748	197.316	183.047	236.067	232.633	240.731
UYE_RS0110840	nicotinate-nucleotide--dimethylbenzimidazole phosphoribosyltransferase	0.413782	0.000210464	78.0516	61.0867	60.4052	75.0564	72.5456	72.7988
UYE_RS0110845	DUF2232 domain-containing protein	0.135819	0.286034	44.3609	35.3836	34.4824	35.2938	34.8288	33.8726
UYE_RS0110850	Crp/Fnr family transcriptional regulator	0.127996	0.257135	44.8103	39.3797	39.1517	36.7827	38.3215	36.8618
UYE_RS0110855	hypothetical protein	0.157308	0.172393	22.874	17.9496	18.2505	18.6138	17.7763	18.1709
UYE_RS0110860	GUN4 domain-containing protein	-0.0049957	0.974822	14.391	11.8801	11.9416	10.6558	10.9858	9.94195
UYE_RS0110865	DUF1778 domain-containing protein	0.269394	0.206768	38.0424	50.7276	48.7973	46.5836	50.7797	42.3505
UYE_RS0110870	GNAT family N-acetyltransferase	-0.193478	0.367895	12.2939	13.5515	13.7081	9.394	11.3856	8.02546
UYE_RS0110875	Uma2 family endonuclease	0.141002	0.438465	10.2079	10.112	10.9257	10.3448	10.0085	8.36162
UYE_RS0110880	formyltetrahydrofolate deformylase	-0.0982401	0.548591	9.12859	7.11252	8.56185	6.77157	6.10571	6.29765
UYE_RS0110885	hypothetical protein	-0.051724	0.85227	6.25674	6.01824	7.86536	5.94451	5.18996	4.97061
UYE_RS0110890	DUF4340 domain-containing protein	0.255793	0.0846383	20.9369	17.3256	19.527	19.7072	16.801	20.8047
UYE_RS0110895	Gldg family protein	0.114228	0.30844	36.8358	30.6194	31.3072	30.8137	28.4713	29.3751
UYE_RS0110900	ABC transporter permease	0.0399342	0.788175	49.962	36.2688	39.6404	37.2585	35.7972	33.9159
UYE_RS0110905	ABC transporter ATP-binding protein	0.0633149	0.704369	54.7395	37.2498	39.3921	39.5116	36.6371	37.0852
UYE_RS0110915	S-layer homology domain-containing protein	0.0842102	0.592803	4.82847	3.83444	4.13428	3.7097	3.4831	4.05248
UYE_RS0110920	hypothetical protein	0.220676	0.0810154	39.5953	31.8571	34.3035	34.7131	36.511	31.064
UYE_RS0110925	response regulator transcription factor	-0.708013	3.67801e-05	19.0697	22.0521	18.4565	10.6381	9.35438	10.1763
UYE_RS0110930	GHKL domain-containing protein	-0.11083	0.486089	8.97897	8.3549	7.43046	6.77652	6.29312	5.95954
UYE_RS0110935	hypothetical protein	-0.316448	0.12025	4.19772	3.08187	3.48124	2.23082	2.65822	2.25037
UYE_RS0110940	YARHG domain-containing protein	-1.20011	3.5797e-12	20.0663	12.5478	13.9987	5.35432	5.02534	6.04918
UYE_RS0110945	DUF1565 domain-containing protein	0.111092	0.458908	23.1104	15.8641	18.6688	17.4805	16.4418	17.5057
UYE_RS0110950	thiamine phosphate synthase	0.659573	1.86071e-09	43.7042	32.6026	36.9607	48.369	51.1147	49.0256
UYE_RS0110955	sulfur carrier protein ThiS	0.616518	1.56706e-05	53.7845	40.5193	53.3394	59.3341	64.3555	64.8588
UYE_RS0110960	glycosyltransferase family 4 protein	-0.796272	7.33766e-08	19.0891	16.9459	19.6937	9.55397	7.51395	9.38224
UYE_RS0110965	DUF1517 domain-containing protein	0.321488	0.175236	113.032	181.197	157.988	154.039	162.55	163.077
UYE_RS0110970	hypothetical protein	0.00111117	0.994391	26.1334	26.0438	25.3737	22.7337	21.2747	20.5982
UYE_RS0110975	hypothetical protein	-0.295388	0.111649	40.7748	27.4998	30.0681	21.6547	18.8006	25.3381
UYE_RS0110980	DUF3134 family protein	-0.323349	0.310264	3.59183	4.31215	3.77102	2.5084	2.72194	2.44586
UYE_RS0110985	HEAT repeat domain-containing protein	0.196863	0.358244	5.40253	3.48997	3.24435	3.74784	3.98453	3.76824
UYE_RS0110990	phosphoribosyltransferase	0.285659	0.326431	2.08112	2.66954	3.39943	2.64357	2.99255	2.73947
UYE_RS0110995	dienelactone hydrolase family protein	0.446516	0.0414109	2.55379	2.72298	2.53306	3.29568	2.55379	3.05218
UYE_RS0111000	ATP-dependent zinc metalloprotease FtsH	0.499914	0.00605458	2.38877	2.22601	2.76927	2.86677	3.29735	2.58381
UYE_RS0111005	dienelactone hydrolase family protein	0.139176	0.514441	3.63734	3.08485	3.66148	3.28356	2.85317	3.35787
UYE_RS0111010	CapA family protein	-0.658068	0.00416198	3.03535	2.14809	3.27528	1.49511	1.31628	1.5606
UYE_RS0111015	LL-diaminopimelate aminotransferase	-0.952748	3.89355e-12	157.689	106.056	113.503	53.8503	50.7299	54.7372
[truncated: 4,711 more rows]

## Sheet: Mo_VL vs. Co_VL
GeneSymbol	product	log2FoldChange	padj	Mo_VL1	Mo_VL2	Mo_VL3	Co_VL1	Co_VL2	Co_VL3
UYE_RS0100010	transposase	-0.247746	0.753322	56.924	46.0396	52.4883	20.5162	58.5281	76.543
UYE_RS0100015	helix-turn-helix domain-containing protein	0.293121	0.718234	68.7872	55.3935	75.9548	36.9633	117.547	154.626
UYE_RS0100020	hypothetical protein	0.395691	0.500184	1.8115	2.29935	2.81752	3.94879	3.68768	3.0545
UYE_RS0100050	ferrochelatase	0.217153	0.66175	51.6717	35.0252	40.0042	61.2737	49.4425	57.8574
UYE_RS0100055	photosystem II q(b) protein	0.261142	0.527369	29.3541	27.5448	34.014	43.1443	41.4645	41.7254
UYE_RS0100060	hypothetical protein	0.532838	0.127548	1.80429	1.19428	1.61642	1.78724	2.86554	3.38126
UYE_RS0100065	DUF4126 domain-containing protein	-0.0937084	0.878494	8.42607	4.5683	7.30748	5.59765	7.96502	8.53647
UYE_RS0100070	adenylosuccinate lyase	-0.5933	0.0665682	103.741	68.2789	71.0665	61.4904	56.5176	61.9678
UYE_RS0100075	YihY/virulence factor BrkB family protein	-0.267646	0.584957	6.91509	8.17922	10.0418	5.95194	8.89172	9.70696
UYE_RS0100080	M36 family metallopeptidase	-0.139148	0.864436	2.96076	3.18096	4.97441	4.77092	3.13919	3.36645
UYE_RS0100085	iron uptake porin	0.520096	0.54295	1.14	1.19423	1.71472	4.11493	1.33582	1.48248
UYE_RS0100090	CapA family protein	1.03815	0.162919	3.62584	2.67908	3.46999	19.4219	3.57977	4.86897
UYE_RS0100095	hypothetical protein	1.06529		8.02207	5.6273	5.60807	118.877	5.9322	10.1598
UYE_RS0100100	ABC transporter ATP-binding protein/permease	1.19798		2.5482	2.01584	2.35385	55.3652	2.932	4.70414
UYE_RS0100105	DUF1611 domain-containing protein	1.22056	0.0751005	3.38155	2.39001	2.19522	76.419	2.86827	7.41045
UYE_RS0100110	response regulator transcription factor	0.447542	0.34962	15.1165	10.8239	12.691	24.6162	17.143	18.9026
UYE_RS0100115	HAMP domain-containing histidine kinase	0.0388988	0.939355	3.76372	3.29039	3.39888	3.87448	3.80075	4.76517
UYE_RS0100120	RecQ family zinc-binding domain-containing protein	1.10066	0.0751005	0.148568	0.144696	0.230322	0.251339	0.487267	0.918261
UYE_RS0100125	RidA family protein	0.546916	0.380503	2.90273	3.65793	3.06071	2.85644	5.50315	9.86071
UYE_RS0100130	hypothetical protein	0.544675	0.373724	8.05832	12.1453	12.617	9.54898	24.2725	27.9371
UYE_RS0100135	serine O-acetyltransferase	0.392452	0.64138	8.08731	18.7698	14.0921	9.18769	29.1483	32.3838
UYE_RS0100140	hypothetical protein	-1.04726	0.084476	69.3306	221.129	175.917	40.4626	79.583	118.342
UYE_RS0100145	DNA primase	-0.013705	0.979563	7.21922	7.4943	8.72049	8.28442	9.49282	9.1913
UYE_RS0100150	N-acetylmuramoyl-L-alanine amidase	-0.140091	0.809405	7.02861	9.12721	8.87778	6.1792	9.22604	11.6365
UYE_RS0100155	hypothetical protein	-0.446297	0.628025	20.0296	35.9524	34.4974	5.69188	33.288	37.2474
UYE_RS0100160	hypothetical protein	-0.0314772	0.980106	29.7852	52.2663	47.2648	6.11098	69.4885	83.5044
UYE_RS0100165	serine/threonine protein kinase	-0.152068	0.854601	3.33333	6.59515	6.32622	3.45674	6.8124	7.27252
UYE_RS0100175	GTP-binding protein	0.174712	0.713565	3.51623	4.17298	4.36714	4.33686	5.47089	6.31691
UYE_RS0100180	GTP cyclohydrolase I FolE	-0.501215	0.159297	16.3633	14.4171	12.9133	12.4537	11.1036	11.0016
UYE_RS0100185	hypothetical protein	-0.30066	0.364667	15.6239	13.5772	14.1579	13.2478	13.9723	12.9145
UYE_RS0100190	DUF2891 domain-containing protein	0.312798	0.385686	2.98943	3.30298	3.39989	4.13088	5.23329	4.78108
UYE_RS0100195	transcriptional repressor	0.503684	0.279734	1.83689	2.13461	2.24255	2.26709	4.1643	4.42546
UYE_RS0100200	FAD/NAD(P)-binding protein	0.130689	0.813299	1.45772	1.73221	1.30402	1.74868	1.9878	2.00579
UYE_RS0100205	GTP-binding protein	-0.262556	0.591055	2.44247	1.42408	2.0172	1.61204	1.9621	2.04621
UYE_RS0100210	metallophosphatase family protein	-0.408373	0.34962	5.54778	3.78742	4.36148	4.24509	3.32294	3.89674
UYE_RS0100215	hypothetical protein	-0.28467	0.506393	7.17228	5.58827	4.99542	5.5874	5.48415	5.41017
UYE_RS0100220	hypothetical protein	-0.158822	0.826203	3.2322	2.17327	2.5662	3.14355	2.69799	2.04394
UYE_RS0100225	Uma2 family endonuclease	0.227747	0.613018	16.398	17.8154	18.3284	23.9829	25.3727	22.1162
UYE_RS0100230	hypothetical protein	-0.11265	0.770837	6.80319	6.09801	7.45333	6.12137	7.46107	8.38487
UYE_RS0100240	ferric reductase-like transmembrane domain-containing protein	0.524798	0.362106	2.76273	2.23802	1.86341	5.15672	2.8787	3.44935
UYE_RS0100245	superoxide dismutase	1.35197	0.0169362	0.813496	0.818269	1.02339	5.04916	1.79178	2.37947
UYE_RS0100260	pyridoxamine 5'-phosphate oxidase family protein	0.159256	0.785641	3.27196	3.6136	3.6041	2.95569	5.4497	5.71804
UYE_RS0100265	DUF433 domain-containing protein	0.268898	0.663862	11.3144	12.7549	10.6071	19.5932	14.3275	14.1504
UYE_RS0100270	heme-copper oxidase subunit III	0.266704	0.659483	10.3125	8.20607	8.72148	15.5114	11.2882	10.5212
UYE_RS0100275	cytochrome c oxidase subunit I	0.243808	0.720373	3.43173	3.122	3.50403	5.91644	3.85289	3.79827
UYE_RS0100280	cytochrome c oxidase subunit II	0.0753666	0.941907	3.52168	2.73279	2.60997	5.06336	2.52081	2.76524
UYE_RS0100285	DUF2231 domain-containing protein	0.2346	0.753188	1.1035	1.13057	0.759833	1.49832	1.0211	1.56431
UYE_RS0100290	DUF2231 domain-containing protein	0.128927	0.867353	0.989113	0.735175	0.605288	0.775013	1.16574	1.09277
UYE_RS0100295	hydrogenase maturation protease	-0.549728	0.39078	3.46422	2.72298	3.23105	1.37596	4.06265	1.73891
UYE_RS0100300	hypothetical protein	0.46984	0.568871	0.444967	0.5132	0.490136	0.475433	1.3349	0.786558
UYE_RS0100305	CBS domain-containing protein	-0.296431	0.423078	3.38977	2.99678	3.20717	2.36276	3.49471	3.2371
UYE_RS0100310	class I SAM-dependent methyltransferase	-0.399328	0.376198	10.0482	8.21891	7.71746	8.33246	7.04782	6.47249
UYE_RS0100315	molybdopterin-binding protein	-0.351956	0.59857	112.969	64.2214	62.7331	86.0647	63.3143	52.4921
UYE_RS0100320	heme o synthase	-0.179286	0.659483	4.54876	4.03512	4.01912	3.59937	5.10317	4.19057
UYE_RS0100325	2Fe-2S iron-sulfur cluster binding domain-containing protein	-0.0998128	0.805394	21.5025	16.4504	19.4054	18.9611	20.139	22.5986
UYE_RS0100330	iron-sulfur cluster assembly accessory protein	-0.106031	0.893988	7.98599	5.26885	5.19544	7.98727	5.05354	5.89918
UYE_RS0100335	HesA/MoeB/ThiF family protein	-0.00521527	0.991806	5.71717	3.56576	3.14473	4.27427	4.87921	5.07735
UYE_RS0100340	nitrogenase-stabilizing/protective protein NifW	0.309083	0.759946	1.01506	1.20235	2.18181	3.0353	1.00526	2.41867
UYE_RS0100345	hypothetical protein	0.065541	0.957561	1.00384	1.1477	1.94866	2.08218	1.24388	1.46586
UYE_RS0100350	NifX-associated nitrogen fixation protein	0.228008	0.793747	0.765723	0.95884	0.610498	1.25839	1.11342	0.7654
UYE_RS0100355	nitrogen fixation protein NifX	-0.084334	0.941907	1.07233	0.95223	0.850762	1.42994	0.684848	0.794452
UYE_RS0100360	nitrogenase iron-molybdenum cofactor biosynthesis protein NifN	0.221714	0.534488	1.92038	1.76536	1.63134	1.9758	2.48655	2.83823
UYE_RS0100365	nitrogenase iron-molybdenum cofactor biosynthesis protein NifE	0.140674	0.805394	0.789278	0.673318	0.562676	0.812848	0.820961	0.955373
UYE_RS0100370	Mo-dependent nitrogenase C-terminal domain-containing protein	-0.579091	0.460213	0.6668	0.701373	0.855923	0.243659	0.651557	0.783827
UYE_RS0100375	nitrogenase molybdenum-iron protein subunit beta	0.490256	0.455463	1.28276	0.780826	1.24812	0.879458	1.93558	3.106
UYE_RS0100380	site-specific integrase	0.392196	0.240486	1.14125	1.06098	1.08993	1.59824	1.66478	1.76788
UYE_RS0100385	hypothetical protein	1.55865	0.0200467	0.382117	0.987648	0.697193	0.71606	6.04352	5.92326
UYE_RS0100390	Uma2 family endonuclease	0.665318	0.0547307	6.19247	7.78637	7.13554	13.572	12.4806	13.6777
UYE_RS0100400	DUF5677 domain-containing protein	-0.810005	0.0120434	2.46766	2.65708	3.10007	1.71643	1.64112	1.87797
UYE_RS0100405	hypothetical protein	-0.0754899	0.947876	0.844969	0.757483	0.910999	1.0721	1.05552	0.483733
UYE_RS0100415	hypothetical protein	0.26721	0.789314	0.287101	0.433407	0.200288	0.19428	0.506526	0.743278
UYE_RS0100420	hypothetical protein	0.786425	0.210093	0.538813	0.787153	0.636119	0.694166	2.02498	1.87055
UYE_RS0100425	nitrogenase molybdenum-iron protein alpha chain	-0.018401	0.981687	0.576115	0.350687	0.276314	0.335032	0.452017	0.617264
UYE_RS0100430	nitrogenase iron protein	-0.176143	0.66175	8.67092	6.41188	6.23234	6.73685	7.09228	7.80346
UYE_RS0100435	hypothetical protein	-0.32385	0.570476	7.2479	5.49786	3.95429	4.76315	4.9182	5.36398
UYE_RS0100440	Fe-S cluster assembly protein NifU	0.249999	0.778251	0.862213	0.500981	0.328091	0.427647	0.997281	1.06948
UYE_RS0100445	cysteine desulfurase NifS	0.291575	0.681907	0.655973	0.61457	0.52726	0.55728	0.711229	1.4518
UYE_RS0100450	4Fe-4S binding protein	0.629288	0.192674	1.40205	1.2662	1.6361	1.86302	3.63257	2.72903
UYE_RS0100455	nitrogenase cofactor biosynthesis protein NifB	-0.0348634	0.951896	2.08141	1.7164	2.18846	1.7495	2.3796	2.74165
UYE_RS0100470	heavy metal translocating P-type ATPase	-0.3143	0.388898	41.7827	31.0855	33.4376	33.4941	31.7123	31.4592
UYE_RS0100475	FHA domain-containing protein	0.0837743	0.812964	22.2339	19.2773	20.1678	22.9536	25.1415	27.7712
UYE_RS0100480	hypothetical protein	0.285765	0.338397	24.0528	21.953	23.2104	31.4808	31.7145	34.7683
UYE_RS0100485	TIGR01777 family oxidoreductase	0.0967356	0.765912	74.4902	61.4321	65.0414	75.4675	83.7633	89.9095
UYE_RS0100490	hypothetical protein	0.0379933	0.934069	111.702	105.881	97.2527	116.812	123.217	134.818
UYE_RS0100495	hypothetical protein	0.100177	0.775069	356.101	323.103	315.07	384.139	418.481	433.027
UYE_RS0100500	iron-sulfur cluster assembly accessory protein	0.406574	0.34962	325.481	263.634	251.043	494.731	394.416	393.44
UYE_RS0100505	hypothetical protein	-0.251931	0.519082	29.34	24.8133	23.7347	17.1075	27.5395	32.3112
UYE_RS0100510	CopG family transcriptional regulator	0.523265	0.376198	39.8567	26.9327	25.8685	24.1356	65.8901	77.7271
UYE_RS0100515	9,9'-di-cis-zeta-carotene desaturase	-0.101309	0.889761	56.3667	39.0778	38.9158	57.5992	40.4727	41.2284
UYE_RS0100520	SRPBCC family protein	-0.0136737	0.981687	72.3237	52.1935	52.9498	74.5303	59.8995	64.4436
UYE_RS0100525	2Fe-2S iron-sulfur cluster binding domain-containing protein	-0.0165261	0.971301	82.8439	63.9226	62.3217	69.1746	86.7725	83.3521
UYE_RS0100530	cobyric acid synthase CobQ	0.0812157	0.878753	36.2648	23.0854	23.0119	25.715	37.3413	38.5536
UYE_RS0100540	hypothetical protein	-0.0350622	0.951214	10.1895	8.38508	8.12821	9.73183	9.58372	10.6042
UYE_RS0100545	peroxiredoxin	-0.0729387	0.917593	434.431	458.524	434.48	561.915	449.507	418.638
UYE_RS0100550	hypothetical protein	0.341261	0.485401	173.123	166.873	175.419	296.845	226.802	229.634
UYE_RS0100555	ABC transporter permease	0.0185717	0.976586	74.8176	73.0511	71.6697	92.6429	80.0103	81.9749
UYE_RS0100560	daunorubicin resistance protein DrrA family ABC transporter ATP-binding protein	0.0379674	0.937508	51.0431	52.5844	51.798	57.771	63.2414	64.4086
UYE_RS0100565	DUF4351 domain-containing protein	-0.138969	0.771564	12.7832	12.6547	10.198	12.0598	12.834	12.287
UYE_RS0100570	HAMP domain-containing protein	-0.249645	0.504929	25.5066	19.3743	18.6346	19.5289	21.7916	19.5552
UYE_RS0100580	protein-glutamate O-methyltransferase CheR	0.0206023	0.961023	13.0782	11.9182	11.7933	12.56	14.6814	16.2421
UYE_RS0100585	chemotaxis protein CheB	0.0398374	0.951214	17.5953	19.154	19.0597	15.1772	26.6601	26.5555
UYE_RS0100590	response regulator	0.0775288	0.843154	41.4378	33.9	40.6048	36.3476	53.7874	53.5201
UYE_RS0100595	alanine dehydrogenase	0.134565	0.590033	134.488	112.646	120.318	130.679	161.941	178.627
UYE_RS0100605	hypothetical protein	0.0149043	0.975317	253.372	200.043	195.735	189.271	280.445	300.151
UYE_RS0100610	WD40 repeat domain-containing protein	0.064883	0.925927	19.9925	13.0732	14.741	11.8331	20.7354	26.9541
UYE_RS0100615	aldo/keto reductase	0.543773	0.182932	5.18943	4.86143	4.9293	6.16774	7.29644	13.2473
UYE_RS0100620	superoxide dismutase	-0.245342	0.489473	155.153	108.392	117.875	115.717	129.734	121.538
UYE_RS0100625	16S rRNA (guanine(527)-N(7))-methyltransferase RsmG	-0.241782	0.467243	39.2795	26.7307	30.6096	24.5258	34.8791	35.3367
UYE_RS0100630	glycosyltransferase family 39 protein	-0.0955005	0.837425	21.3384	13.3402	15.4152	15.8811	17.9029	20.1408
UYE_RS0100635	LptF/LptG family permease	-0.106249	0.836608	20.0709	16.2545	17.5606	12.6729	21.2906	25.2786
UYE_RS0100645	glycosyltransferase family 39 protein	0.0653846	0.892592	14.3738	9.46265	10.4191	12.6354	13.153	15.5466
UYE_RS0100650	lipid-A-disaccharide synthase-related protein	-0.593141	0.096359	49.361	28.8758	31.0315	26.8567	24.7736	28.9493
UYE_RS0100655	ABC transporter ATP-binding protein/permease	-0.64579	0.0865854	76.2605	39.505	43.4037	34.8998	39.0697	38.5815
UYE_RS0100660	NUDIX domain-containing protein	-0.44827	0.179082	40.2681	25.8631	25.7335	23.2086	25.8994	27.21
UYE_RS0100665	NUDIX hydrolase	-0.122426	0.729268	30.803	27.5219	28.1874	23.5083	32.9166	36.9653
UYE_RS0100670	DUF3531 family protein	0.0272231	0.947876	61.6635	54.7913	54.0973	59.9597	69.3126	72.6003
UYE_RS0100675	tetratricopeptide repeat protein	-0.0449802	0.926344	79.7052	55.2332	55.4689	62.3018	71.0071	79.7694
UYE_RS0100680	energy-coupling factor ABC transporter ATP-binding protein	-0.394489	0.227169	39.7063	40.2286	36.2606	23.636	36.9665	43.3655
UYE_RS0100685	phycocyanobilin:ferredoxin oxidoreductase	-0.0454161	0.955359	172.386	135.578	126.404	186.088	154.675	132.209
UYE_RS0100695	HlyD family efflux transporter periplasmic adaptor subunit	0.143949	0.829812	3.98335	3.47595	4.05642	2.72039	5.86401	6.84634
UYE_RS0100700	ABC transporter permease DevC	0.190979	0.753856	1.31683	1.07119	1.53457	1.18475	2.25422	1.91609
UYE_RS0100705	DevA family ABC transporter ATP-binding protein	0.2492	0.641894	7.48217	7.04345	7.13563	5.97172	12.8462	12.3239
UYE_RS0100710	hypothetical protein	0.41385	0.536924	4.56649	3.71891	4.36183	2.83325	8.65964	9.7731
UYE_RS0100715	photosystem II manganese-stabilizing polypeptide	0.030815	0.965093	1615.74	1114.94	1219.5	1662.23	1543.1	1368.64
UYE_RS0100720	hypothetical protein	-0.0905597	0.913095	26.6968	13.6392	10.6219	17.1258	17.5397	19.3277
UYE_RS0100725	FtsQ-type POTRA domain-containing protein	0.169499	0.821482	63.5572	51.1728	56.4535	34.7019	90.6313	110.325
UYE_RS0100730	hypothetical protein	-0.098602	0.845555	106.062	75.9758	82.9893	64.4841	105.288	121.478
UYE_RS0100735	cell division protein FtsZ	-0.0412551	0.949823	226.693	130.024	140.163	148.124	193.772	216.228
UYE_RS0100745	glutathione synthase	-0.0181194	0.968052	73.6049	55.288	58.647	65.6714	72.9224	74.8414
UYE_RS0100750	glutaredoxin 3	0.403612	0.14652	30.2781	24.174	25.4991	37.8484	36.9433	48.7764
UYE_RS0100755	hypothetical protein	0.581134	0.585849	44.1252	7.42528	8.58629	6.41569	92.7095	67.9125
UYE_RS0100760	GTPase HflX	-0.353175	0.314498	192.79	164.991	148.465	154.077	150.94	144.142
UYE_RS0100765	Uma2 family endonuclease	0.11221	0.761706	17.1732	16.6719	15.7303	17.5994	23.0913	21.9589
UYE_RS0100770	type II toxin-antitoxin system HicB family antitoxin	0.180095	0.587465	38.6077	34.718	37.4001	45.5237	47.7265	52.3204
UYE_RS0100775	hypothetical protein	-0.0197223	0.976956	10.6874	13.2346	12.8146	10.7634	13.7677	18.4905
UYE_RS0100780	7,8-didemethyl-8-hydroxy-5-deazariboflavin synthase subunit CofG	-0.129209	0.764015	14.7828	10.9595	11.2806	10.0005	12.9692	16.6376
UYE_RS0100785	hypothetical protein	-0.0992603	0.811917	34.7141	27.2461	33.5024	27.0195	33.9428	43.4742
UYE_RS0100790	M48 family metallopeptidase	0.0676355	0.891273	51.6799	45.2025	46.2136	39.8053	68.1029	69.8474
UYE_RS0100795	ATP-dependent DNA helicase	-0.114769	0.844334	59.0686	52.3492	54.9931	35.2235	68.5199	79.1713
UYE_RS0100800	DUF2839 domain-containing protein	0.112606	0.862994	210.922	184.87	175.669	279.559	226.742	195.005
UYE_RS0100805	DUF1815 family protein	0.497738	0.313899	127.958	131.489	131.926	114.828	258.891	315.54
UYE_RS0100810	CHAT domain-containing protein	0.168225	0.810853	37.2047	37.2309	38.8074	25.1999	58.6317	71.9207
UYE_RS0100815	acyl-CoA thioesterase	0.583914	0.236539	3.56144	2.2699	3.60502	3.57958	5.18876	8.83179
UYE_RS0100825	hypothetical protein	-0.0492698	0.955845	5.13703	7.57483	7.97124	5.26304	8.01415	10.6824
UYE_RS0100830	META domain-containing protein	-0.23012	0.590865	45.8676	47.9681	41.4278	30.3944	49.9056	56.0056
UYE_RS0100835	1-deoxy-D-xylulose-5-phosphate reductoisomerase	0.221222	0.592973	60.2677	43.5627	47.6538	69.3731	67.3772	65.9664
UYE_RS0100840	glycosyltransferase family 39 protein	-0.0171088	0.972616	24.6955	18.6989	16.8063	19.2882	23.3869	26.4399
UYE_RS0100845	DUF2079 domain-containing protein	-0.38566	0.299951	10.5122	6.75869	6.82032	5.12634	7.84406	8.32398
UYE_RS0100850	DUF2079 domain-containing protein	-0.145619	0.650568	11.2386	10.0025	10.9902	8.85313	11.8159	13.5046
UYE_RS0100855	glycosyltransferase family 39 protein	-0.345442	0.308911	5.74319	5.3806	7.01047	4.91169	5.8762	5.64439
UYE_RS0100860	hypothetical protein	-0.0744402	0.906406	7.26874	6.57783	7.15553	4.74794	8.26168	10.8077
UYE_RS0100865	polysaccharide deacetylase family protein	-0.685743	0.162386	35.0232	32.8465	29.4072	10.4219	28.604	30.4927
UYE_RS0100870	glutamate synthase subunit alpha	-0.266228	0.586311	255.251	148.038	149.484	126.239	196.677	206.555
UYE_RS0100875	phosphodiester glycosidase family protein	-0.359907	0.384869	73.2413	39.7805	45.0691	36.7405	49.251	54.6698
UYE_RS0100880	phosphomannose isomerase type II C-terminal cupin domain	0.147331	0.80296	126.248	66.4236	70.8405	95.6687	123.144	117.975
UYE_RS0100885	iron-sulfur cluster assembly accessory protein	-0.0720674	0.925065	99.8852	55.7776	57.9951	47.8342	92.5382	97.5953
UYE_RS0100890	30S ribosomal protein S12	-0.544068	0.187	1939.72	1056.98	976.742	836.64	1046.02	1176.32
UYE_RS0100895	30S ribosomal protein S7	-0.583931	0.152122	1955.63	1040.87	1042.88	737.22	1122.13	1179.76
UYE_RS0100900	elongation factor G	-0.46396	0.126419	2321.44	1486.24	1506.36	1246.61	1526.23	1622.09
UYE_RS0100905	elongation factor Tu	-0.414236	0.184825	3490.57	2316.49	2242.96	2004.73	2385.89	2501.25
UYE_RS0100910	30S ribosomal protein S10	-0.900134	0.00521549	828.262	453.167	452.897	294.73	356.253	376.333
UYE_RS0100915	LON peptidase substrate-binding domain-containing protein	0.135818	0.622382	212.803	193.384	191.931	206.488	274.903	289.4
UYE_RS0100920	prephenate dehydratase	0.0562302	0.925809	28.2705	25.2779	25.7169	20.7539	33.936	43.7566
UYE_RS0100925	DUF1997 domain-containing protein	-0.236336	0.496007	50.8707	56.3947	53.0442	48.6972	52.3594	56.6299
UYE_RS0100930	ribonuclease HII	-0.313583	0.355627	92.4084	61.9566	66.5518	50.4436	75.6162	80.0802
UYE_RS0100935	Rne/Rng family ribonuclease	-0.247526	0.586053	234.592	137.275	144.131	127.858	180.603	191.498
UYE_RS0100940	TIGR03960 family B12-binding radical SAM protein	-0.275726	0.560959	114.351	74.2434	78.0258	88.4811	78.5659	79.7658
UYE_RS0100945	STAS domain-containing protein	-0.103509	0.787677	164.084	130.654	136.574	132.21	177.746	154.532
UYE_RS0100950	hypothetical protein	1.1384	0.0107379	37.1774	43.4632	31.4621	139.069	82.1878	84.5588
UYE_RS0100955	hypothetical protein	0.220233	0.676092	13.5011	13.32	15.5522	12.2042	21.9263	25.5011
UYE_RS0100960	ATP-dependent Clp protease adapter ClpS	0.55011	0.0794682	36.89	30.4532	27.4423	55.6172	52.713	52.9896
UYE_RS0100965	CPBP family intramembrane metalloprotease	-0.161978	0.634001	16.5424	11.9233	14.2271	11.8334	15.4674	17.1103
UYE_RS0100970	WG repeat-containing protein	-0.203438	0.542662	23.3357	15.9679	19.6755	16.2292	21.2494	21.8059
UYE_RS0100975	pentapeptide repeat-containing protein	-0.135648	0.872013	26.5425	14.8691	14.8899	24.9786	15.8328	14.9151
UYE_RS0100980	metal-dependent phosphohydrolase	0.00795251	0.987924	48.8834	32.1971	38.6592	50.0258	44.0617	42.1454
UYE_RS0100985	B12-binding domain-containing radical SAM protein	0.0557749	0.921419	51.7091	51.2691	48.836	63.3772	59.7244	58.3902
UYE_RS0100995	DUF1830 domain-containing protein	0.291872	0.453662	79.2048	80.6633	76.5166	111.064	123.099	102.147
UYE_RS0101000	DUF4079 domain-containing protein	-0.241329	0.529198	34.4874	23.6242	24.0593	23.6131	29.2796	26.647
UYE_RS0101005	ribbon-helix-helix domain-containing protein	0.169723	0.700221	155.868	122.779	142.436	183.403	190.548	170.569
UYE_RS0101010	type II toxin-antitoxin system PemK/MazF family toxin	0.0615609	0.872013	110.728	94.3589	117.455	110.957	135.327	146.736
UYE_RS0101015	hypothetical protein	0.330434	0.527292	19.5446	12.6473	17.1569	14.5252	26.1358	34.4595
UYE_RS0101020	ATP-binding cassette domain-containing protein	-0.125002	0.74775	51.5228	52.5948	55.1801	45.0053	64.2511	62.0317
UYE_RS0101025	response regulator transcription factor	-0.0370814	0.915098	83.7945	70.8524	77.5517	75.2253	93.4591	94.4644
UYE_RS0101030	hypothetical protein	0.371444	0.168336	282.991	312.931	303.903	374.613	473.854	531.524
UYE_RS0101035	Grx4 family monothiol glutaredoxin	0.0928468	0.871644	436.878	387.315	336.366	517.587	449.446	448.357
UYE_RS0101040	BolA family transcriptional regulator	-0.0861999	0.903372	372.462	267.097	252.865	374.155	283.663	282.663
UYE_RS0101045	hypothetical protein	0.108726	0.8833	210.167	135.794	138.809	243.863	169.998	173.759
UYE_RS0101050	S8 family serine peptidase	-0.253248	0.511913	24.6577	20.2416	19.8487	21.3696	19.2004	21.1979
UYE_RS0101055	1-acyl-sn-glycerol-3-phosphate acyltransferase	-0.383935	0.384608	66.8997	56.3805	54.8435	58.9502	45.6423	47.4925
UYE_RS0101060	tRNA adenosine(34) deaminase TadA	-0.0848497	0.849631	16.0668	14.7158	17.2497	15.6366	15.9166	21.1445
UYE_RS0101065	glutaredoxin 3	0.161456	0.726739	24.5957	18.5729	20.6366	28.1427	26.388	27.3263
UYE_RS0101070	class II fructose-bisphosphatase	-0.00611824	0.993188	943.343	575.26	542.883	1113.48	604.69	516.701
UYE_RS0101075	glutamyl-tRNA reductase	-0.045474	0.958571	274.819	206.843	218.751	327.628	227.395	199.243
UYE_RS0101080	UPF0182 family protein	-0.0418484	0.952796	30.3053	23.838	28.874	34.3199	28.9038	28.1431
UYE_RS0101085	hypothetical protein	-0.292247	0.405617	42.4548	37.2252	37.1111	36.0844	38.6915	33.8783
UYE_RS0101090	chemotaxis protein CheB	-0.40283	0.252978	61.0574	70.9108	54.7464	39.9647	62.2023	63.1792
UYE_RS0101095	Crp/Fnr family transcriptional regulator	-0.228122	0.544909	33.8794	28.384	29.8374	29.9009	31.2747	28.4915
UYE_RS0101100	HEAT repeat domain-containing protein	-0.246002	0.546869	71.871	61.3908	61.4688	64.0615	65.3267	57.1013
UYE_RS0101105	CBS domain-containing protein	-0.10693	0.822477	115.616	113.622	103.479	113.786	131.978	109.743
UYE_RS0101110	hypothetical protein	0.0569384	0.933955	8.05661	9.79731	10.4874	8.54331	12.461	14.0774
UYE_RS0101115	class II aldolase/adducin family protein	0.270301	0.531799	47.1387	45.997	47.9801	42.816	77.8004	84.1846
UYE_RS0101120	SGNH/GDSL hydrolase family protein	0.458492	0.235618	105.183	103.127	117.013	109.553	210.641	223.691
UYE_RS0101125	S-layer homology domain-containing protein	0.12765	0.837425	171.507	128.747	137.525	106.442	225.138	241.368
UYE_RS0101130	histidine kinase	0.396218	0.436348	83.0421	64.4945	79.4181	63.6985	135.909	166.604
UYE_RS0101135	iron uptake porin	0.448091	0.0967478	43.1606	28.4042	37.5024	48.1002	57.7674	68.7167
UYE_RS0101140	protein kinase	-0.160336	0.737419	16.0209	16.6718	16.1534	17.3568	16.2695	16.416
UYE_RS0101145	serine protease	-0.494644	0.278478	18.2919	28.6342	29.1223	15.4122	21.4031	26.0973
UYE_RS0101150	serine protease	-0.847155	0.0974236	53.3053	116.761	116.827	40.6473	63.1922	74.6917
UYE_RS0101155	COP23 domain-containing protein	-0.672879	0.199017	117.727	243.747	240.958	101.755	152.618	176.62
UYE_RS0101160	serine protease	-0.229178	0.586607	31.4478	40.0557	35.3214	29.2302	38.9975	38.4316
UYE_RS0101165	8-oxo-dGTP diphosphatase MutT	-0.13502	0.720049	13.2345	11.683	11.2704	10.9187	14.1474	13.1504
UYE_RS0101170	DUF760 domain-containing protein	-0.86449	0.273531	77.6997	479.112	273.265	52.9382	189.706	215.505
UYE_RS0101175	RNA polymerase sigma factor, RpoD/SigA family	-0.249019	0.305905	161.276	148.519	138.836	126.326	156.134	155.559
UYE_RS0101180	carbamoyl-phosphate synthase large subunit	-0.122868	0.810853	112.313	68.2554	70.484	80.8358	89.6402	92.5878
UYE_RS0101185	DNA starvation/stationary phase protection protein	0.939575	0.000140547	517.987	399.051	390.553	684.164	1148.93	1196.62
UYE_RS0101190	hypothetical protein	-0.714816	0.115581	34.4975	47.6596	36.8984	31.071	25.7169	22.2197
UYE_RS0101195	(2Fe-2S) ferredoxin domain-containing protein	-0.735264	0.131759	29.5487	45.6051	37.9725	29.9933	22.5008	20.9581
UYE_RS0101200	Crp/Fnr family transcriptional regulator	-0.629181	0.194191	8.61752	6.93122	5.69093	2.91163	4.82918	8.07916
UYE_RS0101205	Crp/Fnr family transcriptional regulator	0.126175	0.838801	9.18637	11.829	10.7064	8.69802	15.6209	17.5302
UYE_RS0101210	response regulator	0.391173	0.290166	5.50983	5.67689	4.88228	5.80858	9.48474	10.0642
UYE_RS0101220	hypothetical protein	0.540523	0.336596	9.62039	5.74587	5.82256	6.07274	15.3742	17.0547
UYE_RS0101225	ATP-binding protein	0.458407	0.412458	8.38469	5.37684	5.19084	5.29453	13.9879	12.698
UYE_RS0101235	RidA family protein	-0.194163	0.809407	71.4115	32.8504	33.8665	54.1037	39.1843	37.7331
UYE_RS0101240	NUDIX hydrolase	-0.268758	0.678685	86.6624	44.7984	48.4574	63.5588	48.7004	51.6325
UYE_RS0101245	4-alpha-glucanotransferase	-0.219123	0.753632	137.243	84.3991	87.2699	121.142	88.9861	80.9387
UYE_RS0101250	DUF4115 domain-containing protein	0.214328	0.686934	39.9289	29.3316	32.5744	27.706	54.6649	59.2211
UYE_RS0101255	rRNA pseudouridine synthase	0.679974	0.245566	15.6164	10.4875	10.8864	9.6351	28.766	38.732
UYE_RS0101265	DUF2993 domain-containing protein	0.055381	0.946226	28.2732	20.5461	23.9965	15.9218	34.3956	40.472
UYE_RS0101270	phosphatidate cytidylyltransferase	-0.480797	0.207917	55.6813	32.1487	33.725	23.9482	36.6002	39.0359
UYE_RS0101275	precorrin-6Y C5,15-methyltransferase subunit CbiT	-0.222388	0.606907	32.9538	22.7035	21.6228	18.7715	26.4174	31.9264
UYE_RS0101280	serine/threonine protein kinase	0.2689	0.628454	9.73184	11.6994	13.2299	10.2306	20.1087	20.4922
UYE_RS0101285	peptidylprolyl isomerase	-0.339976	0.54295	12.1889	13.9289	12.5722	6.37945	13.6665	16.2161
UYE_RS0101290	hypothetical protein	0.0950663	0.860914	247.375	226.986	218.022	182.182	331.632	370.242
UYE_RS0101295	translation initiation factor IF-2	-0.334807	0.398051	1225.02	759.822	742.58	762.785	835.126	848.773
UYE_RS0101300	YlxR family protein	-0.601196	0.0366496	437.088	281.351	284.651	194.585	273.611	287.981
UYE_RS0101305	transcription termination factor NusA	-0.566205	0.211237	185.509	98.3374	100.589	62.1684	105.957	126.438
UYE_RS0101310	ribosome maturation factor RimP	-0.27069	0.69335	338.025	190.609	209.441	118.027	269.131	326.204
UYE_RS0101315	hypothetical protein	-0.0982437	0.86097	17.8299	16.9891	17.4106	11.8403	20.9049	25.3835
UYE_RS0101320	peptidoglycan-binding protein	0.152739	0.810232	367.302	255.831	283.692	457.144	324.506	361.306
UYE_RS0101325	hypothetical protein	-0.0157706	0.975044	115.165	89.4924	98.1774	113.265	114.516	115.823
UYE_RS0101330	serine/threonine protein kinase	-0.031623	0.954726	27.9478	26.5658	26.0808	21.5912	33.6229	38.1715
UYE_RS0101340	DUF3365 domain-containing protein	-0.0995771	0.898205	112.626	144.626	145.215	78.0349	164.346	211.276
UYE_RS0101345	serine/threonine protein kinase	0.153141	0.808396	122.187	139.152	143.997	103.604	200.6	243.461
UYE_RS0101350	PhnD/SsuA/transferrin family substrate-binding protein	-0.137646	0.692392	53.7611	50.2297	56.3082	51.5081	58.265	58.9601
UYE_RS0101355	ATP-binding cassette domain-containing protein	-0.839512	0.0913574	20.2103	41.9162	36.3804	12.8797	22.3991	26.9636
UYE_RS0101360	hypothetical protein	-0.749744	0.0813149	18.7607	28.1628	29.6796	11.2458	20.2233	20.8532
UYE_RS0101365	Uma2 family endonuclease	-0.0845129	0.797234	42.9123	38.5496	42.7713	38.5283	48.8667	49.0949
UYE_RS0101370	DNA repair protein RadA	-0.233278	0.305696	25.4035	22.8885	22.2159	19.4256	23.8485	26.6267
UYE_RS0101375	response regulator transcription factor	-0.156834	0.70003	553.285	503.772	485.084	521.834	551.823	512.892
UYE_RS0101380	cofactor assembly of complex C subunit B	-0.512306	0.00808975	111.669	100.284	93.7671	71.3676	88.7402	87.4547
UYE_RS0101385	DUF456 family protein	-0.375596	0.165809	48.1827	35.3541	35.1205	27.9642	38.5934	39.233
UYE_RS0101390	ABC transporter ATP-binding protein	-0.0206641	0.968052	34.5341	22.9584	25.4422	28.4732	30.8027	34.8751
UYE_RS0101395	FAD-dependent oxidoreductase	-0.0258322	0.969098	16.1877	20.9103	19.7783	15.0113	25.4341	26.2408
UYE_RS0101400	single-stranded DNA-binding protein	0.536963	0.121138	122.709	82.2866	81.9037	111.918	195.666	189.701
UYE_RS0101405	ABC transporter ATP-binding protein	0.317674	0.147752	35.8048	31.1233	30.9972	37.3212	51.2698	55.094
UYE_RS0101410	DUF2283 domain-containing protein	0.303942	0.263348	62.097	48.3346	60.9757	65.4956	90.6408	92.6003
UYE_RS0101415	DUF4258 domain-containing protein	0.250422	0.496713	26.7961	21.1391	27.2459	32.741	36.7523	34.1004
UYE_RS0101425	trypsin-like serine protease	-0.220222	0.546869	80.016	60.8325	56.7142	59.9943	68.8913	65.304
UYE_RS0101430	GAF domain-containing protein	0.166208	0.83172	9.88813	7.62238	7.01413	4.91302	15.0477	13.5178
UYE_RS0101435	16S rRNA (cytosine(1402)-N(4))-methyltransferase RsmH	0.239992	0.614491	3.65389	2.8102	3.61451	3.44394	4.25042	6.51335
UYE_RS0101440	NAD(P)H-quinone oxidoreductase subunit H	0.0335006	0.968861	389.207	314.678	299.322	503.618	328.161	317.204
UYE_RS0101445	caspase family protein	0.145171	0.77429	51.694	44.8232	47.0842	65.6194	60.486	55.8804
UYE_RS0101450	sulfate adenylyltransferase	0.271479	0.660198	263.507	250.412	244.848	444.509	318.123	285.103
UYE_RS0101455	PEP-CTERM sorting domain-containing protein	0.866389	0.137366	8.68298	6.48812	8.10538	6.21768	23.554	27.679
UYE_RS0101465	VWA domain-containing protein	-0.0968383	0.836579	272.896	289.41	272.008	216.095	341.5	365.931
UYE_RS0101470	protein phosphatase 2C domain-containing protein	-0.225072	0.367373	257.773	251.812	238.54	204.346	260.371	283.329
UYE_RS0101475	tetratricopeptide repeat protein	0.118521	0.822773	288.673	229.604	252.075	345.291	317.682	292.414
UYE_RS0101480	glucose-1-phosphate cytidylyltransferase	0.353095	0.376198	273.565	224.33	237.472	230.181	446.6	451.994
UYE_RS0101485	L-2-hydroxyglutarate oxidase	-0.00739668	0.990156	303.89	251.179	269.36	169.5	402.419	409.853
UYE_RS0101490	SDR family oxidoreductase	-0.0566393	0.936084	471.21	339.354	360.992	256.834	537.534	538.206
UYE_RS0101495	glycosyltransferase family 2 protein	0.0134208	0.985576	87.2088	74.9019	88.375	42.5003	131.184	132.65
UYE_RS0101500	dTDP-4-dehydrorhamnose 3,5-epimerase	-0.201228	0.717919	255.338	224.455	232.257	140.284	306.777	284.62
UYE_RS0101505	Gfo/Idh/MocA family oxidoreductase	-0.243494	0.633304	366.084	247.044	251.392	175.187	337.442	340.052
UYE_RS0101510	glycosyltransferase	-0.075916	0.926344	34.0219	22.5301	22.7322	14.7345	33.6712	41.049
UYE_RS0101515	hypothetical protein	0.0870978	0.872013	43.5368	32.534	32.738	29.3779	51.44	56.1804
UYE_RS0101520	glycosyltransferase	0.0884029	0.885952	53.2828	44.9454	44.8252	35.3666	67.372	79.4657
UYE_RS0101525	polysaccharide biosynthesis tyrosine autokinase	0.134963	0.794957	86.4056	74.6878	74.3915	63.5419	118.181	127.118
UYE_RS0101530	sugar transferase	0.730448	0.2774	65.9038	62.644	67.8078	39.7201	182.97	225.194
UYE_RS0101535	ABC transporter ATP-binding protein/permease	-0.10704	0.880632	34.3269	30.6266	31.6538	17.8827	42.1595	47.2569
UYE_RS0101540	glycosyltransferase family 8 protein	0.0225685	0.979563	17.3184	14.1167	16.32	8.43504	23.5271	26.8252
UYE_RS0101545	glycosyltransferase	0.504447	0.52714	37.959	33.1284	35.3457	17.1518	81.6394	102.228
UYE_RS0101550	glycosyltransferase family 4 protein	0.313212	0.685923	29.9595	23.0272	27.4161	15.2163	51.5943	58.4768
UYE_RS0101555	glycosyltransferase	0.588097	0.433356	32.4629	28.6925	31.586	16.2236	70.6622	101.864
UYE_RS0101560	glycosyltransferase	0.535739	0.54295	34.6947	31.569	35.4999	12.5638	75.0913	118.209
UYE_RS0101565	glycosyltransferase family 4 protein	0.347874	0.715829	44.4604	37.7971	41.0223	15.4845	78.719	112.164
UYE_RS0101570	NAD-dependent epimerase/dehydratase family protein	-0.0475666	0.946226	67.8771	50.0936	51.4173	38.9883	74.3051	80.6622
UYE_RS0101575	hypothetical protein	0.0185411	0.981814	32.4046	26.3425	27.2047	13.3741	42.0533	50.5564
UYE_RS0101580	glycosyltransferase family 2 protein	0.0616182	0.951214	37.7301	29.2313	32.5726	16.4516	50.6606	59.5482
UYE_RS0101585	O-antigen ligase family protein	-0.0221044	0.980106	30.8838	27.9616	29.2451	14.036	44.2422	46.8271
UYE_RS0101590	hypothetical protein	0.222374	0.715829	26.3429	18.5373	23.0898	17.2365	39.0836	39.2731
UYE_RS0101595	glucokinase	0.17909	0.545	57.2736	44.1804	45.8957	58.2467	64.8652	70.2902
UYE_RS0101600	histidine phosphatase family protein	0.438629	0.0869532	33.0529	24.2708	26.6757	33.387	49.7486	51.3263
UYE_RS0101605	GNAT family N-acetyltransferase	0.241573	0.668341	13.5089	7.95212	10.0894	9.15487	15.6508	19.8914
UYE_RS0101610	Uma2 family endonuclease	0.154555	0.78995	17.3749	10.0642	13.6735	11.7421	19.1744	23.3868
UYE_RS0101615	ABC transporter ATP-binding protein	-0.314392	0.546468	16.1646	13.1638	13.6849	7.45477	14.9508	18.4148
UYE_RS0101620	YceD family protein	-0.467075	0.0890787	154.951	167.453	138.636	100.022	143.459	145.516
UYE_RS0101625	hypothetical protein	-0.433985	0.0453818	484.774	378.179	382.564	312.723	376.456	370.604
UYE_RS0101630	membrane protein insertase YidC	-0.489896	0.0170216	592.906	497.702	462.061	366.551	456.22	451.781
UYE_RS0101640	PH domain-containing protein	-0.16529	0.708021	1027.21	733.917	684.053	787.972	831.201	873.185
UYE_RS0101645	ribonuclease P protein component	-0.203456	0.68543	621.213	375.637	364.158	420.804	438.07	483.138
UYE_RS0101650	DUF2808 domain-containing protein	0.214297	0.714445	253.914	176.969	158.897	293.888	238.32	248.304
UYE_RS0101655	Re/Si-specific NAD(P)(+) transhydrogenase subunit alpha	-0.628462	0.0551163	235.89	152.263	154.128	92.1407	156.058	153.353
UYE_RS0101660	NAD(P) transhydrogenase subunit alpha	-0.588747	0.0769832	349.15	256.001	251.278	142.632	267.118	247.094
UYE_RS0101665	NAD(P)(+) transhydrogenase (Re/Si-specific) subunit beta	-0.577981	0.0753383	284.202	194.183	180.043	119.661	195.547	190.696
UYE_RS0101670	DUF3800 domain-containing protein	0.0176271	0.971466	52.807	42.6948	46.1448	40.7711	56.5396	71.8605
UYE_RS0101675	GAF domain-containing protein	0.201127	0.729268	12.4986	10.0786	10.2842	8.39908	17.1896	20.0031
UYE_RS0101680	peptidylprolyl isomerase	-0.22354	0.586053	895.92	762.284	731.734	796.684	800.892	731.05
UYE_RS0101685	bifunctional ADP-dependent NAD(P)H-hydrate dehydratase/NAD(P)H-hydrate epimerase	0.167672	0.576455	15.47	13.5386	12.8861	14.5929	18.951	21.7592
UYE_RS0101690	hypothetical protein	0.590315	0.00776378	8.61119	7.5094	6.63225	11.675	14.1316	14.4223
UYE_RS0101695	tRNA 2-thiouridine(34) synthase MnmA	-0.0828102	0.936346	23.8525	18.5973	17.864	8.08424	24.569	36.1943
UYE_RS0101705	phenylalanine--tRNA ligase subunit beta	-0.699847	0.0114504	178.798	120.425	117.674	92.6927	94.7641	100.519
UYE_RS0101710	YciI family protein	-0.621349	0.00772368	160.179	116.365	116.599	88.7358	93.9559	108.5
UYE_RS0101715	hypothetical protein	0.781576	0.0850916	205.972	158.562	150.233	177.974	408.212	538.727
UYE_RS0101720	cobalt-precorrin-6A reductase	0.660563	0.156787	82.7185	61.437	65.5726	67.5458	149.338	199.375
UYE_RS0101725	hypothetical protein	0.347726	0.446493	65.2931	44.5539	41.3395	78.8992	64.5041	78.5106
UYE_RS0101730	mannose-1-phosphate guanyltransferase	0.31114	0.646717	80.9743	72.4347	73.6138	148.029	89.757	83.7772
UYE_RS0101735	S-methyl-5'-thioadenosine phosphorylase	-0.242493	0.746422	192.562	126.378	120.199	180.718	113.6	108.214
UYE_RS0101740	DUF1349 domain-containing protein	0.0874397	0.888682	45.8074	37.8742	37.8103	56.0152	46.3703	44.3641
UYE_RS0101745	peptidoglycan-binding protein	-0.333796	0.0784034	43.7521	36.6605	39.6062	31.1779	39.0407	40.2731
UYE_RS0101750	GAF domain-containing protein	0.220501	0.376341	18.1457	14.4888	17.3712	18.9564	23.9126	25.2012
UYE_RS0101755	glycolate oxidase subunit GlcD	0.172486	0.729268	17.1322	12.0041	11.7813	18.2169	17.3551	17.2238
UYE_RS0101760	TetR/AcrR family transcriptional regulator C-terminal domain-containing protein	0.218067	0.601169	9.08489	9.95411	8.30875	9.58706	13.7579	14.419
UYE_RS0101765	hypothetical protein	0.404416	0.111566	13.0655	11.7397	10.287	16.244	18.6159	19.4117
UYE_RS0101770	TetR/AcrR family transcriptional regulator	-0.557078	0.0190517	33.8883	34.2527	37.9884	22.2527	31.0398	30.524
UYE_RS0101775	ABC exporter membrane fusion protein	-0.764293	0.0253228	15.9105	20.9527	21.7201	9.27727	15.5095	15.0319
UYE_RS0101780	DUF2834 domain-containing protein	-1.18691	0.0234421	9.69622	16.3821	17.4401	2.8717	7.01587	10.5817
UYE_RS0101785	hypothetical protein	-0.708041	0.256223	10.5056	23.0834	19.1499	5.76183	14.0564	16.7172
UYE_RS0101790	GNAT family N-acetyltransferase	-0.907297	0.0884959	5.25775	11.3173	10.0088	2.89552	6.1202	6.75113
UYE_RS0101795	ABC transporter permease DevC	-1.14243	0.0140904	4.92005	8.77532	8.42249	1.88883	4.62151	4.46859
UYE_RS0101800	DevA family ABC transporter ATP-binding protein	-0.856258	0.028845	4.89454	7.56057	7.62951	3.95224	4.24892	4.12505
UYE_RS0101805	Uma2 family endonuclease	-0.081765	0.881989	10.5043	13.1655	12.3479	12.271	13.9417	13.3318
UYE_RS0101810	GDSL-type esterase/lipase family protein	-0.120378	0.844228	5.97748	7.78441	7.33925	5.35088	9.59565	8.00645
UYE_RS0101815	tRNA (adenosine(37)-N6)-dimethylallyltransferase MiaA	0.0975483	0.862673	15.5768	12.1234	13.7708	11.5123	16.8016	24.6226
UYE_RS0101820	DNA topoisomerase (ATP-hydrolyzing) subunit B	0.113305	0.781081	213.363	162.349	148.95	190.136	238.282	229.605
UYE_RS0101830	RNA polymerase sigma factor RpoD	0.0933741	0.873962	809.024	592.794	569.804	878.848	760.68	753.187
UYE_RS0101835	high light inducible protein	0.595858	0.24123	41.4998	52.3534	57.63	51.7384	93.7248	145.735
UYE_RS0101840	hypothetical protein	0.239271	0.814021	1.37628	0.79489	2.45613	1.36449	1.56374	3.96392
UYE_RS0101845	hypothetical protein	0.393542	0.264535	15.8678	17.3365	19.6318	19.7427	31.1995	32.4298
UYE_RS0101850	DNA gyrase subunit A	0.170456	0.726739	46.3195	28.5638	29.5103	34.1344	49.5222	53.9077
UYE_RS0101855	response regulator	0.201662	0.708167	237.626	132.336	145.906	168.169	265.524	261.152
UYE_RS0101860	tetratricopeptide repeat protein	0.65708	0.0453818	142.608	82.2739	86.4924	174.417	203.655	197.027
UYE_RS0101865	efflux RND transporter periplasmic adaptor subunit	0.681737	0.375883	23.2458	15.9342	20.8015	9.38453	51.1257	74.6721
UYE_RS0101870	ABC transporter permease	0.266138	0.765912	41.4376	33.4685	41.1339	18.0344	71.6133	87.1317
UYE_RS0101875	ABC transporter ATP-binding protein	0.139633	0.87182	31.7356	29.08	30.9678	15.7816	48.2904	61.0351
UYE_RS0101880	Orange carotenoid-binding protein	0.31294	0.504662	23.1101	22.3324	22.4933	20.9492	33.7514	47.7549
UYE_RS0101885	hypothetical protein	0.472783	0.38131	75.7615	50.0883	51.7584	121.877	79.0926	82.5886
UYE_RS0101890	HAD-IA family hydrolase	0.288008	0.394867	36.369	34.6831	35.5625	35.6274	58.1121	61.5843
UYE_RS0101895	tRNA epoxyqueuosine(34) reductase QueG	0.640116	0.0634706	14.0757	9.81038	12.9448	14.4904	25.5464	29.6992
UYE_RS0101900	orange carotenoid protein	1.32457	0.0492938	82.1969	46.5842	117.582	62.0481	373.592	639.505
UYE_RS0101905	nuclear transport factor 2 family protein	0.0344325	0.955845	68.2554	76.8228	79.3846	64.3468	102.932	106.052
UYE_RS0101910	hypothetical protein	0.0943839	0.885952	148.113	196.721	184.219	147.698	282.396	247.996
UYE_RS0101915	hypothetical protein	0.0087312	0.985576	25.7812	28.7212	29.6912	32.6747	31.6657	33.559
UYE_RS0101920	phosphate-starvation-inducible PsiE family protein	0.263052	0.428037	15.9156	10.9085	14.123	17.1678	19.6559	20.2006
UYE_RS0101925	tetratricopeptide repeat protein	0.241979	0.442796	24.7902	21.6944	26.1902	26.4374	38.6499	36.0453
UYE_RS0101930	elongation factor G	1.13101	2.71928e-07	493.685	392.971	539.216	1085.92	1388.52	1244.18
UYE_RS0101935	DUF433 domain-containing protein	0.563218	0.0741647	26.2349	21.539	19.4905	28.3588	38.2106	52.9896
UYE_RS0101940	Uma2 family endonuclease	0.372325	0.244273	16.9753	13.3489	12.2817	15.9387	22.1741	27.4209
UYE_RS0101945	prohibitin family protein	0.303175	0.44838	20.2725	14.0803	14.6312	16.0515	26.5688	29.2393
UYE_RS0101955	S41 family peptidase	0.341005	0.114849	147.244	120.194	126.887	176.832	196.9	206.583
UYE_RS0101960	(E)-4-hydroxy-3-methylbut-2-enyl-diphosphate synthase	-0.0759381	0.873913	289.244	204.584	189.105	215.682	270.923	259.814
UYE_RS0101965	M23 family metallopeptidase	0.200164	0.70949	25.4813	14.1668	14.7551	20.8279	23.3556	28.3489
UYE_RS0101970	trypsin-like peptidase domain-containing protein	-0.0598457	0.903823	84.9912	65.3003	64.4048	56.9227	84.2915	101.006
UYE_RS0101975	DUF760 domain-containing protein	0.0314891	0.951214	218.824	198.958	197.496	175.613	271.835	296.024
UYE_RS0101980	SMC-Scp complex subunit ScpB	0.237872	0.726739	35.598	25.7277	30.7828	21.4808	46.5789	64.8299
UYE_RS0101990	2-C-methyl-D-erythritol 4-phosphate cytidylyltransferase	-0.240638	0.481392	70.8194	51.9506	56.057	53.7796	62.6604	56.638
UYE_RS0101995	glycosyltransferase family 9 protein	-0.116304	0.838801	163.376	111.049	113.559	145.115	134.163	124.284
UYE_RS0102000	hypothetical protein	0.37306	0.264889	12.1974	11.9836	10.7543	14.3683	21.8297	17.1952
UYE_RS0102005	CRR6 family NdhI maturation factor	0.091794	0.808987	19.6503	16.4845	15.2573	18.5492	21.7006	23.4549
UYE_RS0102010	transcriptional repressor	0.0290879	0.951137	68.0633	68.9242	70.1173	64.7607	88.2375	95.9704
UYE_RS0102015	DUF3685 domain-containing protein	-0.0891171	0.784667	21.9069	20.4825	20.1158	18.369	24.6781	25.7517
UYE_RS0102020	NAD(P)/FAD-dependent oxidoreductase	-0.488041	0.0593933	30.1032	21.7803	24.0981	19.7666	20.1727	21.6506
UYE_RS0102025	threonine-phosphate decarboxylase CobD	-0.278601	0.503788	891.173	702.979	693.797	758.985	696.478	673.804
UYE_RS0102030	HU family DNA-binding protein	-0.161942	0.772256	3650.3	3015.79	2900.56	3646.65	3045.04	2942.09
UYE_RS0102035	uroporphyrinogen-III synthase	0.0179469	0.977892	3.57554	2.76626	2.78246	2.42296	4.14171	4.39757
UYE_RS0102040	tetratricopeptide repeat protein	-0.0316875	0.945324	3.46184	3.29995	3.46475	3.21518	3.92432	4.5794
UYE_RS0102045	hypothetical protein	0.339349	0.286144	4.0866	3.57447	3.81332	4.10405	6.11129	7.10301
UYE_RS0102050	hypothetical protein	-0.52454	0.412458	607.743	1049.31	980.459	324.375	802.352	1011.95
UYE_RS0102055	hypothetical protein	0.26487	0.207947	114.575	98.2624	103.241	126.423	148.14	169.382
UYE_RS0102060	filamentous hemagglutinin N-terminal domain-containing protein	-0.0834904	0.787031	27.0746	24.1231	25.4743	22.8696	28.7896	33.0356
UYE_RS0102065	DUF423 domain-containing protein	0.354708	0.121029	26.2017	20.2669	21.3817	28.5608	35.231	37.6344
UYE_RS0102070	hypothetical protein	0.233373	0.586053	30.5631	31.9191	35.0345	31.1884	52.3335	53.6594
UYE_RS0102075	magnesium protoporphyrin IX methyltransferase	-0.492724	0.199017	98.1923	65.117	64.0414	63.2104	60.4147	55.9847
UYE_RS0102080	N-acetylglucosamine-6-phosphate deacetylase	-0.0874435	0.798923	19.3963	15.9069	15.6343	14.9699	19.714	21.2742
UYE_RS0102085	5-(carboxyamino)imidazole ribonucleotide mutase	-0.185196	0.632795	30.3633	24.0261	22.5491	21.3684	30.5133	26.4366
UYE_RS0102090	ammonium transporter	0.145396	0.855829	269.061	165.661	175.19	121.367	338.253	356.231
UYE_RS0102095	ammonium transporter	-0.378559	0.370991	36.8689	19.8633	27.275	17.4498	27.9793	28.7992
UYE_RS0102100	GDSL-type esterase/lipase family protein	-0.511822	0.196246	24.9017	12.3627	16.739	11.2887	15.8092	15.6815
UYE_RS0102105	4-hydroxy-3-methylbut-2-enyl diphosphate reductase	0.0922812	0.907327	131.41	100.757	94.6192	168.569	119.804	102.613
UYE_RS0102110	aminoglycoside phosphotransferase family protein	-0.400198	0.0864321	50.1328	42.2962	43.8341	37.2056	40.6247	40.5644
UYE_RS0102115	DOMON-like domain-containing protein	-0.437711	0.0743242	51.8665	46.1731	44.839	38.5499	40.6877	41.5159
UYE_RS0102120	phosphoadenylyl-sulfate reductase	-0.0193221	0.974049	188.808	151.29	160.007	198.227	186.375	178.054
UYE_RS0102125	Rieske 2Fe-2S domain-containing protein	-0.0597088	0.893323	10.7975	9.1924	9.37212	8.04869	11.3591	13.7985
UYE_RS0102130	glycoside hydrolase 100 family protein	-0.137153	0.850013	23.2495	12.6423	14.3696	9.82997	18.9906	24.8445
UYE_RS0102155	Coenzyme F420 hydrogenase/dehydrogenase, beta subunit C-terminal domain	0.0174897	0.977049	45.8799	33.2968	35.7691	45.5661	46.0156	41.0385
UYE_RS0102160	methionine gamma-lyase family protein	-0.24464	0.674537	211.324	123.16	131.078	160.601	146.901	128.784
UYE_RS0102165	acyl-CoA desaturase	-0.165388	0.756665	567.165	439.94	434.598	528.182	482.255	440.469
UYE_RS0102170	fatty acid desaturase	-0.822106	0.0321601	645.168	419.775	405.537	347.004	275.329	271.93
UYE_RS0102175	fatty acid desaturase	-1.55649	7.30656e-07	339.973	184.961	169.063	78.4597	84.0123	85.3176
UYE_RS0102180	glutamate-5-semialdehyde dehydrogenase	-0.395351	0.217262	65.6238	42.4323	44.5444	33.8577	48.0124	51.8922
UYE_RS0102185	hypothetical protein	0.160127	0.726739	31.1102	25.5612	29.146	25.2539	40.8743	48.1046
UYE_RS0102195	6,7-dimethyl-8-ribityllumazine synthase	-0.326681	0.216866	94.4289	71.4524	74.542	56.2244	81.638	85.2202
UYE_RS0102200	photosystem II reaction center protein PsbZ	0.146186	0.722207	798.477	808.457	764.15	944.565	1125.7	980.73
UYE_RS0102205	CBS domain-containing protein	-0.0160685	0.971222	19.5313	16.3871	16.4713	18.9022	19.0936	21.8307
UYE_RS0102210	Uma2 family endonuclease	0.155875	0.766844	19.2087	16.5369	18.7626	25.3308	22.4836	21.7558
UYE_RS0102215	ATP-binding cassette domain-containing protein	0.27292	0.388898	11.1718	9.12899	8.37847	10.489	14.4584	15.9325
UYE_RS0102220	LysR family transcriptional regulator	0.304315	0.388898	41.3946	31.8814	27.0909	44.821	47.3389	51.7411
UYE_RS0102225	hypothetical protein	-0.00190246	0.99646	211.456	153.367	144.763	209.872	184.933	182.128
UYE_RS0102230	AarF/ABC1/UbiB kinase family protein	-0.348769	0.101426	61.0466	51.399	51.3171	40.5908	55.128	53.5793
UYE_RS0102235	Stp1/IreP family PP2C-type Ser/Thr phosphatase	-0.171494	0.714398	77.6799	58.4963	61.8877	45.2175	79.3466	81.9687
UYE_RS0102240	NblA/ycf18 family protein	0.463441	0.527645	222.852	232.218	240.355	137.911	463.79	646.901
UYE_RS0102245	serine/threonine protein kinase	0.841349	0.146044	6.69375	5.07891	5.7053	5.45573	11.9527	24.8469
UYE_RS0102250	hypothetical protein	-0.197296	0.642062	21.2467	15.0536	15.0784	15.7185	18.8121	16.6791
UYE_RS0102255	anhydro-N-acetylmuramic acid kinase	-0.151244	0.697081	18.5961	13.2533	16.0154	13.6721	15.8106	20.6505
UYE_RS0102260	universal stress protein	-0.0289619	0.968052	8.13981	5.89791	6.76957	4.79935	8.66274	10.7954
UYE_RS0102265	K(+)-transporting ATPase subunit C	-0.150338	0.796382	29.1802	22.8928	21.5425	15.3213	29.4666	33.6799
UYE_RS0102270	K(+)-transporting ATPase subunit F	-0.292171	0.577978	23.3035	17.7314	21.2697	12.0242	26.5528	20.8576
UYE_RS0102275	potassium-transporting ATPase subunit KdpB	-0.00407381	0.993188	43.5328	27.8511	29.88	24.595	44.7569	49.7342
UYE_RS0102280	potassium-transporting ATPase subunit KdpA	0.0454637	0.953807	27.0086	19.2109	21.2132	15.4118	33.4593	34.0273
UYE_RS0102285	FAD-dependent monooxygenase	0.0317056	0.958955	17.4506	11.9533	15.8174	12.419	19.123	23.0221
UYE_RS0102295	primosomal protein N'	-0.17122	0.690965	32.5117	22.0436	23.6244	25.6355	26.5331	26.9421
UYE_RS0102300	RpoD/SigA family RNA polymerase sigma factor	0.0509072	0.905105	109.837	75.6732	87.1287	89.7462	110.444	128.553
UYE_RS0102305	GNAT family N-acetyltransferase	-0.0902596	0.813557	53.1581	40.1203	45.5418	43.9304	55.4383	51.2668
UYE_RS0102315	c-type cytochrome	0.587786	0.429945	42.1446	31.1258	29.2201	102.758	42.8442	36.0621
UYE_RS0102320	tetratricopeptide repeat protein	-0.100459	0.861813	12.1941	11.3878	13.5083	13.8629	14.1073	11.4365
UYE_RS0102325	TonB-dependent receptor	0.183435	0.807614	9.40126	7.48394	8.43845	14.6319	9.50743	8.29402
UYE_RS0102335	hybrid sensor histidine kinase/response regulator	0.440618	0.220041	18.5909	14.7521	16.6289	28.4272	25.7389	24.1476
UYE_RS0102340	hypothetical protein	0.331942	0.466708	19.9265	10.6724	16.035	21.7937	22.4888	23.688
UYE_RS0102345	tRNA pseudouridine(55) synthase TruB	0.16989	0.772946	51.6832	24.7755	35.4176	37.0129	51.9155	58.0315
UYE_RS0102350	DUF1963 domain-containing protein	0.44547	0.102888	52.353	34.1461	38.8694	53.2289	69.1874	78.0588
UYE_RS0102355	alpha/beta hydrolase	0.423433	0.120641	3.33957	2.67447	2.84871	3.86106	4.31746	5.84732
UYE_RS0102360	DMT family transporter	0.930176	0.200208	16.5633	21.1526	21.6087	10.4487	63.0036	101.424
UYE_RS0102365	GNAT family N-acetyltransferase	1.09664	0.100009	33.9849	35.1727	35.0208	22.0901	126.024	200.932
UYE_RS0102370	TetR/AcrR family transcriptional regulator	-0.0163574	0.969599	10.257	8.71145	9.5407	9.78281	11.0156	11.8673
UYE_RS0102375	hypothetical protein	0.0593064	0.930361	7.34916	5.88075	4.89508	4.85444	8.53289	9.07
UYE_RS0102380	hypothetical protein	-0.139274	0.800494	9.41356	10.1682	8.82667	6.53334	11.1108	13.0481
UYE_RS0102385	NAD-dependent DNA ligase LigA	-0.26419	0.540177	15.0627	10.19	10.4521	11.4981	10.8583	11.2054
UYE_RS0102390	VWA domain-containing protein	0.940387	0.132388	1.24036	0.691439	0.455424	0.828304	2.85725	2.63792
UYE_RS0102395	glutaminase	-0.345	0.485401	2.2289	1.32456	1.46269	1.11205	1.51887	1.94286
UYE_RS0102400	redoxin domain-containing protein	-0.261777	0.356763	7.22439	5.94351	5.82051	5.27702	5.81728	7.26322
UYE_RS0102405	KGK family protein	-0.341761	0.504148	3.81989	5.24505	5.56269	3.83499	4.97166	4.46927
UYE_RS0102410	DUF952 domain-containing protein	-0.225794	0.528836	13.5089	13.4954	13.859	10.5614	15.5194	14.8039
UYE_RS0102415	hemolysin family protein	-0.266226	0.411432	11.5808	11.1366	9.98371	8.22933	12.3059	11.1819
UYE_RS0102420	iron ABC transporter substrate-binding protein	-0.592855	0.0693448	121.926	90.4772	84.379	76.5853	72.563	70.5163
UYE_RS0102425	iron ABC transporter permease	-0.818291	0.00385978	40.9184	30.0007	30.0099	21.8267	22.0318	19.6431
UYE_RS0102430	ABC transporter ATP-binding protein	-0.769544	0.00539549	11.8378	8.06478	8.79109	4.90408	5.9654	8.41654
UYE_RS0102435	DUF4089 domain-containing protein	-0.473425	0.14934	47.483	31.6297	31.9584	28.626	30.2659	31.5012
UYE_RS0102440	Asp-tRNA(Asn)/Glu-tRNA(Gln) amidotransferase GatCAB subunit A	-0.523583	0.0824784	19.6672	12.4226	13.3561	10.9551	11.5872	13.2683
UYE_RS0102445	iron-siderophore ABC transporter substrate-binding protein	-0.74667	0.0216403	13.7805	8.92303	8.59644	6.9849	6.58796	7.05444
UYE_RS0102450	DUF1636 family protein	-0.143813	0.812885	39.2078	27.8211	27.0812	35.992	30.437	29.0816
UYE_RS0102455	hypothetical protein	-0.0110191	0.983714	25.8544	22.9755	20.8994	28.5415	25.9045	24.3988
UYE_RS0102460	dihydroxy-acid dehydratase	-0.191175	0.772606	149.492	92.4088	92.6976	128.251	102.124	93.858
UYE_RS0102465	pentapeptide repeat-containing protein	-0.117271	0.844228	32.764	19.255	22.4955	27.2408	24.5951	25.5787
UYE_RS0102470	TenA family protein	0.327481	0.406863	8.28166	4.95682	6.43445	7.91424	11.1642	9.79676
UYE_RS0102475	pentapeptide repeat-containing protein	0.73232	0.224279	3.78076	2.4822	1.69556	2.39852	7.74232	7.13317
UYE_RS0102485	hypothetical protein	0.863001	0.0965676	51.0386	36.4013	52.2485	44.5099	153.291	134.731
UYE_RS0102490	glycosyltransferase	-0.301857	0.471861	7.61881	6.11146	8.46909	6.85675	7.20969	6.36064
UYE_RS0102495	glycosyltransferase	-0.0856107	0.81941	22.3361	18.139	18.5618	20.0238	21.6631	22.4074
UYE_RS0102500	GDP-mannose 4,6-dehydratase	-0.0362775	0.945467	76.7826	55.4782	55.7434	65.8243	70.9327	73.8932
UYE_RS0102510	cation:proton antiporter	-0.256947	0.490139	25.4875	23.1849	21.7707	22.9766	22.1576	22.0778
UYE_RS0102515	cyclomaltodextrin glucanotransferase	-0.886458	1.69851e-05	128.195	94.3672	99.7398	59.7056	71.7708	65.9907
UYE_RS0102520	glutathione peroxidase	-0.75007	0.0794682	299.119	256.651	236.485	212.834	152.969	139.024
UYE_RS0102525	DUF4912 domain-containing protein	0.261745	0.489659	118.66	82.0883	94.3578	133.829	142.877	130.483
UYE_RS0102530	DUF928 domain-containing protein	0.467352	0.123763	19.9879	20.5265	23.0449	25.5159	35.9434	44.0449
UYE_RS0102535	CHASE2 domain-containing protein	0.492383	0.370554	19.3516	25.1254	26.758	21.6182	44.2658	60.6372
UYE_RS0102540	DUF1822 family protein	0.595119	0.380675	36.1962	55.9828	62.3842	38.1753	119.662	153.906
UYE_RS0102545	CHAT domain-containing protein	-0.174429	0.719736	43.4514	51.7897	48.5048	49.3583	47.2349	50.2145
UYE_RS0102555	response regulator transcription factor	-0.33896	0.676456	55.2742	119.879	119.481	44.7179	98.8137	132.417
UYE_RS0102560	S-layer homology domain-containing protein	0.078435	0.836579	15.8803	14.2673	15.1689	14.2329	20.6375	21.4754
UYE_RS0102565	site-2 protease family protein	0.195037	0.631975	8.32762	8.31575	9.21404	8.60066	11.7904	14.8594
UYE_RS0102570	DUF3267 domain-containing protein	-0.00593884	0.990156	9.66294	10.3728	11.5197	8.43925	13.6304	15.3694
UYE_RS0102575	hypothetical protein	-0.364773	0.506393	8.13458	11.5875	11.7177	5.93019	10.9847	11.8804
UYE_RS0102580	NAD(P)/FAD-dependent oxidoreductase	-0.168161	0.655551	55.3623	41.4771	39.6498	41.1083	51.0088	47.6554
UYE_RS0102585	hypothetical protein	0.279665	0.612497	60.735	100.288	86.6773	93.6709	131.41	138.418
UYE_RS0102595	hypothetical protein	-0.494294	0.288814	9.91583	16.1451	16.1538	9.33403	12.6866	12.5585
UYE_RS0102600	hypothetical protein	-0.473997	0.224873	9.36572	12.8948	12.0359	8.78737	9.87788	9.60352
UYE_RS0102605	pentapeptide repeat-containing protein	-0.504032	0.0215783	25.6926	20.5969	20.7446	15.4913	19.9595	18.9662
UYE_RS0102610	formate-dependent phosphoribosylglycinamide formyltransferase	-0.279428	0.573896	42.9569	27.1859	24.1663	28.3522	30.9481	28.1659
UYE_RS0102615	hypothetical protein	-0.404128	0.212035	54.0588	35.9103	38.4495	30.4087	42.6118	38.1948
UYE_RS0102620	sterol desaturase family protein	-0.152958	0.71692	45.7621	29.2727	33.4632	32.8057	39.7163	39.5137
UYE_RS0102625	hypothetical protein	-0.776768	0.0344986	95.4563	69.4118	94.4261	52.5632	70.4355	43.9252
UYE_RS0102630	RNA-binding protein	-0.160268	0.825	387.777	376.519	388.77	492.597	359.615	294.316
UYE_RS0102635	carotene isomerase	-0.411384	0.153893	16.6352	11.5624	11.7742	10.4597	11.2116	12.6376
UYE_RS0102640	uracil phosphoribosyltransferase	0.000732869	0.999103	104.781	62.734	69.553	97.2065	84.3766	86.2769
UYE_RS0102645	hypothetical protein	-0.0942667	0.846743	244.948	203.41	194.858	237.946	223.49	226.02
UYE_RS0102650	YggT family protein	0.316386	0.483809	534.955	549.503	564.82	875.159	789.687	712.499
UYE_RS0102655	DUF3611 family protein	-0.193087	0.570798	13.8619	10.6688	13.2272	10.0346	13.2973	15.2444
UYE_RS0102660	MBL fold metallo-hydrolase	0.53167	0.370727	7.80735	6.26883	5.41888	4.96057	14.4983	16.2634
UYE_RS0102665	cryptochrome/photolyase family protein	0.244677	0.503788	6.30197	5.56386	5.75067	5.7727	8.599	10.504
UYE_RS0102670	hypothetical protein	-0.574363	0.0357574	18.5588	14.9829	14.7575	8.87131	14.887	13.853
UYE_RS0102675	dTDP-glucose 4,6-dehydratase	0.184307	0.757032	28.3378	27.8545	24.0246	40.2796	33.64	30.5043
UYE_RS0102680	GAF domain-containing protein	0.0975361	0.806746	17.0068	16.1197	17.0301	19.3276	19.7786	23.2643
UYE_RS0102685	ABC transporter permease subunit	-0.444368	0.218878	10.5507	7.37065	7.04732	6.55141	7.77241	6.34482
UYE_RS0102690	amino acid ABC transporter ATP-binding protein	0.210228	0.57481	4.00142	4.12637	3.95656	4.27779	5.88683	6.37605
UYE_RS0102695	RtcB family protein	0.207161	0.605401	2.86279	2.01753	2.33208	2.40651	3.64389	3.78228
UYE_RS0102700	GTP-binding protein	0.14663	0.787032	2.28291	2.23294	1.98222	2.14818	2.53309	3.88714
UYE_RS0102705	archease	-0.150323	0.743407	7.5741	6.62136	7.47612	6.91107	6.56113	9.09114
UYE_RS0102710	class I SAM-dependent methyltransferase	-0.2351	0.540532	9.93799	11.0015	11.0956	9.34608	9.73844	12.59
UYE_RS0102715	GAF domain-containing protein	-0.384798	0.126586	15.9968	11.5137	12.4062	9.40093	12.7778	13.1977
UYE_RS0102720	DNA cytosine methyltransferase	-0.218731	0.679476	9.81466	5.2582	6.35357	6.55984	6.3439	7.96566
UYE_RS0102725	lipid-A-disaccharide synthase	-0.109946	0.880632	76.8154	42.1585	43.3171	63.5025	54.6701	48.967
UYE_RS0102730	acyl-ACP--UDP-N-acetylglucosamine O-acyltransferase	-0.155127	0.756665	403.998	259.231	272.932	317.828	307.356	328.912
UYE_RS0102735	3-hydroxyacyl-ACP dehydratase FabZ	-0.123372	0.862673	458.061	307.273	321.415	460.682	336.514	307.727
UYE_RS0102740	UDP-3-O-acyl-N-acetylglucosamine deacetylase	-0.516909	0.116947	123.592	95.0324	96.6562	88.2201	78.1045	80.5161
UYE_RS0102745	BamA/TamA family outer membrane protein	-0.433177	0.434121	162.734	100.184	100.274	121.447	83.559	85.9828
UYE_RS0102750	phosphoribosylaminoimidazolesuccinocarboxamide synthase	-0.310523	0.527645	55.213	41.3782	40.7981	47.2122	38.8939	37.2919
UYE_RS0102755	hypothetical protein	0.498816	0.194168	19.4279	15.7108	24.7399	24.301	34.8583	42.9313
UYE_RS0102760	glycosyltransferase family 1 protein	-0.192788	0.700157	117.439	71.9085	83.0795	90.0596	93.3109	85.8722
UYE_RS0102765	NAD-dependent epimerase/dehydratase family protein	-0.0309659	0.971422	608.36	357.124	376.582	615.978	445.589	392.361
UYE_RS0102770	hypothetical protein	0.871298	0.0138998	492.782	447.34	612.684	689.164	1330.61	1529.27
UYE_RS0102775	AAA family ATPase	0.698633	0.00158273	413.469	341.001	426.761	562.6	832.176	891.612
UYE_RS0102780	DUF1257 domain-containing protein	1.44564	1.80843e-05	5769.74	6464.8	8795.56	15086.5	30952.5	28441.8
UYE_RS0102785	MerR family transcriptional regulator	0.279407	0.4779	52.2252	40.4554	52.7415	47.2174	81.5947	81.2141
UYE_RS0102790	VOC family protein	0.309542	0.62076	13.0362	8.8158	10.5905	8.36623	16.6504	24.3191
UYE_RS0102795	tyrosine-protein phosphatase	0.654231	0.229779	16.1973	9.10636	10.7396	10.9287	27.5897	33.6036
UYE_RS0102805	homoserine kinase	-0.346293	0.431404	52.6437	30.7547	33.9582	35.2691	31.7041	36.4782
UYE_RS0102810	hypothetical protein	-0.236017	0.681391	50.4537	28.514	35.1733	39.9956	33.6203	34.2278
UYE_RS0102815	NAD(P)H-quinone oxidoreductase subunit 4	0.171401	0.778727	43.0956	38.6529	42.5726	32.398	54.8696	82.4042
UYE_RS0102820	DNA sulfur modification protein DndD	-0.24737	0.729543	12.3024	6.12455	7.01065	9.52815	7.09714	6.69615
UYE_RS0102825	DNA phosphorothioation system sulfurtransferase DndC	-0.139577	0.844228	22.7628	12.4951	12.2467	18.2639	13.9058	15.752
UYE_RS0102830	DGQHR domain-containing protein	-0.0891555	0.844406	12.432	8.48767	9.71538	8.32655	12.7421	12.5139
UYE_RS0102835	hypothetical protein	-0.116263	0.831348	14.3492	8.46876	9.51107	9.9522	12.7478	11.4549
UYE_RS0102840	2-aminoethylphosphonate--pyruvate transaminase	-0.0747529	0.87182	13.2698	8.80117	9.45216	9.3873	12.4752	12.8303
UYE_RS0102845	hypothetical protein	-0.170236	0.794063	10.3261	6.66899	5.21123	7.45845	7.15608	7.63519
UYE_RS0102850	phosphonopyruvate decarboxylase	-0.19302	0.67925	10.4448	6.83183	6.45464	6.73739	8.77408	8.30851
UYE_RS0102855	hypothetical protein	0.128847	0.859499	27.2054	13.2092	13.1738	21.6857	24.1076	21.0793
UYE_RS0102860	retroviral-like aspartic protease family protein	-0.41241	0.266187	23.4384	13.4421	18.7077	12.0533	16.6639	19.358
UYE_RS0102865	phosphoenolpyruvate mutase	-0.147044	0.769528	33.4481	19.8268	25.114	19.9155	29.352	33.0317
UYE_RS0102870	phosphocholine cytidylyltransferase family protein	-0.0417071	0.954726	30.1119	19.9849	24.196	17.2002	31.7179	36.4513
UYE_RS0102875	hypothetical protein	0.675929	0.306511	8.09936	6.23313	9.68624	5.62761	18.1318	27.7792
UYE_RS0102880	response regulator transcription factor	0.0630607	0.942732	3.09075	3.28712	3.17389	2.30901	3.54861	6.28023
UYE_RS0102885	ABC exporter membrane fusion protein	-0.0229831	0.980106	1.34476	1.26677	1.16882	0.604176	1.69039	2.25207
UYE_RS0102890	ABC transporter permease DevC	0.220145	0.830497	0.384077	0.215807	0.288552	0.13495	0.586401	0.604666
UYE_RS0102895	DevA family ABC transporter ATP-binding protein	-0.0682055	0.943497	0.753568	0.585958	0.932706	0.505825	1.06393	1.02053
UYE_RS0102905	SDR family NAD(P)-dependent oxidoreductase	-0.434417	0.256308	2.22679	1.63015	2.52395	1.71643	1.67114	1.96052
UYE_RS0102910	type I polyketide synthase	-0.185422	0.54295	4.84867	3.94686	4.23546	3.42031	4.86846	5.114
UYE_RS0102915	PfaD family polyunsaturated fatty acid/polyketide biosynthesis protein	-0.311961	0.208506	4.79924	4.24602	4.39433	3.72707	4.348	4.4183
UYE_RS0102920	acyl carrier protein	-0.358443	0.356763	9.86751	10.252	8.03823	8.05631	8.04742	8.94134
UYE_RS0102925	type I polyketide synthase	-0.293262	0.326032	6.74158	5.20692	4.76897	4.64037	5.21398	5.84841
UYE_RS0102930	hypothetical protein	-0.0541026	0.9022	3.41632	3.2214	3.39079	3.12882	3.77762	4.38424
UYE_RS0102935	peptidylprolyl isomerase	-0.301871	0.585849	1.68034	1.82023	1.41945	1.49676	1.18676	1.84759
UYE_RS0102940	hypothetical protein	-0.130759	0.7753	65.7608	45.1037	51.4584	40.335	62.775	70.4927
UYE_RS0102945	hypothetical protein	-0.289505	0.31969	15.0908	12.5828	13.2771	9.97912	15.083	13.9886
UYE_RS0102950	hypothetical protein	-0.146171	0.804855	54.0259	50.6755	46.4868	58.192	51.9149	44.1026
UYE_RS0102955	hypothetical protein	-0.4203	0.133324	12.3922	12.0414	14.0072	8.75726	12.3086	12.3927
UYE_RS0102960	tRNA (adenosine(37)-N6)-threonylcarbamoyltransferase complex dimerization subunit type 1 TsaB	-0.35079	0.335567	30.6244	36.4585	37.9501	24.5636	36.7514	35.0261
UYE_RS0102965	Ycf34 family protein	0.0844557	0.888682	137.284	163.454	132.141	184.278	180.426	166.21
UYE_RS0102970	CCA tRNA nucleotidyltransferase	0.0178751	0.979563	2.81795	2.59203	3.57255	2.59197	3.30028	4.92204
UYE_RS0102975	hypothetical protein	-0.238637	0.52828	17.9278	16.0578	15.9707	12.1958	16.4347	21.1633
UYE_RS0102980	type II toxin-antitoxin system HicB family antitoxin	-0.360517	0.229722	25.0523	26.5247	28.012	21.1319	24.3445	26.2022
UYE_RS0102985	type II toxin-antitoxin system HicA family toxin	-0.417711	0.194102	27.8326	31.1069	30.6865	24.1815	26.6258	26.1477
UYE_RS0102995	type II toxin-antitoxin system HicB family antitoxin	-0.337611	0.386467	32.6225	25.6703	32.7055	27.9965	28.0006	25.3204
UYE_RS0103000	cytochrome P450	-0.0595392	0.910726	32.4444	22.0379	25.182	29.1622	28.338	29.6836
UYE_RS0103005	RibD family protein	-0.257587	0.586298	30.8833	21.7302	25.9108	26.8586	21.0689	26.0595
UYE_RS0103010	heme o synthase	-0.664957	0.0665682	167.31	149.904	135.243	120.646	97.7458	96.5368
UYE_RS0103015	heme A synthase	-0.697166	0.0210669	150.363	138.331	124.408	102.677	88.3547	93.714
UYE_RS0103020	cytochrome c oxidase subunit II	-0.595925	0.0600768	342.436	292.052	282.142	245.877	207.83	225.322
UYE_RS0103025	cytochrome c oxidase subunit I	-0.580085	0.12817	361.951	297.793	291.763	271.758	214.869	216.369
UYE_RS0103030	heme-copper oxidase subunit III	-0.515369	0.184772	237.885	214.089	202.009	194.54	159.325	154.718
UYE_RS0103035	YdcF family protein	0.224465	0.615987	46.6065	50.5433	50.1682	69.69	60.3332	69.9625
UYE_RS0103040	glycosyltransferase family 39 protein	-0.118474	0.814021	3.64718	3.62282	4.05153	3.0536	3.80688	5.4615
UYE_RS0103045	glycosyltransferase family 39 protein	-0.270795	0.466708	11.2427	8.39792	9.27943	9.14153	8.07164	10.0926
UYE_RS0103050	hypothetical protein	0.37754	0.734105	13.3908	2.91165	2.97632	2.43396	17.6554	13.0412
UYE_RS0103055	hypothetical protein	0.136075	0.687525	38.1475	29.6122	31.8016	33.7988	48.2346	45.8045
UYE_RS0103060	O-antigen ligase family protein	0.21522	0.758576	8.04104	3.97888	4.22864	4.70459	9.61586	7.99535
UYE_RS0103065	hypothetical protein	0.186776	0.769846	2.78523	1.62758	1.96054	1.70137	3.39173	3.58165
UYE_RS0103070	nuclear transport factor 2 family protein	0.0771754	0.935515	4.36587	3.1233	3.98772	6.07626	4.03151	3.35401
UYE_RS0103075	VOC family protein	-0.88521	0.0127807	9.18184	13.9398	12.3085	5.89351	7.00932	8.88104
UYE_RS0103080	VWA domain-containing protein	-0.748028	0.0700073	40.9042	68.427	61.168	37.6163	35.6786	40.6219
UYE_RS0103085	ATP-dependent Clp protease proteolytic subunit	-0.34408	0.511913	690.867	671.214	555.204	671.277	519.445	488.57
UYE_RS0103090	ATP-dependent Clp protease proteolytic subunit	-0.327942	0.471861	892.101	821.696	754.941	832.692	715.737	658.166
UYE_RS0103095	J domain-containing protein	-0.227194	0.651864	15.5973	19.8916	20.8406	17.9286	16.8197	20.8831
UYE_RS0103100	ester cyclase	1.13718	0.0890364	11.5747	9.54505	11.7285	63.5286	15.3797	19.4593
UYE_RS0103105	GAF domain-containing protein	0.879366	0.0104069	3.17834	2.80549	3.613	8.00425	6.42249	6.46803
UYE_RS0103110	alpha/beta hydrolase	0.822487	0.0323558	3.12533	1.80157	1.99642	5.29362	4.40759	4.74248
UYE_RS0103115	SulP family inorganic anion transporter	1.24294	0.022004	0.934241	0.363956	0.376566	0.816588	2.30334	2.47314
UYE_RS0103120	hypothetical protein	1.62286	0.0018862	0.936844	0.601177	0.659672	1.03981	4.56288	4.98069
UYE_RS0103125	cation transporter	1.25722	0.0263412	1.33845	0.765135	1.17732	1.35859	5.27169	4.94727
UYE_RS0103130	HAD family hydrolase	1.4815	0.0116732	2.32898	1.57969	2.74863	2.27514	10.8903	17.5978
UYE_RS0103135	hypothetical protein	1.7635	0.00318139	9.95108	6.37612	9.62152	8.81604	65.4814	93.9065
UYE_RS0103140	hypothetical protein	1.62283	7.55987e-05	120.728	55.2904	71.7074	169.384	398.695	475.352
UYE_RS0103145	hypothetical protein	0.775756	0.199017	0.595981	0.677188	0.554361	1.31072	1.07844	1.52904
UYE_RS0103150	ParB N-terminal domain-containing protein	0.261309	0.668341	1.85462	2.48843	2.15637	1.86917	3.41398	4.2796
UYE_RS0103155	heavy metal translocating P-type ATPase	0.743523	0.0404586	4.19096	2.8385	3.91404	4.86554	6.95249	10.6785
UYE_RS0103160	formylglycine-generating enzyme family protein	0.733692	0.0568855	2.05448	1.64762	1.38314	2.17288	3.46576	4.82527
UYE_RS0103165	Nif11-like leader peptide family natural product precursor	0.529415	0.333561	9.986	4.93767	5.94829	6.90043	15.3246	14.9151
UYE_RS0103170	heavy metal translocating P-type ATPase	0.721188	0.137981	6.39031	2.71688	2.63781	6.53341	7.92332	8.88225
UYE_RS0103180	universal stress protein	0.524623	0.376198	3.81763	2.02807	1.81587	2.95914	3.81514	6.88445
UYE_RS0103190	calcium/proton exchanger	1.22268	0.0070584	1.15535	0.376347	0.697082	1.561	2.38374	2.86766
UYE_RS0103195	ArsA family ATPase	1.50834	2.32653e-08	7.02334	3.9028	5.59651	17.6771	16.9142	22.6587
UYE_RS0103210	ATP-binding protein	0.122668	0.839604	30.8665	33.0401	29.556	23.7362	46.9421	52.1253
UYE_RS0103215	cation-transporting P-type ATPase	0.951132	0.0589296	15.0115	26.8253	23.3706	28.8385	56.3153	84.4888
UYE_RS0103225	DUF1350 family protein	-0.0149137	0.987924	5.14826	19.4743	17.4447	7.12315	15.7205	29.4614
UYE_RS0103235	hypothetical protein	0.492528	0.405183	20.4492	43.249	42.7379	46.5221	66.9426	73.9968
UYE_RS0103240	Uma2 family endonuclease	0.542813	0.145429	20.1517	27.6233	27.4296	41.1597	44.9073	44.6781
UYE_RS0103245	elongation factor G	0.668573	0.0768335	3.82808	4.98686	5.93719	9.18392	9.09309	9.88243
UYE_RS0103260	response regulator	1.06516		0.634703	0.784587	0.817447	75.6748	1.04359	1.7935
UYE_RS0103265	CDP-glycerol glycerophosphotransferase family protein	1.12243		2.01322	1.32525	1.3101	246.061	2.46224	8.23482
UYE_RS0103270	CDP-glycerol glycerophosphotransferase family protein	1.07127		3.34338	0.99086	1.13559	618.177	4.85689	19.9657
UYE_RS0103275	aminoglycoside phosphotransferase family protein	1.11029		4.13847	1.19448	0.912637	739.743	7.38763	29.9825
UYE_RS0103280	phosphocholine cytidylyltransferase family protein	1.19334		6.69569	3.50151	1.47265	843.995	11.2804	44.2422
UYE_RS0103285	hypothetical protein	0.405826	0.602999	12.9382	8.66612	8.25962	23.7258	10.4359	11.1197
UYE_RS0103290	MFS transporter	-0.0970845	0.86588	13.9914	14.1761	13.1686	16.351	13.1738	14.4897
UYE_RS0103295	type II toxin-antitoxin system prevent-host-death family antitoxin	-0.300623	0.715829	101.844	46.7336	48.4409	77.8684	43.2085	47.8959
UYE_RS0103300	type II toxin-antitoxin system VapC family toxin	-0.406418	0.39078	74.4518	39.8488	44.4576	46.5802	42.266	43.629
UYE_RS0103305	penicillin-binding protein 1C	-0.248803	0.470949	6.17266	6.5056	7.19237	5.75086	6.88124	6.75622
UYE_RS0103310	alpha-2-macroglobulin family protein	-0.216533	0.422995	3.13801	2.80117	2.92712	2.60704	2.82207	3.42862
UYE_RS0103315	DUF488 domain-containing protein	0.0865097	0.891803	1.85928	1.95109	1.57111	1.56828	2.61215	2.63854
UYE_RS0103320	DUF488 domain-containing protein	0.0282407	0.970045	2.9195	3.18461	2.38974	2.15342	3.92255	4.33072
UYE_RS0103325	hypothetical protein	0.143107	0.808987	3.31051	2.05701	2.17452	2.23657	3.65407	3.99351
UYE_RS0103330	penicillin acylase family protein	-0.158654	0.83123	7.90967	5.32248	6.13319	8.38465	5.14314	5.54635
UYE_RS0103335	ABC transporter ATP-binding protein/permease	-0.300881	0.630923	7.84076	6.78817	7.77567	8.68848	5.40235	5.89474
UYE_RS0103340	calcium/proton exchanger	-0.258527	0.654846	9.49123	6.93852	7.11157	8.57576	7.16887	6.06287
UYE_RS0103345	iron-siderophore ABC transporter substrate-binding protein	-0.378646	0.425512	6.06626	4.92928	4.08172	4.84586	3.74493	4.31366
UYE_RS0103350	TonB-dependent receptor	0.159629	0.815706	1.13584	1.26589	1.19266	1.05784	1.45408	2.35967
UYE_RS0103365	dynamin family protein	-0.103548	0.848976	12.0479	12.7773	12.1608	14.1374	12.3384	12.9066
UYE_RS0103370	hypothetical protein	-0.110767	0.854601	9.57977	9.41346	9.38269	11.3895	9.36056	9.01903
UYE_RS0103375	hypothetical protein	0.123619	0.807634	4.43764	4.43571	3.58462	4.40562	5.07158	6.49608
UYE_RS0103380	WYL domain-containing protein	-0.0179611	0.980106	2.26186	1.85222	1.62746	2.4915	1.96155	1.9162
UYE_RS0103390	type I-D CRISPR-associated helicase Cas3'	0.272912	0.613096	0.712052	0.797911	0.880593	0.730978	1.29305	1.48619
UYE_RS0103395	hypothetical protein	0.164706	0.855829	1.5808	0.97508	0.833231	1.60459	1.43025	1.32732
UYE_RS0103400	DUF433 domain-containing protein	0.361424	0.60046	1.70825	1.22333	0.981412	1.83594	2.4547	1.68744
UYE_RS0103405	DUF5615 family PIN-like protein	0.161764	0.815588	1.32777	1.61097	1.44437	1.34774	2.01575	2.55094
UYE_RS0103410	type I-D CRISPR-associated protein Cas10d/Csc3	-0.0494754	0.923266	2.21316	2.47658	2.38018	2.12993	2.98363	2.91405
UYE_RS0103415	type I-D CRISPR-associated protein Cas7/Csc2	-0.111852	0.814021	8.49012	9.63466	10.1888	8.10488	11.608	11.0502
UYE_RS0103420	type I-D CRISPR-associated protein Cas5/Csc1	-0.0946626	0.829392	6.34953	5.96317	7.09759	6.05934	7.58578	7.48757
UYE_RS0103425	2OG-Fe(II) oxygenase	0.0132975	0.985693	8.2586	3.93875	4.43489	7.63386	4.62188	6.43389
UYE_RS0103430	CRISPR-associated endoribonuclease Cas6	-0.232139	0.661863	1.84652	1.7727	2.3408	1.89572	1.71839	2.1706
UYE_RS0103440	CRISPR-associated protein Cas4	-0.368726	0.528836	1.5203	0.857234	1.02339	0.744515	0.950187	1.3437
UYE_RS0103445	type I-D CRISPR-associated endonuclease Cas1d	-0.21189	0.759946	0.638211	0.692974	0.709963	0.428957	0.877846	0.778463
UYE_RS0103450	CRISPR-associated endonuclease Cas2	0.706312	0.310614	0.939977	1.10743	0.465371	1.5389	1.11108	2.73691
UYE_RS0103455	Uma2 family endonuclease	-0.150981	0.783674	38.6083	23.2814	24.4146	20.7292	32.6167	37.1825
UYE_RS0103460	zinc-dependent alcohol dehydrogenase family protein	-0.0143887	0.972616	12.5882	11.2091	10.7791	11.8745	13.1626	14.7006
UYE_RS0103470	pyruvate:ferredoxin (flavodoxin) oxidoreductase	0.276361	0.549073	0.996471	0.766741	0.651292	0.800332	1.2309	1.46217
UYE_RS0103475	DUF433 domain-containing protein	0.327957	0.453258	14.6816	10.5885	8.7513	12.8746	19.9565	17.5548
UYE_RS0103480	hypothetical protein	-0.0433498	0.925279	20.3111	14.0211	15.1471	16.042	19.1769	20.2554
UYE_RS0103485	SDR family oxidoreductase	1.56938	0.0200838	1.2237	0.775202	1.13321	0.604568	10.5596	8.29711
UYE_RS0103490	alpha/beta fold hydrolase	1.0824	0.0696559	2.92734	2.78728	2.75335	2.33533	12.0707	11.5436
UYE_RS0103500	hypothetical protein	0.913402	0.000832888	8.53008	8.64484	8.78597	13.4636	20.9559	25.4991
UYE_RS0103505	SPFH/Band 7/PHB domain protein	0.318442	0.382066	32.8857	30.0867	30.9801	47.2508	45.2426	42.9292
UYE_RS0103510	dihydropteroate synthase	-0.0274517	0.966572	27.6311	21.1457	22.832	28.6274	25.889	25.3445
UYE_RS0103515	triose-phosphate isomerase	-0.423928	0.527645	306.895	207.95	193.801	264.256	149.228	145.346
UYE_RS0103525	GTP-binding protein	-0.323155	0.364667	11.089	10.1785	10.881	10.1029	8.7245	10.4465
UYE_RS0103530	aspartoacylase	0.0761061	0.896932	3.96572	2.30589	3.52361	3.24434	4.37792	4.41075
UYE_RS0103535	mechanosensitive ion channel	0.266713	0.648885	272.256	226.208	245.355	421.271	314.67	285.442
UYE_RS0103540	SRPBCC family protein	-0.0332283	0.955252	5.0994	4.80536	5.45839	5.29465	5.6659	6.41437
UYE_RS0103545	SirB1 family protein	0.428673	0.193253	5.03309	4.30073	4.9466	7.16519	6.35805	8.99247
UYE_RS0103550	response regulator transcription factor	0.0909532	0.862673	5.28106	3.89447	5.65849	5.82218	5.88973	6.52403
UYE_RS0103555	HAMP domain-containing histidine kinase	-0.0659021	0.921419	1.38927	1.10079	1.2594	1.44204	1.2463	1.3675
UYE_RS0103560	hypothetical protein	-0.352521	0.68966	0.928186	1.16896	1.83093	1.20205	0.716712	1.41089
UYE_RS0103565	potassium-transporting ATPase subunit KdpA	-0.0150449	0.979563	1.23747	1.32023	1.32538	1.3082	1.5052	1.65987
UYE_RS0103570	potassium-transporting ATPase subunit KdpB	0.00938822	0.984999	1.16226	1.27041	1.47581	1.33677	1.70218	1.54458
UYE_RS0103575	K(+)-transporting ATPase subunit C	-0.174044	0.829056	0.999384	0.644118	0.984273	0.939829	0.957389	0.678707
UYE_RS0103580	PQQ-dependent sugar dehydrogenase	0.792273	0.0093352	5.35872	4.55893	4.72837	6.41397	11.1675	13.5161
UYE_RS0103585	hypothetical protein	0.947012	0.084476	6.0961	5.97962	5.20616	5.17464	20.5786	19.5603
UYE_RS0103590	tRNA uridine-5-carboxymethylaminomethyl(34) synthesis enzyme MnmG	0.0457504	0.89859	30.4857	27.2848	28.8026	29.9212	37.7011	36.421
UYE_RS0103595	D-alanyl-D-alanine carboxypeptidase family protein	-0.157977	0.709565	5.21916	4.97071	5.27946	4.7781	6.02747	5.20392
UYE_RS0103600	M48 family metallopeptidase	-0.521094	0.209104	14.8128	21.1244	19.1742	10.147	16.8735	17.8771
UYE_RS0103605	DUF72 domain-containing protein	-0.289783	0.448352	8.20558	9.02401	10.4582	6.94944	9.70452	9.81518
UYE_RS0103610	CAAD domain-containing protein	-2.0668	2.10506e-07	78.9965	165.236	130.847	17.8146	29.9414	42.4067
UYE_RS0103615	response regulator	-3.07962	2.37592e-14	145.33	258.739	221.635	25.7493	11.8699	22.1874
UYE_RS0103620	response regulator	-0.0242338	0.970045	4.94369	4.54945	6.21877	4.42538	6.2206	7.64004
UYE_RS0103625	response regulator	-0.414506	0.160791	13.9793	14.143	15.777	12.1084	12.7169	12.947
UYE_RS0103630	hypothetical protein	-2.79127	9.37485e-08	168.844	210.587	196.895	30.2138	6.10834	10.6446
UYE_RS0103635	gluconokinase	-0.768173	0.000940545	13.4009	10.8473	11.7328	5.93863	8.59569	9.99014
UYE_RS0103640	3-isopropylmalate dehydratase small subunit	-0.928924	0.00037853	74.6098	45.374	49.9007	27.4153	37.5064	35.382
UYE_RS0103645	3-isopropylmalate dehydratase large subunit	-0.933797	3.98875e-05	127.313	83.6331	86.1485	49.6251	61.4779	64.8301
UYE_RS0103650	2OG-Fe dioxygenase family protein	1.19837	0.0623357	33.1656	39.9783	45.3508	29.7264	160.97	241.54
UYE_RS0103655	DUF711 family protein	-0.414998	0.381838	10.4167	13.4268	11.9839	6.27534	12.4629	12.9301
UYE_RS0103660	DNA/RNA nuclease SfsA	0.141209	0.814192	11.0824	9.30404	12.3204	8.92059	14.1589	20.3388
UYE_RS0103665	tetratricopeptide repeat protein	0.214723	0.605729	11.0048	13.7688	12.0763	14.3085	16.7464	19.5838
UYE_RS0103670	Uma2 family endonuclease	-0.0483111	0.948987	21.4028	26.1216	24.4062	29.3452	26.0994	24.1867
UYE_RS0103675	AGE family epimerase/isomerase	0.101147	0.888257	29.4141	28.1513	26.0373	41.9392	31.6925	28.0793
UYE_RS0103680	hypothetical protein	0.169891	0.726965	51.3812	47.8785	53.0606	70.198	65.4714	61.5513
UYE_RS0103685	glucosidase	-0.29657	0.61713	31.8264	26.3189	26.7171	32.1049	23.0997	20.8927
UYE_RS0103695	hypothetical protein	-0.123521	0.899095	17.3482	12.3647	14.2927	22.5043	11.4974	9.34176
UYE_RS0103700	phage holin family protein	1.47376	0.000395183	10.8081	9.63374	11.4262	52.2438	30.047	29.6336
UYE_RS0103705	hypothetical protein	0.758441	0.0113545	1.13993	1.14362	1.48489	1.88686	2.63351	3.23184
UYE_RS0103710	hypothetical protein	0.959337	0.0362475	1.66433	1.58978	2.91758	3.37874	5.08214	7.03205
UYE_RS0103715	hypothetical protein	0.928708	0.0938468	0.847228	1.55599	0.844352	2.97305	2.66098	2.18493
UYE_RS0103720	hypothetical protein	1.09732	0.0113892	3.97145	5.9513	8.2047	10.7095	19.5004	20.7876
UYE_RS0103740	response regulator transcription factor	0.0606023	0.921896	4.46558	3.80554	3.07683	3.3576	4.74171	5.93094
UYE_RS0103745	hypothetical protein	1.08459	0.0140904	1.96403	1.65779	1.64418	2.74671	5.15322	6.87121
UYE_RS0103750	polyphosphate kinase 1	-0.173943	0.772914	11.4376	9.80744	10.5938	12.6171	9.43662	9.57812
UYE_RS0103755	response regulator transcription factor	0.053908	0.947876	1.26745	0.976312	1.3665	1.01752	1.40736	2.05587
UYE_RS0103760	hypothetical protein	-0.0746491	0.925307	30.4097	27.497	25.2793	37.1802	27.121	23.9805
UYE_RS0103765	hypothetical protein	-0.0403414	0.962661	8.84644	7.04934	8.52787	11.3023	7.70954	7.51996
UYE_RS0103770	ABC transporter ATP-binding protein	0.786807	0.0974236	7.23949	5.7645	6.29409	17.7531	10.1569	11.4773
UYE_RS0103775	ABC transporter permease	0.766946	0.297165	7.08908	2.96964	4.20439	17.3568	5.34415	7.14021
UYE_RS0103780	ABC transporter substrate-binding protein	0.772015	0.295622	6.8658	3.15308	3.42633	16.6206	6.08888	5.49372
UYE_RS0103790	hydrogenase maturation nickel metallochaperone HypA	0.656474	0.411432	21.2662	7.46505	11.7428	45.0283	15.1954	16.7203
UYE_RS0103795	agmatinase family protein	0.672847	0.348012	19.924	7.15188	9.8651	35.9804	13.9048	20.7052
UYE_RS0103800	hypothetical protein	0.0875575	0.892592	10.1244	5.87916	7.80181	6.8368	11.0381	12.0933
UYE_RS0103805	PHP domain-containing protein	0.106885	0.887262	40.9822	31.6996	34.1011	22.3571	54.3637	62.4206
UYE_RS0103810	thioesterase II family protein	-0.142664	0.7137	23.2232	21.3348	24.2393	22.3033	25.5244	24.0929
UYE_RS0103815	GlsB/YeaQ/YmgE family stress response membrane protein	0.329089	0.332872	19.6839	12.8585	13.8883	19.8501	23.6515	24.4554
UYE_RS0103820	hypothetical protein	-0.150618	0.774079	4.68304	3.71605	3.33751	3.93275	4.18368	3.92503
UYE_RS0103825	hypothetical protein	0.737776	0.305696	2.37961	2.92747	3.20364	1.94927	6.96882	11.217
UYE_RS0103830	response regulator transcription factor	1.18931	0.0390512	0.813496	1.07154	1.43274	1.27244	4.42516	5.48679
UYE_RS0103835	trypsin-like peptidase domain-containing protein	0.625363	0.184538	0.698754	0.729151	0.775968	1.41853	1.24828	1.34703
UYE_RS0103840	S1C family serine protease	0.505819	0.288814	2.31594	1.64974	1.30855	3.18619	2.86382	2.67178
UYE_RS0103845	HAMP domain-containing histidine kinase	0.125323	0.773857	8.94144	6.884	8.97912	8.8985	9.67731	13.1069
UYE_RS0103850	response regulator transcription factor	0.354335	0.210199	9.70815	8.16578	9.56036	10.9118	13.2502	17.3423
UYE_RS0103855	glycosyltransferase family 2 protein	0.0766375	0.888682	2.29362	2.36136	2.63321	2.24564	3.10664	3.77206
UYE_RS0103865	hypothetical protein	0.573143	0.169615	22.5698	27.5154	22.5689	47.4252	42.1435	37.7418
UYE_RS0103875	hypothetical protein	0.227009	0.533987	7.20144	5.77211	7.38648	8.25808	8.99412	10.5408
UYE_RS0103880	class I SAM-dependent methyltransferase	0.0411529	0.940991	14.3202	13.9939	15.1342	16.9279	15.9366	18.8633
UYE_RS0103885	hypothetical protein	0.0136386	0.980257	4.58882	3.96358	3.83218	4.84485	4.77303	4.67562
UYE_RS0103890	hypothetical protein	0.435524	0.301671	1.73892	1.8995	1.91	1.96895	3.00194	4.19383
UYE_RS0103895	RNA-binding protein	0.206978	0.837425	242.64	126.656	132.631	363.757	142.103	134.377
UYE_RS0103900	30S ribosomal protein S21	-0.25053	0.605491	63.1926	57.8633	58.2144	36.8687	76.1405	64.1513
UYE_RS0103905	hypothetical protein	0.238846	0.7525	31.256	34.0326	38.7569	23.7431	49.9049	79.259
UYE_RS0103910	hypothetical protein	-0.486532	0.185969	8.34374	11.5001	10.2817	7.03881	9.1246	8.69208
UYE_RS0103915	hypothetical protein	-0.273482	0.385686	209.433	184.892	185.724	179.32	190.809	179.104
UYE_RS0103920	hypothetical protein	-0.214789	0.741971	226.922	172.711	160.434	217.47	172.816	143.875
UYE_RS0103925	class I SAM-dependent methyltransferase	0.166733	0.635652	16.2066	17.2459	17.147	18.5819	22.6614	25.5994
UYE_RS0103930	glycosyltransferase family 39 protein	-0.158401	0.669309	6.82104	6.52316	7.55506	5.80522	7.3487	8.81117
UYE_RS0103940	hypothetical protein	1.08818	0.139973	28.5177	32.684	42.7068	15.8108	150.206	208.61
UYE_RS0103945	hypothetical protein	1.10256	0.0990426	39.7725	37.0475	51.0715	26.6598	179.606	223.467
UYE_RS0103950	hypothetical protein	1.1451	0.122326	32.5957	42.5728	52.1719	18.3488	211.191	270.127
UYE_RS0103955	GNAT family N-acetyltransferase	1.12365	0.1017	43.2706	54.4356	61.6048	31.2041	234.119	298.822
UYE_RS0103960	hypothetical protein	1.07852	0.0473998	54.9502	57.8087	64.8204	56.7785	213.844	255.885
UYE_RS0103965	galactokinase	0.0967065	0.898181	6.49955	6.43683	6.63437	4.17584	10.3074	10.9521
UYE_RS0103970	NAD(P)H-quinone oxidoreductase subunit I	-0.623	0.420607	1.88236	6.31236	5.61084	1.70803	3.16424	5.11871
UYE_RS0103975	pentapeptide repeat-containing protein	-1.73658	0.00803262	8.00611	83.0387	48.9275	3.25337	11.728	14.0521
UYE_RS0103980	DUF1232 domain-containing protein	-1.15489	0.123763	26.7238	235.203	129.288	18.8173	62.1237	74.4757
UYE_RS0103990	phosphoenolpyruvate carboxykinase	-0.032183	0.955845	6.04306	7.04618	7.18721	6.92478	8.04475	8.16622
UYE_RS0103995	hypothetical protein	0.251043	0.463738	9.38326	8.43731	8.67492	11.9417	11.699	12.8716
UYE_RS0104000	MFS transporter	0.045685	0.915098	12.5333	10.9455	12.2989	13.3333	13.7015	15.7562
UYE_RS0104005	serine hydrolase	-0.315662	0.637339	54.4456	32.8996	35.0806	46.6892	29.7697	29.8276
UYE_RS0104010	C40 family peptidase	-0.335516	0.370656	65.9345	43.9623	44.2103	45.2128	42.7063	50.4549
UYE_RS0104015	glycosyltransferase family 2 protein	-0.259821	0.612588	96.5964	59.1375	58.8488	70.7312	64.6417	65.1834
UYE_RS0104030	hypothetical protein	0.174022	0.741971	5.76115	7.39112	6.81413	6.58993	10.2099	10.0982
UYE_RS0104040	UPF0175 family protein	0.39985	0.394867	12.767	17.5084	16.92	16.6771	28.5961	30.8305
UYE_RS0104045	LuxR C-terminal-related transcriptional regulator	0.153089	0.842955	1.27459	1.84343	1.70723	1.46196	1.81629	3.26413
UYE_RS0104050	DJ-1/PfpI family protein	0.400257	0.490927	6.20633	9.58331	9.04301	15.005	10.9817	12.7804
UYE_RS0104055	DUF6220 domain-containing protein	0.548588	0.204083	5.03087	7.17179	7.13251	11.4691	10.5717	11.6675
UYE_RS0104060	PD-(D/E)XK nuclease family protein	0.515102	0.240515	3.13016	4.66401	5.06379	6.31227	7.15536	8.81896
UYE_RS0104065	phosphoglucomutase/phosphomannomutase family protein	0.18647	0.528836	23.9707	22.8949	24.8027	28.5066	32.454	34.1719
UYE_RS0104070	LapA family protein	0.00533075	0.990156	28.6791	29.319	30.1213	23.9054	39.0504	42.1938
UYE_RS0104075	methyltransferase domain-containing protein	-0.137598	0.691186	8.33939	7.16505	7.60468	7.34814	7.7446	9.21984
UYE_RS0104085	hypothetical protein	-0.16183	0.666505	69.0359	50.7645	56.053	57.7544	60.3765	61.7875
UYE_RS0104090	penicillin-binding protein 2	-0.0485381	0.948987	30.2894	19.0075	22.6294	29.6743	24.2307	24.2574
UYE_RS0104105	iron-containing redox enzyme family protein	0.3285	0.488127	1.40157	1.07469	1.43694	1.31262	2.44334	2.14559
UYE_RS0104110	class I SAM-dependent methyltransferase	0.315828	0.717392	0.346164	0.3251	0.638229	0.501959	0.503348	1.0121
UYE_RS0104115	chlorophyll a/b light-harvesting protein pcb	0.00448698	0.993188	2.43531	1.14167	1.52143	1.65104	2.21981	2.02191
UYE_RS0104120	chlorophyll a/b binding light-harvesting protein	-0.0040878	0.992337	5.85326	3.63328	4.73181	4.69186	6.11971	5.55449
UYE_RS0104125	GNAT family N-acetyltransferase	-0.368115	0.385686	1.92597	1.76159	2.03292	1.37696	1.84103	1.89837
UYE_RS0104130	class I SAM-dependent methyltransferase	0.288461	0.461546	3.00704	2.50442	3.13687	3.42312	3.86166	5.19128
UYE_RS0104135	DUF2087 domain-containing protein	0.44182	0.26715	4.77272	6.10607	5.91046	6.82246	9.94582	10.7299
UYE_RS0104140	DUF2243 domain-containing protein	0.456461	0.137296	6.59175	6.24782	7.71769	9.02287	10.8286	13.6885
UYE_RS0104145	NADAR domain-containing protein	0.206562	0.758569	3.69305	3.26408	3.09163	5.07936	4.77391	3.37218
UYE_RS0104150	GAF domain-containing protein	0.37222	0.475204	3.99747	2.63649	2.9318	2.74137	5.54929	6.76855
UYE_RS0104155	TPM domain-containing protein	-0.0882726	0.858383	100.358	98.7118	100.627	110.387	109.992	103.067
UYE_RS0104160	DUF4346 domain-containing protein	-0.0408587	0.947876	66.1625	51.758	53.9574	65.7074	66.3972	58.2289
UYE_RS0104165	GNAT family N-acetyltransferase	-0.100448	0.821338	13.3273	10.1493	11.1836	12.2789	11.938	12.7583
UYE_RS0104170	ACP phosphodiesterase	-0.443957	0.0623757	13.7403	11.0677	11.0325	8.5232	9.9395	12.0329
UYE_RS0104175	RibD family protein	-0.332412	0.586145	21.3367	35.8445	35.0517	19.0184	29.1125	38.4204
UYE_RS0104180	sensor histidine kinase	-0.171001	0.795007	13.6246	22.9507	20.6799	15.2421	19.4778	25.5896
UYE_RS0104185	Gfo/Idh/MocA family oxidoreductase	0.288202	0.363928	4.74029	4.60132	4.76994	5.19717	7.84553	7.34238
UYE_RS0104190	ribonuclease III	0.0919185	0.928131	5.60447	9.87792	9.82077	4.93028	11.7035	17.0521
UYE_RS0104195	hypothetical protein	-0.123446	0.764297	13.8195	11.1332	13.3462	10.0671	15.2415	15.9714
UYE_RS0104200	magnesium/cobalt transporter CorA	-0.0842752	0.859499	6.99352	5.21336	6.31877	6.56154	6.09488	7.37979
UYE_RS0104205	chaperonin GroEL	-0.727485	0.212035	559.665	484.275	439.973	460.762	236.936	212.781
UYE_RS0104215	undecaprenyl/decaprenyl-phosphate alpha-N-acetylglucosaminyl 1-phosphate transferase	-0.129759	0.787031	96.515	69.183	73.4312	85.3367	80.7182	82.3073
UYE_RS0104220	3-oxoacyl-[acyl-carrier-protein] reductase	-0.328265	0.586601	159.94	120.515	125.653	152.469	103.359	97.556
UYE_RS0104225	thioredoxin	0.135844	0.860378	227.593	133.061	126.277	251.596	184.521	163.721
UYE_RS0104230	S-layer homology domain-containing protein	0.387678	0.519823	8.29759	11.6378	10.9903	9.26337	16.4763	24.9358
UYE_RS0104240	1-deoxy-D-xylulose-5-phosphate synthase	0.0670037	0.947876	215.1	169.556	165.689	310.966	174.517	153.852
UYE_RS0104245	S-methyl-5-thioribose-1-phosphate isomerase	-0.202339	0.700971	50.3326	37.8026	38.8477	46.5175	37.2605	40.3396
UYE_RS0104250	hypothetical protein	-0.547092	0.370277	2.556	1.36323	1.92465	1.40018	1.56924	1.36263
UYE_RS0104265	DUF2141 domain-containing protein	0.194373	0.737419	4.20007	4.72409	5.41932	4.37644	6.77199	8.66038
UYE_RS0104270	NAD-dependent epimerase/dehydratase family protein	-0.260737	0.722016	1.3414	0.879334	1.24773	1.34413	0.910234	0.884437
UYE_RS0104275	condensation domain-containing protein	-0.347984	0.487596	0.611228	0.636461	0.50806	0.468618	0.529482	0.573273
UYE_RS0104280	condensation domain-containing protein	-0.0265712	0.968052	0.720144	0.710365	0.772907	0.668501	0.852036	1.0207
UYE_RS0104285	condensation domain-containing protein	0.0709601	0.907318	0.734023	0.603752	0.722924	0.77011	0.778519	0.958144
UYE_RS0104290	hypothetical protein	0.2292	0.633598	0.88313	0.601177	0.799952	0.797857	1.24245	1.12586
UYE_RS0104295	acyl carrier protein	0.31358	0.722986	0.884137	0.624986	0.835658	1.30273	0.638654	1.4967
UYE_RS0104300	beta-ketoacyl-ACP synthase III	0.222369	0.744986	0.744588	1.12073	0.860489	1.29019	1.07175	1.35774
UYE_RS0104305	hypothetical protein	0.51244	0.278223	0.630983	0.667975	0.714509	0.77971	1.48927	1.24772
UYE_RS0104310	PfaD family polyunsaturated fatty acid/polyketide biosynthesis protein	0.129604	0.826131	1.0389	0.66688	0.988307	0.974637	1.01472	1.46486
UYE_RS0104315	type I polyketide synthase	0.0776524	0.859716	1.97348	1.62493	1.7666	1.70447	2.13786	2.83349
UYE_RS0104320	type I polyketide synthase	0.388235	0.524106	0.576586	0.52603	0.523733	0.461042	0.773723	1.42027
UYE_RS0104325	hypothetical protein	0.776017	0.127398	1.76763	1.53027	2.64896	2.72455	5.73074	4.46629
UYE_RS0104330	ABC exporter membrane fusion protein	1.34733	0.000970162	0.807118	0.63022	0.854305	1.25714	2.91784	3.68058
UYE_RS0104335	ABC transporter permease DevC	-0.131266	0.819473	1.36643	1.48907	1.67978	1.28202	1.45848	2.12408
UYE_RS0104340	DevA family ABC transporter ATP-binding protein	0.198212	0.603084	8.03333	6.94722	7.46655	9.51532	8.87184	11.5199
UYE_RS0104345	AEC family transporter	0.167238	0.674292	24.0327	19.7322	23.3085	28.8991	27.2915	30.7606
UYE_RS0104350	hypothetical protein	0.160483	0.772256	14.5782	12.5881	14.5387	19.8826	15.9093	17.5616
UYE_RS0104355	nitrilase/cyanide hydratase and apolipoprotein N-acyltransferase	-0.0414297	0.954726	7.82348	11.0512	9.05175	9.45822	11.677	10.6036
UYE_RS0104360	aldehyde dehydrogenase family protein	-0.0289015	0.954726	14.3419	12.8209	12.5427	13.839	13.6661	17.666
UYE_RS0104365	hypothetical protein	-0.0347762	0.964381	11.2566	7.82406	9.36493	12.164	9.3938	9.65705
UYE_RS0104370	hypothetical protein	0.216979	0.756665	27.5212	22.8041	24.685	43.2462	28.6465	26.9649
UYE_RS0104375	histidine--tRNA ligase	-0.357214	0.549285	25.2518	17.4797	18.1208	22.2331	13.3654	16.1637
UYE_RS0104380	hypothetical protein	-0.237219	0.471861	27.5533	27.933	31.5122	24.8109	30.3824	30.54
UYE_RS0104385	hypothetical protein	0.0233715	0.968052	30.7126	35.0292	38.8892	35.787	43.5258	45.3074
UYE_RS0104395	RidA family protein	-0.00165081	0.99646	20.9898	24.0711	24.3558	21.8124	28.1082	31.8458
UYE_RS0104400	alpha/beta hydrolase	0.155812	0.692392	15.7851	17.0488	17.6812	19.7391	21.5443	24.6296
UYE_RS0104405	3-keto-5-aminohexanoate cleavage protein	0.227546	0.420567	34.0508	33.4603	32.598	41.5348	44.6391	50.6777
UYE_RS0104410	alpha/beta hydrolase	0.123669	0.772256	7.03668	7.73322	7.41534	7.55254	10.3432	10.6207
UYE_RS0104415	aspartyl/asparaginyl beta-hydroxylase domain-containing protein	0.0236563	0.969098	15.3303	17.8372	16.1221	19.7143	19.3024	18.8729
UYE_RS0104420	antibiotic biosynthesis monooxygenase	-0.0458081	0.955845	15.1799	22.2594	19.5932	22.8334	21.2956	19.4925
UYE_RS0104425	zinc-binding dehydrogenase	0.0524704	0.941116	19.087	19.9298	21.2166	26.8184	22.3946	22.3206
UYE_RS0104430	3-oxoacyl-ACP reductase FabG	0.491815	0.196051	16.8986	22.6374	20.4074	32.9444	33.5664	33.3609
UYE_RS0104435	tetratricopeptide repeat protein	0.346945	0.206656	2.56416	2.10241	2.51808	2.75024	3.64055	4.42799
UYE_RS0104445	type II toxin-antitoxin system VapC family toxin	-0.164895	0.664096	10.9707	11.3712	11.2877	9.60122	11.6033	13.8945
UYE_RS0104450	hypothetical protein	0.403794	0.177977	18.8838	20.8334	21.336	28.3728	31.6367	35.0856
UYE_RS0104455	hypothetical protein	-0.0546941	0.955845	15.8336	9.78207	10.8064	17.3305	10.1746	11.0922
UYE_RS0104460	VOC family protein	-0.160081	0.815706	13.2652	12.6601	11.213	15.5041	10.1019	11.4328
UYE_RS0104465	recombinase family protein	-0.200073	0.55985	6.70134	5.39668	5.96355	5.726	5.70112	6.63453
UYE_RS0104470	glycosyltransferase family 4 protein	-0.141455	0.757614	6.36096	5.21432	5.77554	6.09587	5.44192	6.43527
UYE_RS0104475	glycosyltransferase family 4 protein	-0.196828	0.669246	2.44255	2.26681	3.01434	2.20801	2.90178	2.69606
UYE_RS0104480	glycosyltransferase family 4 protein	0.0334018	0.958119	2.37443	2.30529	2.57556	2.59148	2.4244	3.65612
UYE_RS0104485	ABC transporter ATP-binding protein/permease	-0.0651661	0.934303	0.944829	0.659852	0.591614	0.570748	0.731828	1.18031
UYE_RS0104490	glycosyltransferase family 4 protein	0.6372	0.168073	0.475295	0.599674	0.542581	0.701739	0.982222	1.4512
UYE_RS0104495	glycosyltransferase	0.125605	0.893941	0.597855	0.820475	0.518188	0.58846	0.571649	1.4261
UYE_RS0104500	glycosyltransferase family 4 protein	0.0766751	0.889884	1.35282	0.971132	1.19597	1.10091	1.42446	1.86051
UYE_RS0104505	glycosyltransferase	-0.254412	0.610515	1.35404	1.07096	1.51619	1.09428	1.1412	1.57503
UYE_RS0104510	glycosyltransferase	-0.374684	0.573896	0.611031	0.626019	0.39859	0.330249	0.436166	0.699614
UYE_RS0104515	serine acetyltransferase	0.416753	0.601237	0.247791	0.452499	0.34573	0.408719	0.599012	0.747706
UYE_RS0104520	O-antigen ligase family protein	0.690456	0.325868	0.564941	0.263015	0.337814	0.321378	0.808829	1.42044
UYE_RS0104525	polysaccharide biosynthesis tyrosine autokinase	0.552811	0.26611	0.77554	0.335272	0.43614	0.739011	0.87799	1.11298
UYE_RS0104530	glycosyltransferase family 4 protein	0.276187	0.69026	1.09237	0.918162	0.970851	0.873376	1.18803	2.38725
UYE_RS0104535	glycosyltransferase family 4 protein	0.574808	0.423115	0.452264	0.365934	0.63102	0.374317	0.963171	1.53357
UYE_RS0104540	hypothetical protein	0.0656445	0.921105	4.90311	3.55706	5.17743	3.61389	6.1022	7.27471
UYE_RS0104545	glycosyltransferase family 39 protein	-0.0616501	0.934114	49.1355	35.852	33.264	49.8367	36.8595	40.6439
UYE_RS0104550	hypothetical protein	-0.150166	0.739257	32.6616	31.7109	29.6212	22.9539	38.8317	38.1368
UYE_RS0104555	chloride channel protein	-0.447525	0.00941634	82.5947	71.4271	74.1854	52.903	70.2477	71.3755
UYE_RS0104560	AbrB family transcriptional regulator	-0.346855	0.40781	1483.27	1136.84	1038.19	1166.34	1044.78	1014.56
UYE_RS0104565	Rrf2 family transcriptional regulator	0.0880705	0.910726	17.2443	11.8232	14.5454	22.1183	13.6428	16.3712
UYE_RS0104570	adenosylcobinamide-phosphate synthase CbiB	-0.150551	0.664096	8.20829	6.37172	7.42087	6.63609	7.35299	9.00365
UYE_RS0104575	bifunctional pyr operon transcriptional regulator/uracil phosphoribosyltransferase PyrR	-0.226433	0.658752	24.4374	14.4745	17.9094	18.9894	16.0777	19.635
UYE_RS0104580	hypothetical protein	-0.717332	0.101092	47.8767	38.09	38.5423	34.5322	23.4861	23.0393
UYE_RS0104585	DUF3854 domain-containing protein	-0.141324	0.872291	29.841	16.7166	16.8427	29.1694	17.4131	15.4481
UYE_RS0104590	hypothetical protein	0.0194226	0.980106	1.20161	1.85163	2.02104	1.77106	1.87648	2.38411
UYE_RS0104595	DUF4870 domain-containing protein	0.0265088	0.971222	4.40449	3.80099	4.77108	3.09369	6.318	6.43677
UYE_RS0104605	hypothetical protein	-0.130605	0.844228	18.9923	14.1939	14.7822	9.96113	17.2939	24.9041
UYE_RS0104610	fasciclin domain-containing protein	-0.0245699	0.979563	148.608	326.883	333.36	241.365	350.157	360.536
UYE_RS0104615	CHAT domain-containing protein	0.107886	0.830197	52.7324	40.3973	45.8498	60.8136	53.0586	57.5469
UYE_RS0104635	filamentous hemagglutinin N-terminal domain-containing protein	-0.155636	0.774333	89.8418	54.9571	65.0335	74.5081	69.9949	67.7235
UYE_RS0104640	ShlB/FhaC/HecB family hemolysin secretion/activation protein	-0.00237325	0.99646	38.4785	22.0173	31.8381	40.4003	29.239	33.9858
UYE_RS0104645	serine/threonine-protein kinase	-0.199655	0.726637	22.8742	26.9801	27.5928	28.24	25.1216	23.3458
UYE_RS0104650	WD40 repeat domain-containing protein	-0.236021	0.529059	17.2208	17.0159	16.9065	16.0021	17.847	15.9711
UYE_RS0104655	PAS domain-containing protein	-0.205823	0.489546	17.5255	14.9056	16.9587	15.3406	16.1936	17.845
UYE_RS0104660	hypothetical protein	0.107321	0.893326	8.92352	13.1279	10.9652	7.69116	17.3371	18.5343
UYE_RS0104665	alanine--glyoxylate aminotransferase family protein	-0.154349	0.792956	125.373	90.356	89.8935	117.156	96.7715	94.024
UYE_RS0104670	DUF3891 family protein	-0.261157	0.309275	19.3426	18.5611	19.2398	16.2538	18.2386	20.8759
UYE_RS0104680	2Fe-2S iron-sulfur cluster binding domain-containing protein	-0.363249	0.176235	38.5572	30.0096	35.7438	29.0714	31.7714	31.968
UYE_RS0104685	thermonuclease family protein	-0.202171	0.76182	10.6565	8.12458	8.13116	10.5971	8.23673	7.02531
UYE_RS0104690	inositol monophosphatase	-0.392458	0.405454	13.9193	9.38407	9.31437	10.4258	8.5392	8.49622
UYE_RS0104695	AraC family transcriptional regulator	-0.0472155	0.947872	5.91423	5.32637	7.47517	4.81669	8.07364	8.58802
UYE_RS0104700	Rpn family recombination-promoting nuclease/putative transposase	0.384224	0.162517	10.5757	10.4239	11.191	15.3635	16.6803	17.0076
UYE_RS0104705	hypothetical protein	-0.224298	0.726862	2.14823	1.42652	2.1458	1.16461	2.43505	2.1522
UYE_RS0104710	J domain-containing protein	-0.00613568	0.990156	47.6835	33.044	36.0077	48.0882	42.7077	40.8055
UYE_RS0104715	ATP phosphoribosyltransferase regulatory subunit	-0.0805669	0.898447	123.393	84.6765	91.4025	119.061	102.205	97.6469
UYE_RS0104720	HAD family hydrolase	-0.0815477	0.84751	9.27309	8.22432	10.1487	8.8919	9.96078	11.5135
UYE_RS0104725	hypothetical protein	0.681654	0.395742	12.1154	8.94251	9.87047	39.2793	10.3914	11.2041
UYE_RS0104730	CAAD domain-containing protein	-0.161651	0.814021	74.8171	81.6057	82.8264	99.492	74.251	65.8188
UYE_RS0104735	cob(I)yrinic acid a,c-diamide adenosyltransferase	-0.0957761	0.809058	33.6829	25.7282	26.7409	29.2314	29.9871	33.4966
UYE_RS0104740	hypothetical protein	-0.301637	0.70003	1.87794	2.34824	3.24194	1.14695	2.91581	3.10685
UYE_RS0104745	septal junction protein FraD	-0.106374	0.757614	11.5988	9.49647	10.279	10.031	10.9669	12.7711
UYE_RS0104755	ABC transporter permease	-0.126179	0.677968	26.1587	21.7561	24.9992	21.3705	27.8031	28.6691
UYE_RS0104760	pentapeptide repeat-containing protein	0.0636346	0.942617	61.9848	41.6425	42.2921	72.7257	51.1502	46.6143
UYE_RS0104765	DUF981 domain-containing protein	-0.0102161	0.981736	57.8516	37.7865	44.2312	48.8537	54.7308	56.0261
UYE_RS0104770	sugar ABC transporter permease	0.0417875	0.921105	11.4549	8.85279	9.31521	10.3853	11.8653	13.1247
UYE_RS0104775	bile acid:sodium symporter family protein	-0.333316	0.615091	131.056	76.6419	76.0466	105.241	69.3439	68.232
UYE_RS0104780	phosphoribosylglycinamide formyltransferase	-0.323699	0.531024	32.7923	25.024	24.7965	29.0825	21.5974	22.486
UYE_RS0104785	hypothetical protein	-0.261218	0.53169	20.462	15.4907	17.9128	17.115	18.2492	15.5337
UYE_RS0104790	CPBP family intramembrane metalloprotease	-0.105368	0.771913	60.9399	48.4057	50.3951	52.6304	59.1262	59.3388
UYE_RS0104795	DUF3326 domain-containing protein	-0.1493	0.635086	57.685	50.3439	57.0646	52.9286	57.4606	61.7342
UYE_RS0104805	2Fe-2S iron-sulfur cluster binding domain-containing protein	-0.125813	0.775069	165.51	136.267	141.932	158.532	152.129	153.7
UYE_RS0104810	bifunctional aconitate hydratase 2/2-methylisocitrate dehydratase	-0.265348	0.58268	90.9763	64.6479	61.8193	73.9793	62.2482	66.8398
UYE_RS0104815	XisH family protein	-0.27895	0.525906	8.90845	9.11785	11.2386	7.14734	11.0222	9.9658
UYE_RS0104820	XisI protein	-0.466255	0.11368	9.50845	9.57095	8.78515	7.11572	7.47272	8.50814
UYE_RS0104825	hypothetical protein	-0.294829	0.340826	25.7942	21.2325	27.0834	19.6367	25.855	24.3928
UYE_RS0104840	hypothetical protein	0.726431	0.127548	3.33927	2.01031	1.81756	2.84942	5.45316	6.58586
UYE_RS0104845	Uma2 family endonuclease	0.434174	0.326034	3.34734	2.41584	1.78627	3.56013	4.28941	4.17108
UYE_RS0104850	hypothetical protein	1.72339	0.00119047	4.28914	3.91162	6.00211	7.85721	21.7253	48.1868
UYE_RS0104855	Rieske 2Fe-2S domain-containing protein	1.72218	0.00424618	2.72054	2.80549	2.20094	3.31841	12.0538	33.4006
UYE_RS0104860	pentapeptide repeat-containing protein	1.49963	0.00288687	2.68793	1.46082	1.57437	3.47331	5.93871	14.5197
UYE_RS0104865	hypothetical protein	0.49615	0.0951387	15.8619	11.641	12.6315	19.4041	19.8006	27.4848
UYE_RS0104870	alpha/beta hydrolase	0.428633	0.137758	11.3682	10.6543	9.55716	13.2701	15.7093	21.5577
UYE_RS0104875	GNAT family N-acetyltransferase	0.0820249	0.90915	5.05901	6.10195	5.24997	4.40414	6.59701	10.0148
UYE_RS0104880	ABC transporter substrate-binding protein	2.49725	1.52981e-08	17.8483	7.69219	11.637	155.343	64.3252	97.0101
UYE_RS0104885	nitrate ABC transporter permease	2.39816	9.46205e-09	31.0382	15.0445	21.1865	241.546	110.076	156.565
UYE_RS0104890	nitrate ABC transporter ATP-binding protein	2.29946	1.61738e-07	33.1504	15.4954	19.6497	237.845	101.244	148.22
UYE_RS0104895	nitrate ABC transporter ATP-binding protein	2.09361	4.13234e-06	38.8529	20.284	24.4624	259.206	104.619	143.613
UYE_RS0104900	hypothetical protein	0.263272	0.655676	5.32613	5.34189	6.36497	8.98656	5.86401	8.88489
UYE_RS0104905	response regulator	-0.103488	0.842988	39.3141	27.1347	30.9954	35.1337	35.3248	32.5069
UYE_RS0104910	PAS domain S-box protein	-0.214223	0.541303	19.7209	13.9445	17.5295	15.1853	18.5601	16.902
UYE_RS0104915	response regulator	-0.149614	0.813299	35.3808	23.1062	32.3621	18.308	35.9034	42.4615
UYE_RS0104925	GerMN domain-containing protein	0.250125	0.764592	16.4004	11.4421	12.7908	27.2009	12.2417	15.0505
UYE_RS0104930	Hsp20/alpha crystallin family protein	0.0719486	0.944157	16.7354	13.053	12.413	23.9735	12.3767	12.8692
UYE_RS0104935	helix-turn-helix domain-containing protein	0.654715	0.169615	5.04101	3.77785	5.48061	5.48234	8.66274	14.1547
UYE_RS0104940	PAS domain-containing protein	-0.0212131	0.969098	9.96976	7.64043	9.16637	10.3268	9.95657	9.8755
UYE_RS0104945	response regulator	0.0860106	0.844228	19.501	14.0609	17.8308	18.959	22.5718	21.5472
UYE_RS0104950	response regulator	0.280166	0.405183	8.10362	7.57813	9.01216	8.67243	13.6584	13.2624
UYE_RS0104955	HlyD family efflux transporter periplasmic adaptor subunit	0.258572	0.684585	7.49217	9.83225	11.6937	8.30364	16.2587	18.0137
UYE_RS0104975	adenosine-specific kinase	0.245374	0.708021	3.15063	3.12988	4.06935	2.86909	5.13101	7.02925
UYE_RS0104980	YihY/virulence factor BrkB family protein	0.311363	0.344495	2.90784	2.69487	2.92876	3.09916	4.58762	4.90218
UYE_RS0104985	DUF3611 family protein	0.404236	0.156457	12.8237	10.3177	11.0577	12.7494	19.7055	21.3935
UYE_RS0104990	alpha-amylase family protein	0.419194	0.0443928	20.8723	16.9102	16.4894	24.6521	28.4162	31.6756
UYE_RS0104995	hypothetical protein	0.751536	0.0843461	11.6096	11.477	10.9612	12.6703	25.1442	34.9057
UYE_RS0105000	hypothetical protein	-0.383667	0.300773	7.9603	9.01981	10.4583	6.4871	9.35299	8.60403
UYE_RS0105010	AIM24 family protein	0.402953	0.442867	6.73721	7.33834	7.88876	6.3432	14.4177	15.1167
UYE_RS0105015	6-carboxytetrahydropterin synthase	-0.111551	0.855829	13.0854	10.4064	12.1508	7.59311	14.7737	16.8744
UYE_RS0105020	hypothetical protein	-0.143543	0.826131	5.36422	4.73841	5.31662	3.00449	6.87982	6.73703
UYE_RS0105025	trypsin-like peptidase domain-containing protein	-0.367347	0.300347	31.4142	24.3865	26.9577	16.1893	27.7932	31.1807
UYE_RS0105030	DUF1997 domain-containing protein	0.199487	0.851287	6.18124	8.87676	11.241	3.24372	13.2856	22.9269
UYE_RS0105035	DCC1-like thiol-disulfide oxidoreductase family protein	0.300488	0.737833	7.65153	9.02142	11.0777	4.87928	14.6967	24.6402
UYE_RS0105040	FAD-dependent oxidoreductase	-0.057318	0.910137	7.88323	6.31236	6.15947	7.42224	7.25194	7.72828
UYE_RS0105045	alpha/beta fold hydrolase	0.218834	0.568513	6.21439	5.09109	5.19955	7.23822	7.62731	7.29405
UYE_RS0105055	tetratricopeptide repeat protein	0.147008	0.829056	20.8373	27.5689	26.0869	36.9943	29.8314	28.4545
UYE_RS0105060	universal stress protein	-0.0707578	0.830108	83.3873	72.5688	70.7067	68.0297	88.7854	95.3581
UYE_RS0105065	phosphoglycerate kinase	0.0233373	0.979563	393.652	339.805	337.897	535.858	362.777	320.125
UYE_RS0105070	CAP domain-containing protein	0.266166	0.808987	73.131	63.1	55.9515	176.913	39.1044	44.3648
UYE_RS0105075	hypothetical protein	0.134812	0.813299	13.2141	16.165	15.7575	14.2019	19.4536	25.7223
UYE_RS0105080	glycerol kinase GlpK	-0.627872	0.00501339	48.5371	40.9098	51.9626	29.3663	39.4372	36.5548
UYE_RS0105085	glycosyltransferase	-0.062017	0.86561	19.4352	17.2259	20.1803	17.244	22.5906	23.8406
UYE_RS0105090	DUF6391 domain-containing protein	-0.107837	0.772256	42.8635	39.1929	40.5245	33.2679	46.6418	54.002
UYE_RS0105095	helix-turn-helix transcriptional regulator	0.0408508	0.947876	425.073	285.566	275.266	375.087	370.07	417.68
UYE_RS0105100	carbohydrate kinase	0.168474	0.527645	50.9166	41.336	43.3868	51.7184	58.3352	67.4379
UYE_RS0105105	hypothetical protein	0.0521094	0.893988	17.5264	15.9584	14.9869	16.5835	18.9344	23.2578
UYE_RS0105110	MFS transporter	-0.139969	0.814021	7.28269	4.69381	4.96721	3.92854	5.86401	8.27928
UYE_RS0105115	molybdate ABC transporter permease subunit	-0.465198	0.220319	19.6815	10.9638	11.5508	10.1488	11.4655	12.8554
UYE_RS0105125	molybdate ABC transporter substrate-binding protein	-0.728409	0.0214029	52.4199	29.6177	31.4958	21.2234	27.8039	27.8882
UYE_RS0105130	molybdopterin-binding protein	0.474106	0.267383	7.31982	5.88001	5.368	11.2751	8.43453	10.1882
UYE_RS0105135	circadian clock KaiB family protein	0.587188	0.248605	2.97906	2.23001	3.91606	3.24879	6.61581	7.287
UYE_RS0105140	MBL fold metallo-hydrolase	0.512582	0.317733	5.84807	4.97008	5.12784	4.57491	10.6917	13.1619
UYE_RS0105145	cellulase family glycosylhydrolase	1.08813	0.0518552	1.71824	1.16017	0.926713	1.32639	5.32023	4.60698
UYE_RS0105150	fused MFS/spermidine synthase	-0.788484	0.0693448	160.907	82.7665	74.7581	47.3618	66.6399	90.1784
UYE_RS0105155	adenosylmethionine decarboxylase	-0.70587	0.129514	449.099	272.378	255.605	125.65	222.675	330.05
UYE_RS0105160	serine/threonine protein kinase	-0.217241	0.586601	9.49833	8.33499	9.18337	6.11878	10.4384	10.8221
UYE_RS0105165	serine/threonine protein kinase	-0.514104	0.326032	13.0683	24.3004	24.6136	12.6669	17.633	19.8525
UYE_RS0105170	phenylacetate--CoA ligase family protein	0.0935483	0.838801	20.2558	14.3348	15.0357	19.5588	20.8628	20.3924
UYE_RS0105180	hypothetical protein	0.090581	0.899418	8.16691	9.15639	13.029	8.836	13.4035	16.5453
UYE_RS0105185	hypothetical protein	0.307233	0.642264	4.6019	5.9018	8.72442	6.34703	11.0129	11.7984
UYE_RS0105190	4-hydroxyphenylpyruvate dioxygenase	0.716151	0.0093352	5.80825	3.49731	4.41336	7.75992	8.50042	10.3304
UYE_RS0105195	homogentisate 1,2-dioxygenase	0.664245	0.110373	9.59465	7.832	8.71823	9.0154	19.3394	23.1941
UYE_RS0105200	hypothetical protein	0.508531	0.122326	10.6032	7.59975	8.68605	10.0606	17.5727	18.2394
UYE_RS0105210	MarR family transcriptional regulator	0.0284836	0.957921	5.81417	4.85368	6.06566	5.56081	6.83535	7.53051
UYE_RS0105215	DMT family transporter	-0.188765	0.794957	12.1709	4.98858	5.96213	7.02901	7.37855	8.32918
UYE_RS0105220	hypothetical protein	-0.370261	0.590232	8.73175	3.87947	5.52628	5.71077	3.75663	5.76323
UYE_RS0105225	TetR/AcrR family transcriptional regulator	0.354569	0.229166	27.2598	25.1529	28.7975	29.6683	43.6304	50.4813
UYE_RS0105230	EamA family transporter	0.332413	0.254141	28.8304	25.5372	31.2598	32.0631	46.862	48.8384
UYE_RS0105235	glycosyltransferase	0.0369972	0.925307	13.4972	11.033	12.1619	12.3178	16.0117	15.4812
UYE_RS0105240	serine hydrolase	0.138772	0.759227	3.52308	2.76117	3.0106	3.16304	3.64048	5.25992
UYE_RS0105245	NAD(P)/FAD-dependent oxidoreductase	0.728231	0.0189484	2.2201	2.619	2.90398	3.83658	5.35557	6.43113
UYE_RS0105250	SDR family oxidoreductase	-0.289897	0.478205	4.48754	2.73473	3.30355	2.75906	3.18431	3.96532
UYE_RS0105255	ATP-grasp domain-containing protein	0.0799637	0.903372	4.24727	2.36522	3.27103	4.04439	3.93787	3.92812
UYE_RS0105260	ABC transporter substrate-binding protein	0.0235431	0.957987	11.2395	8.23393	9.13936	9.63956	11.7012	12.4108
UYE_RS0105265	HAMP domain-containing protein	0.470988	0.395088	3.88916	2.19342	2.03621	2.66797	6.1751	4.81167
UYE_RS0105270	elongation factor P	-0.322378	0.658307	395.262	232.363	222.268	332.03	204.765	188.427
UYE_RS0105275	acetyl-CoA carboxylase biotin carboxyl carrier protein	-0.346886	0.478877	145.859	101.245	103.551	117.472	96.8596	91.1623
UYE_RS0105280	metalloregulator ArsR/SmtB family transcription factor	-0.215135	0.756574	153.547	97.5214	92.6493	134.627	93.0083	98.1137
UYE_RS0105285	GerMN domain-containing protein	0.0707548	0.862673	67.5287	54.7909	51.0888	55.1907	72.4103	86.1274
UYE_RS0105290	DUF2993 domain-containing protein	-0.0342337	0.938917	44.1688	37.8426	34.2302	36.7624	44.2326	51.4306
UYE_RS0105295	proline--tRNA ligase	-0.261921	0.58268	81.7735	52.6547	55.0244	62.2109	58.5825	56.617
UYE_RS0105300	glycerol acyltransferase	-0.134476	0.71905	75.9317	55.6685	55.0723	52.5548	68.6873	76.4564
UYE_RS0105305	Uma2 family endonuclease	-0.133264	0.784046	55.8479	51.8515	47.2861	56.5389	52.5667	52.1062
UYE_RS0105310	FAD-dependent monooxygenase	-0.102983	0.814021	62.7611	53.3848	55.201	61.8615	59.026	61.8146
UYE_RS0105315	circadian clock KaiB family protein	-0.0165173	0.972616	32.9717	26.5404	28.0698	32.1281	34.0393	33.341
UYE_RS0105320	type IV pilus twitching motility protein PilT	0.607967	0.286017	15.1807	8.06981	8.21297	9.47428	27.3877	23.1074
UYE_RS0105330	hypothetical protein	0.305509	0.412092	723.303	660.762	635.733	981.303	1027.24	878.961
UYE_RS0105335	UDP-N-acetylglucosamine 2-epimerase (non-hydrolyzing)	-0.0650435	0.880632	131.87	139.779	140.972	122.063	173.945	167.286
UYE_RS0105340	peptidoglycan-binding protein	0.157372	0.772256	379.984	505.479	480.011	442.05	709.346	669.829
UYE_RS0105345	M23 family metallopeptidase	0.205714	0.753188	11.1635	14.1822	14.117	10.7279	18.9485	26.0588
UYE_RS0105350	hypothetical protein	-0.431312	0.114952	78.0745	68.9596	69.8795	54.8923	71.0873	58.5271
UYE_RS0105355	glycogen synthase GlgA	-0.0598649	0.948326	242.959	171.4	165.104	271.666	175.515	167.583
UYE_RS0105360	hydroxymethylbilane synthase	-0.220139	0.700221	326.941	251.452	242.043	305.327	251.063	230.017
UYE_RS0105365	helix-turn-helix domain-containing protein	0.383958	0.335107	8.23587	8.87924	9.0879	8.81193	15.2343	17.4127
UYE_RS0105370	MATE family efflux transporter	0.363211	0.344237	12.8282	9.71273	10.0957	17.2644	14.0685	17.13
UYE_RS0105375	hypothetical protein	0.967541	0.106018	149.287	106.54	142.182	522.972	263.85	180.547
UYE_RS0105380	YegS/Rv2252/BmrU family lipid kinase	0.0263349	0.955541	39.2174	40.5785	40.8337	40.5131	51.1033	52.2401
UYE_RS0105385	serine/threonine protein kinase	0.209158	0.650568	17.7144	22.1347	22.7539	26.2385	27.0729	31.9473
UYE_RS0105390	substrate-binding domain-containing protein	0.326948	0.426555	15.8189	15.2844	17.4312	25.3871	22.3524	22.7769
UYE_RS0105400	FAD-dependent oxidoreductase	-0.0118138	0.98027	6.62286	4.54634	5.09775	5.77785	5.74372	7.05961
UYE_RS0105405	ferritin-like domain-containing protein	-0.565393	0.0480722	70.2995	63.5881	53.9959	47.2813	49.8343	46.7352
UYE_RS0105410	hypothetical protein	0.701217	0.0691161	103.526	151.305	123.862	170.739	272.41	321.939
UYE_RS0105415	type I glutamate--ammonia ligase	0.253686	0.690062	1056.7	468.982	527.639	878.459	993.122	944.73
UYE_RS0105420	allophycocyanin subunit beta	0.423104	0.547778	997.293	619.632	589.002	1626.47	936.16	821.595
UYE_RS0105425	TlyA family RNA methyltransferase	0.330137	0.188504	16.5867	12.7615	13.6389	17.8813	20.2382	25.1471
UYE_RS0105430	Calvin cycle protein CP12	0.555593	0.125468	22.6092	19.4753	21.4976	23.0173	41.5254	49.428
UYE_RS0105435	hypothetical protein	0.397635	0.276946	19.075	17.0896	19.8015	20.1465	29.034	39.672
UYE_RS0105440	GTP-binding protein	0.370896	0.34962	8.88595	8.70008	10.9652	9.80782	16.6359	18.0874
UYE_RS0105445	HAMP domain-containing protein	0.179435	0.635222	7.45192	6.19229	6.27441	6.26893	9.95129	10.4831
UYE_RS0105450	hypothetical protein	-0.251906	0.53921	9.39552	6.19044	6.76864	5.20839	7.61773	9.04174
UYE_RS0105455	hypothetical protein	0.189083	0.576604	16.1032	13.0923	15.7136	18.0917	20.6055	20.7014
UYE_RS0105460	peptidase S8	0.428862	0.108057	123.112	102.753	111.896	130.318	212.542	195.928
UYE_RS0105465	hypothetical protein	0.377888	0.166822	195.094	139.856	152.987	195.674	284.747	262.755
UYE_RS0105470	hypothetical protein	0.346717	0.246238	60.8388	43.3293	42.6101	65.3007	75.472	75.9752
UYE_RS0105475	CHAT domain-containing protein	-0.0800837	0.859499	19.3907	12.9355	14.1541	13.4404	16.9802	20.7345
UYE_RS0105480	tetratricopeptide repeat protein	0.302787	0.247471	100.991	85.1765	89.4008	98.9851	151.218	151.124
UYE_RS0105485	DUF2237 domain-containing protein	0.155617	0.692392	141.124	99.9892	106.025	116.014	172.092	163.96
UYE_RS0105495	DUF760 domain-containing protein	-0.495574	0.629614	11.3007	49.1542	35.9937	4.28206	30.4477	40.3051
UYE_RS0105505	hypothetical protein	-0.0678743	0.891273	16.9475	11.3242	11.9285	13.2386	15.814	14.9844
UYE_RS0105510	phosphoserine transaminase	-0.336943	0.424158	110.564	64.7339	65.8643	67.2798	73.3749	74.7812
UYE_RS0105515	GTP 3',8-cyclase MoaA	-0.673662	0.0445368	63.968	46.8407	49.7686	23.7201	42.3136	50.4317
UYE_RS0105520	30S ribosomal protein S4	-1.02886	0.000312816	807.631	489.26	457.94	269.391	341.941	343.073
UYE_RS0105525	hypothetical protein	-0.30957	0.437315	257.846	206.978	192.339	209.703	201.464	187.568
UYE_RS0105530	heterocyst differentiation master regulator HetR	-0.309634	0.357879	550.922	355.223	378.536	339.849	431.662	414.389
UYE_RS0105535	EamA family transporter	-0.0704276	0.871106	44.9106	43.1793	42.534	46.8981	46.7546	49.8539
UYE_RS0105540	inorganic phosphate transporter	0.099124	0.818043	34.3678	30.7473	33.3383	40.6788	39.5888	41.3514
UYE_RS0105545	zinc-dependent dehydrogenase	0.110909	0.854496	146.455	128.08	134.232	194.193	158.345	150.387
UYE_RS0105550	hypothetical protein	0.151866	0.743329	25.721	27.0719	24.2729	23.5985	37.1695	41.3744
UYE_RS0105555	DUF5615 family PIN-like protein	-0.00235079	0.996185	14.3528	16.0645	19.816	13.3229	21.2634	25.3434
UYE_RS0105560	hypothetical protein	-0.0924573	0.841014	7.69245	7.0775	7.12479	6.47912	8.19629	9.34484
UYE_RS0105565	hypothetical protein	-0.241687	0.40041	35.735	29.4577	29.2663	23.3109	33.713	36.4254
UYE_RS0105570	ABC transporter permease	-0.0714938	0.854988	59.1256	43.5343	45.3803	44.3946	60.0784	59.0976
UYE_RS0105575	cation acetate symporter	0.151426	0.760165	174.83	128.081	166.076	135.675	242.194	239.491
UYE_RS0105580	DUF4212 domain-containing protein	0.213215	0.660393	135.97	114.274	150.956	118.767	220.18	217.032
UYE_RS0105585	hypothetical protein	-0.528706	0.147752	17.7443	18.9371	22.7482	10.9062	17.1229	20.1354
UYE_RS0105590	hypothetical protein	0.169505	0.734628	10.5621	9.54501	10.0931	8.83769	13.5357	18.337
UYE_RS0105595	AMP-binding protein	0.775129	0.192608	4.91517	5.69132	5.64211	4.50823	12.6924	20.3864
UYE_RS0105600	alpha/beta hydrolase	0.831404	0.213442	14.1024	7.35685	9.4695	7.41496	24.2154	45.2412
UYE_RS0105605	cation-translocating P-type ATPase	0.864847	0.204524	22.79	12.6031	14.7257	11.2779	41.253	77.3824
UYE_RS0105610	DUF5132 domain-containing protein	0.272319	0.529198	184.677	159.259	177.377	156.202	279.322	321.078
UYE_RS0105615	alpha/beta hydrolase	-0.315846	0.485401	8.12659	4.34647	6.42472	4.68466	6.50605	6.157
UYE_RS0105620	RNA 3'-phosphate cyclase	-0.218415	0.7143	12.488	6.49169	7.09054	8.01584	7.51326	9.77429
UYE_RS0105625	LysR family transcriptional regulator	0.167776	0.841205	1.70664	1.74383	1.56911	1.04139	2.22913	3.7481
UYE_RS0105635	type 1 glutamine amidotransferase domain-containing protein	-0.0619729	0.91258	12.0521	7.25559	10.0401	8.31243	11.2337	13.2285
UYE_RS0105640	aspartate kinase	-0.167398	0.485401	68.3368	58.1119	63.0832	56.8791	66.8668	72.2077
UYE_RS0105645	alpha/beta hydrolase	0.287791	0.58265	4.87079	4.95807	4.19449	4.06158	8.31623	8.39937
UYE_RS0105650	aldo/keto reductase	0.685496	0.13307	1.97473	2.11735	2.65413	2.50096	4.97888	6.2178
UYE_RS0105665	hypothetical protein	-0.0220219	0.969098	21.8467	24.6245	20.4935	23.1597	28.2169	25.2643
UYE_RS0105670	ureidoglycolate lyase	0.370804	0.279983	22.1313	22.9914	23.8941	33.5002	38.2233	32.4824
UYE_RS0105675	superoxide dismutase	0.09053	0.90915	622.881	694.128	694.925	1034.54	758.979	640.039
UYE_RS0105680	hypothetical protein	-0.220746	0.59283	179.443	158.118	155.445	161.417	173.851	146.898
UYE_RS0105685	phosphoribosylformylglycinamidine cyclo-ligase	-0.160394	0.702013	21.4274	13.8552	15.1246	15.2009	17.4892	19.1478
UYE_RS0105690	acylase	-0.589177	0.187578	15.4179	10.9895	11.5536	11.264	7.78329	8.30364
UYE_RS0105695	transposase	0.722239	0.236539	96.0717	72.6579	85.155	61.859	201.346	295.058
UYE_RS0105700	Uma2 family endonuclease	1.21773	0.0248962	69.8919	49.2965	49.6497	58.0019	197.069	311.653
UYE_RS0105710	class I SAM-dependent methyltransferase	0.967752	0.000965206	8.11284	7.47825	8.07776	12.1942	18.8802	26.2088
UYE_RS0105715	HAD family phosphatase	0.377889	0.421488	13.153	11.9291	14.1998	11.9494	21.9779	28.4343
UYE_RS0105725	hypothetical protein	0.0349345	0.968052	22.039	18.5013	17.9552	11.2977	27.0647	34.2048
UYE_RS0105730	TIGR02221 family CRISPR-associated protein	0.324465	0.515522	7.78175	6.39407	7.04321	5.97557	12.4681	13.8251
UYE_RS0105735	CRISPR system precrRNA processing endoribonuclease RAMP protein Cas6	-0.0893949	0.882973	3.67949	2.79453	3.12423	2.21578	4.05441	4.44052
UYE_RS0105740	serine/threonine-protein kinase	0.0658989	0.93845	2.31746	1.7508	1.55124	1.23112	2.83648	3.01575
UYE_RS0105745	type III-A CRISPR-associated RAMP protein Csm5	0.347798	0.642062	6.21527	2.52494	3.54628	3.04087	8.23721	7.85355
UYE_RS0105750	type III-A CRISPR-associated RAMP protein Csm4	0.133098	0.873021	13.6613	7.21901	7.75504	5.95084	16.8133	14.8791
UYE_RS0105755	type III-A CRISPR-associated RAMP protein Csm3	0.283161	0.717919	18.4725	9.00368	9.66223	8.27025	22.8935	24.0109
UYE_RS0105760	type III-A CRISPR-associated protein Csm2	0.126206	0.872013	16.0554	7.13186	7.29787	8.58707	15.0612	15.4031
UYE_RS0105765	type III-A CRISPR-associated protein Cas10/Csm1	0.0986017	0.925065	6.75295	3.83003	5.45887	2.33913	9.7684	8.84803
UYE_RS0105770	hypothetical protein	0.403521	0.38487	4.70903	2.38765	3.14973	3.83634	6.17592	6.11099
UYE_RS0105775	CRISPR-associated endoribonuclease Cas6	-0.133138	0.796382	5.43505	3.19872	4.00828	3.44407	4.5047	5.44363
UYE_RS0105785	photosystem I reaction center subunit XI	-0.464536	0.313899	2.88058	4.06874	4.04132	2.60083	3.49897	3.00663
UYE_RS0105790	photosystem I core protein PsaB	1.05628	0.00031065	0.431503	0.306673	0.379673	0.726046	1.12374	0.987377
UYE_RS0105795	photosystem I core protein PsaA	0.812685	0.00774148	0.632411	0.592785	0.627349	0.883111	1.5553	1.54236
UYE_RS0105800	response regulator	0.352547	0.684617	0.725814	1.19289	0.696225	1.7037	1.15433	1.04745
UYE_RS0105805	hypothetical protein	0.437359	0.376198	23.4457	16.247	17.908	35.4201	29.6912	24.5694
UYE_RS0105810	beta-glucosidase	0.321325	0.148009	23.8894	18.7871	20.0137	27.1608	30.6577	33.2751
UYE_RS0105815	response regulator	0.152713	0.715829	17.4206	16.3654	18.0222	20.5834	24.6195	21.6432
UYE_RS0105820	GAF domain-containing protein	0.382173	0.348273	4.25384	2.61283	3.43974	5.41305	4.90553	5.16128
UYE_RS0105825	response regulator	0.590748	0.194449	4.49224	2.99371	3.57142	7.88346	5.64133	5.78643
UYE_RS0105830	photosystem I reaction center subunit IX	0.244726	0.767139	0.915835	0.560336	0.535154	1.19181	0.685197	0.821558
UYE_RS0105835	photosystem II q(b) protein	0.317816	0.551973	2.05869	1.45715	1.82586	2.88341	2.56652	2.17747
UYE_RS0105840	allophycocyanin subunit alpha	0.153272	0.767139	3.2999	2.63681	2.77268	2.94242	3.56294	4.9751
UYE_RS0105845	allophycocyanin subunit beta	0.277377	0.547778	1.7355	1.59443	1.8473	2.01587	2.51315	2.89188
UYE_RS0105850	allophycocyanin subunit alpha	0.163753	0.851287	0.68844	0.502872	1.13749	0.845912	1.18018	1.06482
UYE_RS0105855	phycobilisome rod-core linker polypeptide	0.269877	0.506393	1.40414	1.31195	1.56623	1.99691	1.88237	2.10874
UYE_RS0105860	allophycocyanin subunit alpha	0.0241908	0.971222	1.98144	1.75141	1.64946	1.94364	2.33882	2.02721
UYE_RS0105865	photosystem II D2 protein (photosystem q(a) protein)	0.181157	0.758576	3.60684	1.88358	2.23158	2.86593	3.82074	3.47726
UYE_RS0105870	photosystem II reaction center protein CP43	0.25041	0.549779	3.07505	2.22841	2.00108	3.07813	3.1918	3.83976
UYE_RS0105875	photosystem II chlorophyll-binding protein CP47	0.170784	0.745772	2.45131	1.7328	1.66281	2.2818	2.17313	3.22489
UYE_RS0105880	photosystem II protein	0.205836	0.726739	3.47364	2.78487	3.13255	3.3109	5.17413	4.35715
UYE_RS0105890	hypothetical protein	0.436955	0.425736	3.3335	2.27616	3.33662	2.70324	6.4541	5.74243
UYE_RS0105895	hypothetical protein	0.260287	0.708021	7.9816	4.6466	5.61001	4.9341	10.5064	11.2115
UYE_RS0105900	tetratricopeptide repeat protein	0.819878	0.139344	25.4643	28.7844	23.6324	82.4023	40.9699	43.1329
UYE_RS0105905	hypothetical protein	0.263992	0.546869	250.743	176.746	205.946	191.858	350.77	363.375
UYE_RS0105910	GH3 auxin-responsive promoter family protein	-0.113815	0.813299	6.20222	4.66964	5.81974	4.1786	7.05011	6.89251
UYE_RS0105915	DUF4174 domain-containing protein	-0.124616	0.788808	16.5832	11.904	15.921	14.2803	17.3652	15.1
UYE_RS0105920	DsrE/DsrF/DrsH-like family protein	0.418333	0.613332	2.58834	1.76868	2.06781	1.14414	4.24928	5.82758
UYE_RS0105925	AraC family transcriptional regulator	1.32491	0.0373372	0.615972	0.224969	0.429717	0.468929	1.80715	2.89023
UYE_RS0105930	metalloregulator ArsR/SmtB family transcription factor	0.29908	0.712003	10.7129	5.49506	5.74634	14.0396	7.75406	8.79515
UYE_RS0105935	cation transporter	-0.115241	0.89259	12.7869	5.52203	5.01899	5.80504	8.52427	10.3826
UYE_RS0105940	porphobilinogen synthase	-0.186643	0.752553	12.5818	7.70302	6.3636	7.31818	9.7565	9.73026
UYE_RS0105945	transposase	0.0301749	0.968589	361.006	323.89	384.009	233.472	519.581	559.068
UYE_RS0105950	lipoate--protein ligase family protein	-0.0505605	0.876527	46.7773	42.7128	43.7547	42.4145	51.779	55.8888
UYE_RS0105955	YbjN domain-containing protein	0.164818	0.679775	120.38	132.119	132.342	156.14	174.551	173.072
UYE_RS0105960	hypothetical protein	0.903834	0.188133	3.12352	2.58579	4.60019	2.783	8.40744	17.1201
UYE_RS0105965	photosystem II q(b) protein	0.488149	0.435534	606.617	576.728	801.479	528.367	1141.97	1884.98
UYE_RS0105970	Rieske (2Fe-2S) protein	0.0527869	0.947876	330.802	248.108	249.934	390.318	290.219	288.908
UYE_RS0105975	class I SAM-dependent methyltransferase	0.0742978	0.862673	17.5639	15.1013	17.5703	19.7299	20.1608	21.1633
UYE_RS0105980	amino acid ABC transporter substrate-binding protein	0.268793	0.604592	16.3073	16.7351	19.2811	27.7432	21.9365	23.1621
UYE_RS0105985	hypothetical protein	1.69191	0.000773819	29.5259	38.295	38.7342	263.847	103.133	117.154
UYE_RS0105995	SDR family oxidoreductase	0.0985115	0.889761	4.57431	5.83374	4.81259	7.16547	5.713	5.83905
UYE_RS0106000	VOC family protein	-0.110221	0.884264	5.60723	8.28799	6.87238	8.36998	6.62499	6.8775
UYE_RS0106005	ZIP family metal transporter	-0.127309	0.814021	6.34399	6.38605	5.48914	6.74661	5.86401	6.39958
UYE_RS0106010	penicillin-binding protein 2	0.179224	0.693086	9.46543	6.20455	7.62635	7.28803	11.0108	12.8529
UYE_RS0106015	ABC transporter ATP-binding protein	0.392672	0.379486	12.6131	9.62845	9.97812	9.76197	20.3129	21.1553
UYE_RS0106020	spermidine/putrescine ABC transporter substrate-binding protein	0.161188	0.684585	13.6927	9.03431	11.1667	11.6147	15.3991	17.336
UYE_RS0106025	ABC transporter permease	0.108831	0.838801	18.7914	11.2549	12.7856	13.0889	20.3076	20.6763
UYE_RS0106030	PAS domain S-box protein	0.126141	0.709321	12.0242	8.81383	9.78387	11.1636	12.921	14.7611
UYE_RS0106035	diguanylate cyclase	0.352518	0.586053	1.67087	2.39216	1.74379	1.60103	3.70072	3.95629
UYE_RS0106040	dihydroneopterin aldolase	-0.0698751	0.887497	12.8209	12.0038	9.81718	11.6477	12.9297	13.5802
UYE_RS0106045	GNAT family N-acetyltransferase	-0.069957	0.863058	4.90029	4.20824	4.43489	4.23463	4.92038	5.88449
UYE_RS0106050	serine hydrolase	-0.842395	0.0121719	78.2279	43.8804	42.4745	30.9543	35.5903	34.4367
UYE_RS0106055	hypothetical protein	-0.390577	0.169615	23.9947	19.3874	18.9533	17.3793	18.8677	17.949
UYE_RS0106060	2-phosphosulfolactate phosphatase family protein	-0.0516476	0.962661	171.76	99.5145	93.5433	191.384	94.3288	94.8632
UYE_RS0106065	BlaI/MecI/CopY family transcriptional regulator	-0.0920806	0.888699	156.608	138.388	121.528	172.49	133.269	134.81
UYE_RS0106070	M56 family metallopeptidase	0.0314361	0.967534	126.787	105.779	100.896	152.253	115.599	117.899
UYE_RS0106075	3-hydroxybutyrate dehydrogenase	0.173906	0.720049	34.6773	35.8265	31.0288	46.4577	41.9917	43.902
UYE_RS0106080	alpha/beta hydrolase	0.287609	0.438356	29.3819	32.3567	27.2407	31.8706	43.2416	54.7559
UYE_RS0106085	dihydroxyacetone kinase ADP-binding subunit DhaL	0.97125	0.00686557	20.9433	19.1099	19.8626	28.1939	47.1104	73.4363
UYE_RS0106090	sugar O-acetyltransferase	0.800664	0.0975852	20.074	19.2439	21.1422	20.0258	49.6303	66.9542
UYE_RS0106095	geranylgeranylglycerol-phosphate geranylgeranyltransferase	0.545086	0.356763	7.99544	7.4993	8.59215	6.17583	16.3704	22.5006
UYE_RS0106100	TldD/PmbA family protein	-0.410026	0.092139	47.5231	37.8178	38.0381	33.3966	35.9432	36.9008
UYE_RS0106105	TldD/PmbA family protein	-0.259829	0.519082	36.9374	24.7322	24.7511	26.632	26.8767	28.4193
UYE_RS0106110	AI-2E family transporter	-0.24312	0.344177	25.9558	21.265	20.4056	18.6244	22.224	25.4893
UYE_RS0106115	cysteine--tRNA ligase	-0.214329	0.450956	56.2186	43.8324	43.4018	42.6654	47.9102	52.0107
UYE_RS0106120	GTP-binding protein	-0.214103	0.549073	110.745	112.553	106.408	103.12	117.376	107.204
UYE_RS0106125	Rpn family recombination-promoting nuclease/putative transposase	-0.067736	0.854648	31.3713	26.4988	29.5468	29.7874	31.7939	34.8392
UYE_RS0106130	D-tyrosyl-tRNA(Tyr) deacylase	-0.324366	0.404107	6.05509	4.35138	5.03073	3.42118	5.50499	5.47079
UYE_RS0106135	photosystem II reaction center protein Psb28	0.0340291	0.972056	316.632	227.884	184.843	394.023	215.712	215.196
UYE_RS0106140	molybdenum cofactor biosynthesis protein MoaB	-0.0924011	0.854347	102.382	78.2074	81.7866	97.5988	90.2916	92.1934
UYE_RS0106145	ketol-acid reductoisomerase	-0.0509348	0.926529	446.217	293.671	280.105	334.163	390.726	407.053
UYE_RS0106150	aldo/keto reductase	0.00625508	0.989918	28.1005	32.447	29.4643	36.1154	32.1509	36.1966
UYE_RS0106155	DUF4359 domain-containing protein	-1.07639	0.11368	6.766	23.4879	21.9961	3.12791	8.09142	13.687
UYE_RS0106160	SagB/ThcOx family dehydrogenase	-0.463102	0.114316	29.0825	34.8541	32.7834	23.9646	27.4919	29.8184
UYE_RS0106170	asparaginase	-0.329668	0.302102	356.074	231.002	244.963	223.324	254.89	278.929
UYE_RS0106175	CGLD27 family protein	-0.318691	0.169937	144.949	138.01	147.376	106.511	145.47	151.312
UYE_RS0106180	ribosome silencing factor	-0.217199	0.389576	145.441	141.072	143.664	125.078	149.091	156.186
UYE_RS0106185	bis(5'-nucleosyl)-tetraphosphatase (symmetrical) YqeK	0.0662206	0.921105	17.4435	23.3154	20.9278	18.1489	30.9489	27.9735
UYE_RS0106190	glycosyltransferase family 4 protein	0.107398	0.872013	10.0582	7.98869	6.66052	6.15888	13.5025	12.0933
UYE_RS0106195	anti-sigma factor antagonist	0.0873591	0.842955	130.707	87.1599	90.7017	106.051	133.692	140.453
UYE_RS0106200	7-carboxy-7-deazaguanine synthase QueE	0.104334	0.822477	96.1134	79.5278	81.0193	73.0206	123.565	130.403
UYE_RS0106205	DUF3318 domain-containing protein	0.173635	0.52714	124.414	110.315	102.142	126.367	151.564	165.791
UYE_RS0106210	hypothetical protein	-0.0129819	0.980942	34.8783	32.0509	33.6302	40.9506	35.5327	37.4566
UYE_RS0106215	amino acid ABC transporter substrate-binding protein	0.129992	0.771913	23.1919	19.5707	20.872	26.7555	28.0706	25.286
UYE_RS0106220	ABC transporter permease subunit	-0.169137	0.603291	13.5144	11.0671	10.7263	10.9647	12.2611	12.9964
UYE_RS0106225	amino acid ABC transporter permease	-0.308943	0.464628	9.34282	5.66665	5.92235	4.89639	6.74826	7.85426
UYE_RS0106230	amino acid ABC transporter ATP-binding protein	-0.330681	0.284768	10.9485	8.84415	8.23428	6.44212	9.2966	10.2744
UYE_RS0106235	alpha/beta fold hydrolase	-0.185301	0.632733	7.42568	5.97217	7.54487	6.72325	7.05788	7.35014
UYE_RS0106240	hypothetical protein	0.113591	0.855829	4.72177	3.89009	6.09082	5.15453	5.27962	8.35312
UYE_RS0106245	glycosyltransferase	0.785099	0.224873	2.73509	1.74281	2.15165	1.59486	8.14446	5.71074
UYE_RS0106250	DUF5895 domain-containing protein	0.0247103	0.968052	12.7184	14.707	14.644	12.2015	19.7834	18.7886
UYE_RS0106255	VOC family protein	1.97299	0.0018862	40.873	13.2218	12.4647	21.791	336.19	303.273
UYE_RS0106260	50S ribosomal protein L21	-0.288316	0.642264	1604.9	1218.49	1278.17	634.801	1564.57	1757.04
UYE_RS0106265	50S ribosomal protein L27	-0.192578	0.768621	1015.17	676.186	652.289	435.277	944.943	1028.66
UYE_RS0106270	hypothetical protein	-0.0426444	0.965948	167.716	91.3871	99.0658	62.8444	167.322	182.299
UYE_RS0106275	carotenoid biosynthesis protein	0.0396504	0.951214	182.392	130.567	130.635	117.353	203.765	216.899
UYE_RS0106280	glycosyltransferase	-0.156845	0.686297	119.465	86.3106	90.2411	76.6441	115.016	117.865
UYE_RS0106285	ribonuclease HI	0.111757	0.830108	45.0848	29.0562	33.6336	31.1435	52.5446	53.3857
UYE_RS0106290	protein tyrosine phosphatase family protein	-0.111683	0.837425	4.91853	5.32471	5.85096	4.23669	6.10336	7.28068
UYE_RS0106295	LysR family transcriptional regulator	-0.102738	0.814021	6.39371	6.5114	7.42722	6.15405	8.02339	7.92603
UYE_RS0106300	hypothetical protein	0.0534687	0.945218	4.5129	5.3772	6.43058	5.81534	5.86401	8.19659
UYE_RS0106305	glutathione S-transferase family protein	0.0146154	0.980106	6.80984	7.0202	9.18655	7.68032	8.62036	11.0066
UYE_RS0106310	glycosyltransferase family 4 protein	-0.272833	0.343109	28.2206	25.622	27.7151	23.3304	28.8772	25.6668
UYE_RS0106315	NAD-dependent epimerase/dehydratase family protein	0.118601	0.844228	73.1423	55.9518	64.1926	90.2706	79.9983	68.3017
UYE_RS0106320	glycosyltransferase	0.129345	0.761125	27.7114	22.6915	25.1687	31.8692	31.4903	31.7598
UYE_RS0106330	hypothetical protein	0.0499926	0.919515	1.78125	1.3947	1.79909	1.61927	2.13696	2.27292
UYE_RS0106335	hypothetical protein	0.137036	0.679631	12.0283	9.17534	10.3066	11.9079	14.1038	14.1608
UYE_RS0106340	hypothetical protein	0.0379963	0.965093	2.72462	2.98865	2.72634	1.92755	3.41756	5.1801
UYE_RS0106345	O-antigen ligase family protein	-0.0305296	0.970045	20.5851	14.1284	15.89	22.6586	18.6669	13.8891
UYE_RS0106350	hypothetical protein	0.0888075	0.903372	11.5289	7.58831	8.67283	13.4286	10.3727	9.45051
UYE_RS0106355	glycosyltransferase family 4 protein	-0.162357	0.771913	19.8646	13.031	14.2261	16.6533	16.6195	14.1288
UYE_RS0106360	WecB/TagA/CpsF family glycosyltransferase	0.0573378	0.939918	26.6235	21.3919	18.8777	30.7897	24.4112	23.5682
UYE_RS0106365	polysaccharide biosynthesis tyrosine autokinase	-0.0116265	0.982671	21.9673	18.9998	18.9356	25.091	21.5729	20.9011
UYE_RS0106370	GNAT family N-acetyltransferase	0.105503	0.836579	15.0174	11.1098	15.353	16.9977	15.8719	18.5431
UYE_RS0106380	nucleotidyltransferase domain-containing protein	-0.547923	0.0679013	8.06084	7.93986	8.03823	6.38091	5.88021	6.34733
UYE_RS0106385	hypothetical protein	-0.434975	0.0842576	89.0878	81.447	83.1873	69.047	73.1169	72.6229
UYE_RS0106390	magnesium chelatase ATPase subunit I	-0.20603	0.722207	273.678	200.371	202.173	254.725	205.586	193.882
UYE_RS0106395	TIGR03792 family protein	-0.601096	0.287638	31.2863	14.8068	19.5002	19.5469	12.6511	12.9891
UYE_RS0106400	hypothetical protein	-0.168247	0.655676	24.8721	18.0321	21.6622	20.8761	22.5733	22.3499
UYE_RS0106405	aminotransferase class V-fold PLP-dependent enzyme	0.115382	0.872544	41.9244	33.8991	32.9021	56.4897	38.6552	37.7269
UYE_RS0106410	solute carrier family 26 protein	0.166774	0.736291	26.0799	14.4262	19.4896	23.0062	26.9622	27.7916
UYE_RS0106415	FAD-binding protein	0.422015	0.486712	6.84137	2.91708	4.08001	4.37479	9.60676	8.41723
UYE_RS0106420	GNAT family N-acetyltransferase	1.76198	0.00329247	4.95727	2.56898	3.27137	3.63789	31.8088	33.784
UYE_RS0106425	DUF1636 domain-containing protein	1.77231	2.97428e-06	53.2596	30.9714	30.1867	88.7902	237.218	205.761
UYE_RS0106430	hypothetical protein	1.90244	0.00187771	38.7533	11.2781	10.6641	29.9279	238.339	198.465
UYE_RS0106435	helix-turn-helix transcriptional regulator	0.302124	0.662557	12.3489	5.74516	6.43058	13.2974	11.4221	9.77982
UYE_RS0106440	cupin domain-containing protein	-0.199571	0.637339	111.923	79.4239	71.3774	80.6667	86.0673	95.0627
UYE_RS0106445	MBL fold metallo-hydrolase	-0.190408	0.660136	198.457	129.375	134.101	147.163	150.114	163.895
UYE_RS0106450	aminodeoxychorismate/anthranilate synthase component II	-0.22313	0.577978	134.971	90.2573	94.5392	99.9367	99.8049	112.48
UYE_RS0106455	diacylglycerol kinase family protein	-0.166877	0.628025	40.2512	34.3673	36.2524	28.5959	43.9019	43.2538
UYE_RS0106460	rRNA maturation RNase YbeY	0.0561647	0.934346	68.0968	59.9734	55.7394	44.6941	84.6428	99.4417
UYE_RS0106475	Bax inhibitor-1 family protein	0.203236	0.715829	317.958	394.462	373.529	524.613	471.738	456.198
UYE_RS0106485	RNA polymerase sigma factor SigF	0.958122	0.152684	6.78043	3.54463	3.92637	3.29502	20.3662	16.0934
UYE_RS0106490	tRNA dihydrouridine(20/20a) synthase DusA	-0.0864824	0.843022	32.4667	21.8174	24.2305	22.3886	31.3817	32.1501
UYE_RS0106495	prolyl aminopeptidase	-0.170182	0.787031	28.8515	21.0946	22.3922	28.8957	21.1849	21.5184
UYE_RS0106500	type II toxin-antitoxin system RelE/ParE family toxin	0.0490178	0.935271	18.9038	18.0165	19.6351	15.3201	25.7772	28.6587
UYE_RS0106505	type II toxin-antitoxin system Phd/YefM family antitoxin	0.186611	0.702646	8.86914	7.89968	6.48699	7.51497	10.6992	13.3133
UYE_RS0106510	high light inducible protein	0.871573	0.206237	10.2529	17.1183	22.0711	13.1824	44.9243	74.6097
UYE_RS0106515	hypothetical protein	-0.165638	0.859716	354.337	252.722	182.091	376.895	218.289	155.633
UYE_RS0106520	GlsB/YeaQ/YmgE family stress response membrane protein	-0.840835	0.00046542	110.593	111.735	93.1158	60.2818	74.6976	65.2701
UYE_RS0106525	ADP-ribosylglycohydrolase family protein	-0.194855	0.515522	40.6242	31.4635	33.5803	31.9444	35.4033	39.162
UYE_RS0106530	hypothetical protein	-0.294654	0.461744	90.484	75.9464	74.0463	79.152	69.7472	72.7734
UYE_RS0106535	magnesium chelatase ATPase subunit D	-0.270084	0.593206	80.3617	60.4615	64.5916	73.4703	58.3882	58.3525
UYE_RS0106540	Uma2 family endonuclease	-0.0284622	0.965093	10.311	12.9269	12.5314	12.1905	14.8254	13.9228
UYE_RS0106545	hypothetical protein	0.509868	0.49474	8.51411	5.32689	6.7918	4.07127	19.0395	14.887
UYE_RS0106550	Uma2 family endonuclease	0.168506	0.726739	6.23363	4.14144	5.33755	6.54399	6.2053	7.64631
UYE_RS0106555	ribonuclease III	-0.223461	0.569707	10.1908	10.717	11.7001	8.29092	11.1025	13.4639
UYE_RS0106560	aminopeptidase P N-terminal domain-containing protein	-0.0575891	0.945467	36.8925	44.6016	44.2932	55.4403	39.2727	42.6179
UYE_RS0106565	VCBS repeat-containing protein	-0.0784958	0.877559	5.205	3.72908	3.93953	3.7345	4.38349	6.13647
UYE_RS0106570	VCBS repeat-containing protein	-0.202576	0.663994	3.90526	2.80549	2.95935	3.12029	2.72779	3.74532
UYE_RS0106575	DNA-3-methyladenine glycosylase	-0.136936	0.842478	15.0184	16.2709	16.4656	19.9597	14.802	14.0214
UYE_RS0106580	hypothetical protein	0.464991	0.604592	9.0592	4.14725	3.26189	2.83916	13.7677	13.4078
UYE_RS0106595	hypothetical protein	0.525075	0.152359	14.6835	12.898	19.8868	25.5747	25.6265	29.5266
UYE_RS0106600	radical SAM protein	-0.72945	0.203135	11.3274	29.4082	24.4811	10.3885	16.195	17.5531
UYE_RS0106605	hypothetical protein	-1.3132	0.020229	15.706	62.7896	38.9152	10.6514	16.4285	19.9156
UYE_RS0106610	NHLP family bacteriocin export ABC transporter peptidase/permease/ATPase subunit	0.248824	0.38761	11.4161	9.66758	9.33679	13.1325	14.2062	14.5595
UYE_RS0106615	DUF3592 domain-containing protein	0.277412	0.60046	10.9763	11.9096	13.3971	10.8357	18.3586	24.3843
UYE_RS0106620	M28 family peptidase	0.0861763	0.837425	7.61783	5.84367	5.79057	7.22664	7.61487	8.81208
UYE_RS0106625	trypsin-like peptidase domain-containing protein	-0.232809	0.659483	5.90743	5.58907	6.18567	6.32753	5.56623	5.03101
UYE_RS0106630	AMIN domain-containing protein	-0.289811	0.512088	15.1503	16.3553	16.3372	15.7733	14.5174	14.1525
UYE_RS0106640	PepSY domain-containing protein	-0.678858	0.020282	20.0479	19.4461	23.3152	14.6746	15.7162	13.8813
UYE_RS0106645	energy transducer TonB	-0.150819	0.889761	344.787	305.65	319.796	554.581	192.596	167.115
UYE_RS0106650	MotA/TolQ/ExbB proton channel family protein	-0.675799	0.284205	368.127	350.511	329.865	349.096	167.151	147.275
UYE_RS0106655	biopolymer transporter ExbD	-0.647543	0.336596	555.586	498.111	492.222	538.96	238.193	209.287
UYE_RS0106660	photosystem II complex extrinsic protein PsbU	0.188521	0.566929	2662.28	2148.35	2366.3	2940.82	3396.02	3124.4
UYE_RS0106665	L-aspartate oxidase	-0.545599	0.0404586	43.0497	30.813	31.3234	26.1903	26.8471	28.6194
UYE_RS0106670	hypothetical protein	0.458118	0.184772	52.5545	41.7083	40.9503	48.1146	80.1415	95.2014
UYE_RS0106675	CHASE2 domain-containing protein	0.497283	0.447568	7.41562	9.38099	11.4597	7.31975	18.072	26.1335
UYE_RS0106680	vitamin K epoxide reductase family protein	0.0938206	0.7753	117.24	96.4807	107.275	103.687	145.56	152.59
UYE_RS0106685	BtpA/SgcQ family protein	-0.0529661	0.86445	88.2662	75.5245	82.7909	75.9699	96.569	105.066
UYE_RS0106690	30S ribosomal protein S12 methylthiotransferase RimO	-0.30427	0.428324	248.118	164.352	162.104	170.775	169.173	187.695
UYE_RS0106695	DEAD/DEAH box helicase	-0.127343	0.755978	498.121	348.547	350.296	370.893	443.417	446.63
UYE_RS0106700	aldo/keto reductase	-0.252568	0.279483	104.056	88.2399	85.7878	72.2743	95.8283	104.133
UYE_RS0106705	BCD family MFS transporter	0.133964	0.664096	44.3512	40.9227	43.6984	49.9629	54.9307	59.7976
UYE_RS0106710	inositol monophosphatase family protein	0.085914	0.787697	49.7867	43.3543	45.1101	45.3861	59.3622	67.506
UYE_RS0106715	hypothetical protein	0.267318	0.589307	8.91607	6.71315	8.5167	7.69267	11.379	15.9085
UYE_RS0106720	S-layer homology domain-containing protein	0.901059	0.0693448	12.0537	9.35918	9.62116	10.3685	35.3128	29.8969
UYE_RS0106725	mechanosensitive ion channel family protein	0.0236135	0.963053	8.08745	8.41648	8.70613	8.02158	10.2919	11.8642
UYE_RS0106730	hypothetical protein	0.0267877	0.970178	7.03777	4.01696	4.43016	5.54879	6.59701	5.97795
UYE_RS0106735	histone deacetylase	0.231439	0.547864	7.70672	6.6366	8.44673	7.64052	11.8049	12.3114
UYE_RS0106740	glutamate--cysteine ligase	-0.0395077	0.947812	141.209	169.91	147.612	156.429	187.803	176.505
UYE_RS0106745	tRNA (cytidine(34)-2'-O)-methyltransferase	-0.341591	0.41004	21.0504	26.5443	23.316	15.2756	24.6213	26.0084
UYE_RS0106750	peptidoglycan DD-metalloendopeptidase family protein	0.0721902	0.865082	807.371	651.573	698.659	831.918	935.51	845.699
UYE_RS0106760	hypothetical protein	0.490376	0.169615	57.938	71.2595	73.1211	82.1814	134.403	126.819
UYE_RS0106765	adenosylcobinamide-GDP ribazoletransferase	0.057825	0.921419	29.5315	16.5394	21.0147	22.3033	28.7746	29.6943
UYE_RS0106770	PPC domain-containing protein	0.0675689	0.889884	40.4034	32.1807	32.7834	29.9271	46.9504	53.7481
UYE_RS0106775	ComF family protein	-0.127442	0.831543	12.9561	9.69971	9.31786	6.87054	13.1743	14.5608
UYE_RS0106780	GNAT family N-acetyltransferase	-0.412545	0.245566	17.1962	10.2783	11.8381	10.0831	11.8346	11.5436
UYE_RS0106785	hydroxylase	-0.424619	0.344147	24.4632	15.7122	14.5819	16.0889	15.0873	14.038
UYE_RS0106795	DUF4168 domain-containing protein	-0.191649	0.652719	40.9466	27.9861	29.2434	23.9833	36.1914	40.1009
UYE_RS0106800	DNA polymerase III subunit delta	-0.204386	0.670478	14.5342	10.463	11.6542	8.00743	13.1896	16.2286
UYE_RS0106805	DUF1868 domain-containing protein	-0.366851	0.382031	105.545	69.8185	70.7151	75.4015	70.7679	67.1088
UYE_RS0106810	RDD family protein	-0.28868	0.428324	13.5924	10.8646	13.9676	10.406	14.2698	11.4956
UYE_RS0106815	glycerophosphoryl diester phosphodiesterase membrane domain-containing protein	-0.0257261	0.966183	7.27244	6.94952	6.70796	5.58014	9.49804	9.26162
UYE_RS0106820	stage II sporulation protein M	-0.176683	0.694118	13.651	10.9705	14.1554	9.21308	14.6231	16.5618
UYE_RS0106825	MOSC domain-containing protein	-0.396377	0.13478	25.1022	23.525	23.2988	18.6867	23.6544	20.5723
UYE_RS0106830	FTR1 family iron permease	-0.263955	0.435534	63.2442	51.8793	53.3109	50.6191	59.4058	50.3953
UYE_RS0106835	bacterioferritin	-0.267464	0.32082	148.61	142.7	138.492	126.114	144.931	141.383
UYE_RS0106840	helix-hairpin-helix domain-containing protein	-0.551963	0.0306545	28.8473	21.9144	21.9719	17.2991	20.6846	18.4362
UYE_RS0106845	multicopper oxidase domain-containing protein	-0.0475488	0.947062	5.63444	5.72617	6.67102	4.81888	8.89059	6.86234
UYE_RS0106855	energy-coupling factor ABC transporter permease	-0.257099	0.772606	148.917	54.7208	69.6734	110.842	68.4389	60.9196
UYE_RS0106860	energy-coupling factor transporter transmembrane protein EcfT	-0.543693	0.390336	100.603	41.2072	49.2786	57.9607	41.593	36.494
UYE_RS0106865	energy-coupling factor ABC transporter ATP-binding protein	-0.831845	0.142414	62.312	22.1153	28.9578	26.0338	20.7571	16.9762
UYE_RS0106870	DUF1269 domain-containing protein	-0.639822	0.38761	32.3074	9.45889	13.016	16.3095	9.3071	8.40431
UYE_RS0106875	DUF1269 domain-containing protein	0.47615	0.370727	5.57636	3.00135	3.89778	8.05455	5.66485	6.29766
UYE_RS0106880	hypothetical protein	-0.0518709	0.948913	7.31083	6.44553	8.21629	4.77449	8.98158	11.6724
UYE_RS0106890	DUF1361 domain-containing protein	0.328192	0.506393	12.982	11.8321	10.4533	10.2402	20.0376	23.563
UYE_RS0106895	hypothetical protein	0.594668	0.194749	0.810392	0.408985	0.575628	0.979623	1.21479	1.03613
UYE_RS0106900	hypothetical protein	0.0847932	0.83172	6.33433	5.50721	6.17221	7.0338	7.21782	7.8437
UYE_RS0106905	MgtC/SapB family protein	0.012159	0.987772	4.84377	8.47009	7.85903	4.22757	10.3087	11.6697
UYE_RS0106910	hypothetical protein	0.478227	0.388898	3.30802	3.55664	3.68203	3.01823	6.96115	8.50434
UYE_RS0106915	type II toxin-antitoxin system VapC family toxin	0.478491	0.0991265	5.53319	5.9642	5.89856	8.01446	9.44991	11.2668
UYE_RS0106920	hypothetical protein	0.427802	0.346906	9.32758	12.4744	11.531	18.5877	16.3355	17.8521
UYE_RS0106925	Uma2 family endonuclease	0.428955	0.218948	9.73436	11.482	12.6637	16.3084	19.3108	18.2964
UYE_RS0106930	Uma2 family endonuclease	0.414557	0.326032	10.082	13.0631	10.6004	17.6653	18.9847	16.326
UYE_RS0106935	methylenetetrahydrofolate reductase	0.0129163	0.981687	190.491	122.039	116.684	160.862	174.193	158.642
UYE_RS0106940	tryptophan--tRNA ligase	-0.274587	0.576604	45.4462	33.8538	33.5285	39.2901	32.0426	33.0587
UYE_RS0106945	B12-binding domain-containing radical SAM protein	0.849757	0.0313401	26.1384	31.5498	35.8441	77.4143	67.3527	57.6211
UYE_RS0106950	response regulator	1.255	0.0470704	1.04748	1.09305	0.918655	0.81262	5.65077	5.12003
UYE_RS0106955	response regulator	1.4485	0.0429486	2.13643	1.15727	1.13875	0.706612	14.318	10.5313
UYE_RS0106960	chemotaxis protein CheW	1.09802	0.0863311	2.64206	2.6268	1.97116	1.89961	12.1389	9.24331
UYE_RS0106965	GAF domain-containing protein	0.911238	0.137758	5.81698	4.32894	4.65781	3.73989	19.283	15.3604
UYE_RS0106970	hybrid sensor histidine kinase/response regulator	0.775395	0.166822	2.86633	2.55339	2.74016	2.27308	8.73559	7.34273
UYE_RS0106975	hypothetical protein	0.43922	0.44838	12.5528	17.1751	15.3249	12.8367	30.941	32.9371
UYE_RS0106980	EAL domain-containing protein	0.156132	0.726739	7.83755	5.56663	6.85485	6.18581	9.48985	11.0251
UYE_RS0106985	bifunctional pantoate--beta-alanine ligase/(d)CMP kinase	-0.154224	0.774333	69.0907	49.9709	54.3935	65.0215	51.9635	58.8927
UYE_RS0106990	septal ring lytic transglycosylase RlpA family protein	0.713234	0.406863	157.316	172.945	198.557	791.546	159.925	164.083
UYE_RS0106995	glutaminase A	-0.0268084	0.965033	21.3606	20.1996	21.4435	24.7318	22.5539	23.6471
UYE_RS0107000	hypothetical protein	0.219151	0.78995	59.4334	55.8941	50.8057	108.41	55.4826	54.6267
UYE_RS0107005	DMT family transporter	0.150773	0.771913	2.82277	2.3645	3.13195	3.27596	3.0791	4.42883
UYE_RS0107010	bifunctional DNA-binding transcriptional regulator/O6-methylguanine-DNA methyltransferase Ada	-0.420224	0.326034	31.1762	26.1438	25.2427	26.5303	21.0913	20.9574
UYE_RS0107015	flavin reductase family protein	-0.212726	0.762452	161.548	133.023	128.157	175.214	120.268	105.798
UYE_RS0107020	precorrin-4 C(11)-methyltransferase	-0.291893	0.528836	18.7864	15.8419	18.319	18.2109	15.3399	15.029
UYE_RS0107025	prolipoprotein diacylglyceryl transferase	-0.0616018	0.929553	66.5799	62.2849	55.577	77.4083	62.0658	60.5913
UYE_RS0107030	pantetheine-phosphate adenylyltransferase	0.0897953	0.8833	34.9005	40.6649	35.0721	48.6139	45.7701	41.3719
UYE_RS0107035	DivIVA domain-containing protein	0.287311	0.466708	18.0117	20.4974	19.6214	26.578	29.7154	26.5985
UYE_RS0107040	class I SAM-dependent methyltransferase	0.355427	0.467301	1.85349	2.72501	2.4543	2.864	3.65299	4.31197
UYE_RS0107045	SufE family protein	0.330082	0.362604	34.488	41.7077	38.8147	42.9174	61.6524	68.6255
UYE_RS0107050	alpha/beta hydrolase	-0.103309	0.836579	49.895	44.8554	42.8794	51.5364	46.1936	48.5335
UYE_RS0107055	GTP-binding protein	0.380842	0.592144	107.857	84.686	80.0837	198.392	109.056	98.3566
UYE_RS0107060	hypothetical protein	-0.226038	0.58809	12.3383	11.6829	11.7613	8.23334	12.0104	15.9132
UYE_RS0107065	hypothetical protein	-0.286223	0.317685	176	130.178	142.347	123.672	156.975	142.063
UYE_RS0107070	zinc ABC transporter substrate-binding protein	-0.306089	0.222604	7.43609	6.5606	7.21409	5.86425	6.95116	6.99782
UYE_RS0107075	HNH endonuclease	0.158878	0.795007	6.7645	5.01206	5.37387	8.14753	6.39111	7.26958
UYE_RS0107080	hypothetical protein	1.5578	0.00130092	3.44796	3.37934	2.74031	18.651	7.81868	11.3604
UYE_RS0107090	DUF433 domain-containing protein	0.43289	0.105719	14.2443	11.5823	13.6797	17.7044	23.725	21.0801
UYE_RS0107095	hypothetical protein	0.671882	0.220669	2.36113	3.48387	3.3273	3.18754	6.58499	9.21868
UYE_RS0107105	hypothetical protein	0.317324	0.583138	5.6833	6.93791	5.57607	5.74246	8.66394	13.4552
UYE_RS0107110	hypothetical protein	-0.0543706	0.957987	30.7075	21.7766	20.6809	36.9889	21.8619	18.0813
UYE_RS0107115	hypothetical protein	-0.235464	0.730451	40.8364	35.4977	32.0111	43.9619	29.389	27.8858
UYE_RS0107120	hypothetical protein	-0.360814	0.577408	3.89956	3.95059	3.19889	4.03778	2.43336	2.87936
UYE_RS0107125	cysteine synthase A	-0.156913	0.710482	10.559	8.67358	8.59393	9.27002	8.57918	10.8101
UYE_RS0107130	ROK family protein	-0.148034	0.771913	5.9538	4.66391	5.19669	5.74539	4.98628	5.4497
UYE_RS0107140	Mut7-C ubiquitin/RNAse domain-containing protein	0.502145	0.34962	1.84264	1.65263	2.14787	1.68095	4.10718	4.21063
UYE_RS0107150	sucrase ferredoxin	-0.0300913	0.96393	15.8033	15.1885	13.8505	11.2638	17.6462	23.4424
UYE_RS0107155	cation:proton antiporter	-0.290062	0.756574	25.2504	49.697	39.9733	13.4694	36.8141	62.3483
UYE_RS0107165	ABC transporter ATP-binding protein/permease	-0.317171	0.184009	39.3511	35.2675	36.0696	31.3808	35.8377	35.192
UYE_RS0107170	murein transglycosylase A	0.013006	0.979563	5.48195	4.05901	4.69372	4.32711	5.51744	7.0187
UYE_RS0107175	FAD-dependent oxidoreductase	-0.141278	0.679084	18.7886	14.5298	15.3432	15.3571	17.9222	17.5544
UYE_RS0107180	alpha/beta fold hydrolase	-0.27609	0.301485	30.0537	25.8526	25.0835	24.0008	25.538	27.4168
UYE_RS0107185	TerC family protein	-0.0636908	0.844228	95.6953	84.2493	81.6897	84.4294	100.724	105.78
UYE_RS0107190	nucleoside-diphosphate kinase	-0.422659	0.515522	525.483	343.805	312.412	427.401	264.786	245.072
UYE_RS0107195	biosynthetic arginine decarboxylase	-0.286434	0.437315	103.744	66.6931	66.6683	65.1397	76.904	80.0913
UYE_RS0107200	NDP-sugar synthase	-0.0120586	0.984521	381.023	267.061	264.827	398.79	315.221	303.673
UYE_RS0107205	segregation/condensation protein A	-0.404852	0.314498	44.6332	30.3299	33.4244	19.7338	35.0988	40.5236
UYE_RS0107215	AI-2E family transporter	-0.217446	0.546468	13.4134	12.7413	12.8812	9.3954	13.8235	16.3645
UYE_RS0107220	pyridoxamine 5'-phosphate oxidase	-0.00874963	0.982671	19.8814	21.4345	18.7246	20.1805	23.593	25.995
UYE_RS0107225	tetratricopeptide repeat protein	0.0743303	0.86561	9.78952	9.36847	8.97843	8.52369	12.0144	14.5648
UYE_RS0107230	bifunctional class I SAM-dependent methyltransferase/HIT family protein	0.0579781	0.907318	6.84644	6.74208	7.89671	6.64058	9.27092	10.5391
UYE_RS0107235	CHASE2 domain-containing serine/threonine-protein kinase	0.00927769	0.991333	10.5647	16.643	15.5266	6.33981	15.7951	31.6478
UYE_RS0107250	hypothetical protein	0.227129	0.83172	0.960192	1.72337	2.0287	0.69617	3.18332	3.34006
UYE_RS0107255	ABC transporter permease	-0.201574	0.716833	4.42889	4.83948	5.47604	3.2163	5.49751	6.51906
UYE_RS0107260	ABC transporter permease	-0.199741	0.646717	9.28389	5.73607	6.88625	5.88507	7.18995	9.01222
UYE_RS0107265	peptide ABC transporter substrate-binding protein	-0.236956	0.455563	10.9082	7.86948	9.02037	6.93732	10.0003	10.5424
UYE_RS0107270	ROK family protein	-0.0972235	0.839604	26.7811	17.2632	19.3508	17.2352	23.6996	28.1469
UYE_RS0107275	hypothetical protein	-0.0755465	0.848028	51.3186	41.1113	44.7668	38.3707	54.5804	59.8155
UYE_RS0107280	hypothetical protein	-0.186413	0.642131	40.005	29.4184	26.406	26.8891	33.7592	36.7886
UYE_RS0107290	ABC transporter permease	-0.181064	0.612278	47.1297	33.1452	33.2955	32.5053	39.0869	44.1872
UYE_RS0107295	thioredoxin-disulfide reductase	0.00850862	0.989419	73.2589	57.6695	50.8471	86.4927	58.3315	60.1086
UYE_RS0107300	Rpn family recombination-promoting nuclease/putative transposase	0.0134065	0.979563	26.7529	20.2834	19.2178	20.5794	29.2302	28.1251
UYE_RS0107305	FkbM family methyltransferase	0.903609	0.158084	2.38116	2.51452	2.92412	2.00057	10.9655	7.61917
UYE_RS0107310	class I SAM-dependent methyltransferase	1.12099	0.0700073	4.47436	3.14902	3.69102	2.87087	17.2995	16.2341
UYE_RS0107315	type IV pilin-like G/H family protein	1.28117	0.0248613	132.2	42.933	47.7804	106.49	373.176	297.798
UYE_RS0107320	hypothetical protein	-0.00934373	0.987772	6.95716	4.89344	5.03889	3.70547	8.60903	7.57269
UYE_RS0107330	UPF0175 family protein	0.135644	0.766844	29.5945	25.7504	29.0907	28.7866	44.5385	35.3442
UYE_RS0107340	FkbM family methyltransferase	1.20571	0.0732727	1.22058	1.52955	1.32457	0.870015	7.43216	7.17401
UYE_RS0107345	hypothetical protein	1.29506	0.0507561	3.79023	2.7844	3.08233	2.13248	18.3416	19.2311
UYE_RS0107355	hypothetical protein	0.053916	0.939817	9.18552	9.50124	9.37895	6.81212	13.0129	15.2244
UYE_RS0107360	deoxyribodipyrimidine photo-lyase, 8-HDF type	0.154366	0.862994	31.0862	13.5102	14.7702	11.5068	33.8158	34.2518
UYE_RS0107365	hypothetical protein	-0.176107	0.695514	20.9902	24.2708	23.1489	17.9288	23.9106	29.624
UYE_RS0107370	SGNH/GDSL hydrolase family protein	-0.0988977	0.886514	1.23025	1.02284	1.26993	0.802045	1.42528	1.70062
UYE_RS0107375	hypothetical protein	0.289313	0.737419	1.20913	0.623443	0.694662	0.93854	1.30311	1.56765
UYE_RS0107380	histidine phosphatase family protein	0.313664	0.381506	5.78833	3.89064	4.28453	6.12367	6.38956	7.70094
UYE_RS0107385	Rieske (2Fe-2S) protein	0.329524	0.394801	20.8153	22.3952	20.3752	21.3573	36.1529	38.6461
UYE_RS0107390	DUF2808 domain-containing protein	0.181434	0.753323	15.8282	18.4768	17.9814	14.7566	29.0757	27.6824
UYE_RS0107395	DUF4149 domain-containing protein	0.0491523	0.939355	134.178	182.227	147.219	158.162	208.969	198.831
UYE_RS0107400	TMEM165/GDT1 family protein	-0.242703	0.428037	141.056	136.365	132.887	105.292	156.831	142.933
UYE_RS0107405	TMEM165/GDT1 family protein	-0.306625	0.266037	129.004	96.7593	98.1936	86.6656	111.374	103.359
UYE_RS0107415	L-histidine N(alpha)-methyltransferase	-0.603757	0.00189052	18.279	18.0847	18.0917	11.2566	14.4524	15.9817
UYE_RS0107420	YkgJ family cysteine cluster protein	-0.315239	0.394867	46.4225	47.9948	45.9375	29.9882	52.1945	50.5221
UYE_RS0107425	photosystem II reaction center protein Ycf12	-0.0468924	0.968052	116.591	66.8058	68.6264	138.374	65.0905	58.3503
UYE_RS0107430	hypothetical protein	-0.617091	0.24471	17.0517	15.9139	18.5711	5.64618	15.4352	17.7925
UYE_RS0107435	NUDIX domain-containing protein	-0.12597	0.774079	18.1953	15.5614	19.0257	13.8623	19.4061	23.7081
UYE_RS0107440	AAA family ATPase	0.187118	0.75273	12.2136	12.9298	15.4133	11.2278	20.1136	24.5797
UYE_RS0107445	septum site-determining protein MinD	0.0120385	0.981814	102.455	136.906	117.858	116.618	162.155	145.774
UYE_RS0107450	hypothetical protein	-0.274865	0.594814	56.4113	86.7599	75.8943	62.5717	73.2024	74.5755
UYE_RS0107455	response regulator	0.138765	0.834699	41.4656	59.6123	55.1924	44.3615	86.5035	76.989
UYE_RS0107460	DUF2294 domain-containing protein	-0.186083	0.716449	58.6219	73.55	67.7851	49.7065	82.7526	74.8162
UYE_RS0107465	hypothetical protein	-0.00517991	0.987924	55.4511	56.0939	56.77	56.5511	69.4352	69.6741
UYE_RS0107470	hybrid sensor histidine kinase/response regulator	-0.0799951	0.818043	28.4119	22.6884	26.6792	25.3745	29.4144	30.363
UYE_RS0107475	hybrid sensor histidine kinase/response regulator	-0.00756027	0.987772	21.4787	24.2421	29.977	22.4428	31.4846	35.279
UYE_RS0107480	response regulator	-0.0896152	0.871657	40.046	51.2346	50.5903	39.3399	54.7854	63.934
UYE_RS0107485	PAS domain S-box protein	0.174445	0.714133	4.01223	4.63658	5.00236	4.79313	5.96872	7.55833
UYE_RS0107490	response regulator transcription factor	0.394403	0.168336	84.8625	65.1309	71.2342	110.424	114.9	111.016
UYE_RS0107495	GlsB/YeaQ/YmgE family stress response membrane protein	0.634496	0.258406	18.1796	14.9159	12.2806	38.5956	22.4135	21.6336
UYE_RS0107500	CsbD family protein	-0.0571699	0.894981	27.8936	24.8988	27.33	26.4127	32.3498	30.4349
UYE_RS0107505	TIGR02587 family membrane protein	-0.125627	0.845295	15.8578	13.2809	10.9129	15.9576	12.9803	12.2778
UYE_RS0107510	TIGR02588 family protein	-0.233165	0.490127	20.2271	19.0753	17.3379	17.2233	17.2924	21.0971
UYE_RS0107515	ChaB family protein	-0.228567	0.601237	16.1086	13.0208	13.8226	14.4934	11.728	15.4842
UYE_RS0107520	DNA starvation/stationary phase protection protein	0.127944	0.806746	20.9526	20.571	19.0627	26.4949	26.5682	23.1057
UYE_RS0107525	hypothetical protein	0.347891	0.528617	25.9014	22.4671	23.9154	43.8104	32.1794	29.5337
UYE_RS0107535	glutathione S-transferase family protein	-0.0290373	0.961023	12.0918	14.7108	13.6235	11.947	16.8863	18.036
UYE_RS0107540	metalloregulator ArsR/SmtB family transcription factor	-0.326943	0.382952	21.9662	17.5667	13.5207	13.57	16.8402	18.295
UYE_RS0107545	ABC transporter ATP-binding protein	-0.326355	0.149449	43.4533	38.0204	37.5066	33.2355	36.9501	39.2916
UYE_RS0107550	branched-chain amino acid ABC transporter permease	-0.314569	0.199017	39.6744	32.9997	33.8815	30.7435	32.8632	34.876
UYE_RS0107555	hypothetical protein	0.0760551	0.903372	13.6609	15.8765	15.163	12.4488	20.0798	24.0034
UYE_RS0107560	hypothetical protein	-0.200366	0.573733	31.7905	24.4889	24.0178	23.9197	25.6462	31.1075
UYE_RS0107565	glucose-6-phosphate isomerase	-0.33755	0.402702	121.001	88.1339	85.8629	93.1609	84.8393	84.3326
UYE_RS0107570	hypothetical protein	0.296786	0.608248	9.89836	7.34324	9.98035	7.31959	14.7584	18.7487
UYE_RS0107580	tRNA dihydrouridine synthase DusB	0.188119	0.557867	8.8051	8.41648	8.71008	9.0074	12.0431	13.8442
UYE_RS0107585	hypothetical protein	0.0904556	0.888141	14.734	16.2525	17.4162	12.7711	24.9389	24.1867
UYE_RS0107590	hypothetical protein	0.126161	0.837425	16.7149	19.6015	17.9274	14.658	25.8479	31.0289
UYE_RS0107595	ADP-ribosylglycohydrolase family protein	0.454321	0.461131	8.44969	9.28363	8.63501	6.56551	17.361	21.8779
UYE_RS0107600	molecular chaperone DnaK	-0.840166	0.0236764	536.168	855.027	665.941	415.228	450.929	420.842
UYE_RS0107605	acetoacetate decarboxylase family protein	0.396577	0.49865	4.56316	3.65763	4.65767	3.49776	7.23411	10.3415
UYE_RS0107610	Gfo/Idh/MocA family oxidoreductase	-0.24493	0.460438	26.3145	19.1646	20.4649	19.9142	19.8584	24.0559
UYE_RS0107620	hypothetical protein	0.0817019	0.942617	61.2697	60.9033	73.5769	25.7591	111.884	119.783
UYE_RS0107625	retroviral-like aspartic protease family protein	0.123333	0.881119	14.7569	11.5903	12.9779	7.36695	22.637	22.2274
UYE_RS0107630	pyridoxamine 5'-phosphate oxidase family protein	-0.155215	0.691186	11.3102	10.5851	11.6382	8.80761	12.8073	13.7997
UYE_RS0107635	nuclear transport factor 2 family protein	0.46299	0.46708	15.2581	18.2138	23.4867	14.9394	41.5062	43.3187
UYE_RS0107640	IS200/IS605 family element transposase accessory protein TnpB	-0.258563	0.516874	93.8296	67.311	70.2896	50.8311	82.78	92.5755
UYE_RS0107645	IS200/IS605 family transposase	-0.297713	0.375467	179.757	120.689	127.172	123.677	129.665	143.495
UYE_RS0107650	hypothetical protein	-0.144614	0.726739	57.926	39.767	44.7192	37.0788	55.2344	57.8526
UYE_RS0107655	hemolysin family protein	-0.149081	0.714624	45.2725	33.296	38.0093	29.3676	43.7416	50.1009
UYE_RS0107660	7-cyano-7-deazaguanine synthase QueC	-0.0633611	0.873021	49.866	38.9964	43.3171	36.9712	52.5155	58.8811
UYE_RS0107665	Gfo/Idh/MocA family oxidoreductase	-0.168241	0.783974	405.661	289.348	283.508	381.462	296.964	293.438
UYE_RS0107670	DedA family protein	-0.0973671	0.829972	82.9295	55.9242	58.7106	56.7296	80.5439	76.6207
UYE_RS0107675	ParM/StbA family protein	0.111233	0.782987	455.518	334.555	354.56	357.379	541.726	551.01
UYE_RS0107680	plasmid segregation centromere-binding protein ParR	0.0876255	0.841205	548.619	375.49	383.62	473.69	564.278	566.875
UYE_RS0107685	phosphoglucomutase/phosphomannomutase family protein	0.144927	0.771913	71.9543	62.3241	58.9107	87.3267	79.8313	77.824
UYE_RS0107695	RdgB/HAM1 family non-canonical purine NTP pyrophosphatase	0.133311	0.783358	84.3964	55.5223	55.2155	77.9812	77.276	91.2381
UYE_RS0107700	P-II family nitrogen regulator	0.0515452	0.954726	350.607	230.138	210.178	382.432	253.618	282.466
UYE_RS0107705	hypothetical protein	-0.0462307	0.900972	71.5899	56.2575	57.4945	56.5238	73.3001	79.4341
UYE_RS0107710	bifunctional hydroxymethylpyrimidine kinase/phosphomethylpyrimidine kinase	0.24864	0.482034	10.0767	8.10591	7.93442	11.7064	11.8578	12.2718
UYE_RS0107715	DMT family transporter	0.200111	0.612497	35.0865	23.2849	25.4473	34.8931	35.3552	40.9152
UYE_RS0107720	HEAT repeat domain-containing protein	0.045335	0.949174	59.7814	35.4884	37.7333	53.3902	51.4678	51.0872
UYE_RS0107725	MarC family protein	0.124504	0.779848	79.2816	52.5923	55.5332	72.7564	80.6971	81.7988
UYE_RS0107730	carbon-nitrogen hydrolase family protein	-0.159126	0.693559	109.324	72.391	81.4757	82.0093	94.6865	93.3231
UYE_RS0107735	hypothetical protein	-0.0662447	0.907705	29.0228	19.3406	23.2338	26.876	25.2233	25.5534
UYE_RS0107740	fructose-bisphosphate aldolase class II	0.154336	0.837425	2575.69	2101.45	2014.89	3746.2	2421.88	2223.45
UYE_RS0107750	hypothetical protein	0.0510008	0.945071	57.6614	45.5626	47.4645	67.9886	56.7328	52.1603
UYE_RS0107755	pyruvate dehydrogenase (acetyl-transferring) E1 component subunit alpha	0.014266	0.981687	187.045	148.292	138.998	210.326	165.965	165.369
UYE_RS0107760	IMS domain-containing protein	0.336421	0.394992	59.7028	41.7645	48.9241	48.6096	80.8197	97.6292
UYE_RS0107765	NmrA family NAD(P)-binding protein	0.434894	0.370727	17.1432	13.1029	14.3409	28.4037	20.2765	20.6725
UYE_RS0107770	cytochrome P450	0.329736	0.253832	19.7185	15.5313	17.5325	24.7789	23.4809	28.7345
UYE_RS0107775	DUF2795 domain-containing protein	0.835245	0.0772662	10.5771	6.31236	9.73379	10.6906	19.5162	30.7057
UYE_RS0107780	50S ribosomal protein L11 methyltransferase	0.15677	0.692392	6.85504	4.8741	5.62167	6.76386	7.07021	8.61076
UYE_RS0107785	AarF/ABC1/UbiB kinase family protein	-0.212401	0.38761	80.1365	69.9408	73.7729	59.825	76.2321	89.9799
UYE_RS0107790	hypothetical protein	-0.473624	0.236539	75.6384	53.0103	48.5859	51.3335	41.8047	48.8609
UYE_RS0107800	hypothetical protein	-0.48676	0.14296	19.7202	18.1909	20.6564	10.8797	19.9956	17.8763
UYE_RS0107805	hypothetical protein	0.107365	0.90474	6.14854	5.61582	4.43489	2.88358	9.18021	9.3202
UYE_RS0107810	hypothetical protein	0.217272	0.772606	5.44109	3.79261	4.54011	2.89684	8.65122	8.02489
UYE_RS0107815	glycosyl transferase	0.492701	0.443626	4.2712	2.18987	3.14978	2.46562	7.46328	7.01337
UYE_RS0107820	glycosyltransferase family 4 protein	0.889547	0.125468	1.84414	1.13821	1.13692	1.24067	4.75814	4.24617
UYE_RS0107825	ATP-binding cassette domain-containing protein	0.887603	0.179082	1.23124	0.818113	0.98471	0.685231	3.94318	3.2689
UYE_RS0107830	glycosyltransferase family 4 protein	0.484889	0.277563	2.54905	2.01264	2.39502	2.29576	5.20412	4.37649
UYE_RS0107835	hypothetical protein	0.346379	0.692519	1.36878	1.0446	1.29695	0.642846	3.09836	2.2943
UYE_RS0107840	alpha-1,2-fucosyltransferase	0.664946	0.353826	1.13534	1.04178	0.929502	0.638118	3.30447	2.75744
UYE_RS0107845	hypothetical protein	0.715238	0.40781	0.915006	1.33674	1.18209	0.481586	4.55323	3.628
UYE_RS0107850	hydroxyacylglutathione hydrolase	0.0666081	0.916003	14.6046	17.2587	15.1694	20.2057	17.592	19.0811
UYE_RS0107855	50S ribosomal protein L9	-0.414219	0.432693	385.789	231.287	224.357	269.808	213.805	205.587
UYE_RS0107860	replicative DNA helicase	-0.0219912	0.961023	22.0035	20.3134	21.5927	19.2097	24.8863	29.9518
UYE_RS0107865	FKBP-type peptidyl-prolyl cis-trans isomerase	0.27731	0.653567	327.305	276.022	263.115	510.289	352.674	334.628
UYE_RS0107870	phasin family protein	0.165381	0.750715	73.9797	70.5962	69.4894	100.151	90.5907	85.0489
UYE_RS0107875	DUF697 domain-containing protein	0.185682	0.708021	161.289	131.226	131.688	199.554	182.376	170.638
UYE_RS0107880	alpha-ketoglutarate-dependent dioxygenase AlkB	-0.122971	0.795007	22.2291	22.5016	23.3623	23.9788	24.8484	22.9718
UYE_RS0107885	DNA cytosine methyltransferase	0.147246	0.753936	1.43279	1.17261	1.4653	1.4315	1.89359	1.96831
UYE_RS0107890	deoxyribose-phosphate aldolase	0.116522	0.829056	31.5844	28.1729	32.3663	24.9826	43.3573	51.1826
UYE_RS0107895	DNA repair protein RecO	-0.0798853	0.823177	60.3297	46.7901	50.0183	51.676	59.8233	60.1078
UYE_RS0107900	MFS transporter	-0.157137	0.573896	79.7898	63.6593	67.7836	62.9289	78.9261	77.5579
UYE_RS0107905	glycosyltransferase family 4 protein	-0.315738	0.265397	96.6275	96.3268	93.134	81.4945	95.6048	87.9141
UYE_RS0107910	DUF3137 domain-containing protein	-0.547549	0.0774856	7.03056	8.43686	8.60266	5.04782	6.37516	7.745
UYE_RS0107915	transcriptional regulator	0.0362781	0.958119	8.1554	5.13733	5.6894	6.18958	7.0825	9.5019
UYE_RS0107920	response regulator	-0.070337	0.862673	15.1624	10.296	11.5952	11.4597	14.1459	15.2396
UYE_RS0107925	PRC-barrel domain-containing protein	0.0927394	0.850013	181.309	119.169	122.724	163.981	175.813	178.349
UYE_RS0107930	chromosome segregation protein SMC	-0.00787018	0.985614	23.803	15.8385	17.0328	20.5415	21.9601	22.0458
UYE_RS0107935	pentapeptide repeat-containing protein	-0.354753	0.535239	15.7501	9.12052	9.38303	11.4177	7.893	10.0931
UYE_RS0107940	microcompartments protein	-0.289886	0.592921	10.8055	7.66572	6.60418	8.38737	6.3045	8.23255
UYE_RS0107945	TRAP transporter substrate-binding protein	-0.0720585	0.889761	15.6587	11.6042	12.5282	14.5957	14.7639	13.7739
UYE_RS0107950	MerC domain-containing protein	-0.0689898	0.905105	23.6301	19.2279	19.344	23.8667	22.9316	20.5488
UYE_RS0107955	NAD(P)H-quinone oxidoreductase subunit 4	0.123026	0.884229	40.8201	33.1642	33.7334	62.3334	33.7754	35.2471
UYE_RS0107960	hypothetical protein	-0.275934	0.769651	115.375	42.2793	43.1761	24.8276	84.3594	78.4298
UYE_RS0107965	LuxR C-terminal-related transcriptional regulator	-0.216271	0.551973	4.60649	3.60453	3.64603	3.44207	3.8846	4.46484
UYE_RS0107970	DJ-1/PfpI family protein	-0.594113	0.381838	24.4788	44.4999	35.3511	35.3731	17.9164	18.8604
UYE_RS0107975	TRAP transporter large permease subunit	-0.374903	0.550961	22.8763	26.6112	24.0244	27.7082	16.6037	17.6916
UYE_RS0107980	TRAP transporter small permease subunit	-0.0115265	0.987001	22.0791	13.7808	14.3098	24.0018	16.2066	14.8841
UYE_RS0107985	M20 family metallopeptidase	-0.523619	0.137981	35.4241	24.9005	23.105	22.4143	19.7374	22.7856
UYE_RS0107990	dethiobiotin synthase	-0.374924	0.244333	43.6293	37.2038	33.3266	33.6638	32.3299	34.0325
UYE_RS0107995	protein kinase	-0.238771	0.568871	43.0868	30.305	32.2549	34.8346	32.1876	34.3872
UYE_RS0108000	ribose-phosphate pyrophosphokinase	-0.340955	0.16757	610.528	465.366	472.109	368.534	515.911	534.744
UYE_RS0108005	HD domain-containing protein	-0.424358	0.126586	103.883	73.1348	78.6689	54.6618	80.7999	85.3853
UYE_RS0108010	hypothetical protein	-0.727303	0.0391106	31.0028	19.2581	23.0248	10.9771	16.8466	22.9056
UYE_RS0108015	type II toxin-antitoxin system VapC family toxin	-0.180927	0.719567	37.9034	45.9273	43.1983	30.2909	49.0214	53.5499
UYE_RS0108020	hypothetical protein	-0.0221133	0.970045	60.0806	76.8004	72.4876	62.8641	88.379	92.7875
UYE_RS0108025	serine/threonine protein kinase	-0.0689895	0.91722	8.25551	11.9194	9.74467	8.49405	12.1867	13.1405
UYE_RS0108035	translational GTPase TypA	-0.253618	0.533559	401.202	278.168	261.795	288.643	306.335	301.765
UYE_RS0108040	cation:proton antiporter	1.11678	0.11723	4.60892	3.22484	3.71451	23.8714	5.27144	5.69023
UYE_RS0108045	transposase	0.246318	0.593206	4.71505	3.52163	3.95566	3.7857	6.69732	6.81045
UYE_RS0108050	hypothetical protein	0.191698	0.717874	37.7114	22.1977	28.594	39.1715	39.9737	36.5108
UYE_RS0108055	undecaprenyldiphospho-muramoylpentapeptide beta-N-acetylglucosaminyltransferase	0.078084	0.837425	27.547	20.664	21.6604	25.7419	28.663	30.9108
UYE_RS0108060	nuclear transport factor 2 family protein	-0.0873294	0.844228	130.658	108.564	116.626	128.974	128.052	126.487
UYE_RS0108065	SDR family oxidoreductase	-0.0489454	0.910345	77.2039	70.8196	67.9496	77.1253	78.8105	85.1238
UYE_RS0108070	hypothetical protein	-0.157063	0.723247	19.4191	15.926	21.1004	18.703	18.8558	20.5378
UYE_RS0108075	D-alanyl-D-alanine carboxypeptidase family protein	-0.0664139	0.867353	39.6867	37.763	43.3003	40.3279	44.1903	49.5598
UYE_RS0108080	AEC family transporter	-0.12547	0.821338	26.218	30.6167	29.3857	31.933	29.8007	28.8852
UYE_RS0108090	polysaccharide export protein	-0.29756	0.180624	28.5623	22.2622	25.9261	20.5745	24.9427	26.8097
UYE_RS0108095	phosphoribosyltransferase	-0.171109	0.677968	33.5453	29.9959	30.0499	31.976	28.6382	34.698
UYE_RS0108100	MFS transporter	-0.0898901	0.814021	7.02215	6.98463	6.4039	6.57577	7.64024	8.07894
UYE_RS0108105	MFS transporter	0.4646	0.238833	21.3928	20.0897	19.2524	37.0158	29.8805	30.2615
UYE_RS0108110	sodium:proton antiporter	-0.000795435	0.998682	8.93146	6.34085	7.85166	8.82264	8.35933	9.28637
UYE_RS0108115	DUF3124 domain-containing protein	-0.00786213	0.985614	13.4747	9.72571	12.9058	13.2226	13.8782	14.1425
UYE_RS0108120	TrkA family potassium uptake protein	0.227527	0.428479	8.66733	8.07982	8.9135	10.0583	12.119	12.9802
UYE_RS0108125	potassium channel family protein	-0.303273	0.231897	15.3497	12.8943	14.3412	12.2984	13.5411	13.845
UYE_RS0108130	hypothetical protein	-0.422121	0.325267	6.24801	4.74168	4.75501	3.25337	5.45105	4.93953
UYE_RS0108135	hypothetical protein	-0.408013	0.377979	2.98451	3.40564	2.77609	2.63755	2.84132	2.27529
UYE_RS0108140	response regulator transcription factor	0.0135271	0.981687	2.43249	2.39402	2.94735	2.26116	3.02322	4.03111
UYE_RS0108150	two-component sensor histidine kinase	-0.0883315	0.859499	3.4299	3.61126	3.24333	3.02591	3.47749	4.87952
UYE_RS0108155	beta-glucosidase	-0.127151	0.737584	17.6806	14.3651	14.555	14.8883	18.0026	16.2612
UYE_RS0108160	hypothetical protein	0.607953	0.0963733	9.05	6.46147	5.91791	9.27824	16.53	13.4265
UYE_RS0108170	PAS domain-containing protein	0.311823	0.626251	34.1022	26.0631	31.0105	57.1267	37.0461	34.8012
UYE_RS0108175	DUF1622 domain-containing protein	-0.144121	0.799789	13.5799	15.0927	16.4391	16.4003	15.7843	14.412
UYE_RS0108180	AAA family ATPase	0.395291	0.46708	3.2459	2.7237	3.12858	2.49484	5.14882	7.13965
UYE_RS0108185	carotenoid oxygenase family protein	1.53453	0.0110355	5.16931	5.91935	6.94683	5.78481	30.4406	55.8013
UYE_RS0108190	hypothetical protein	0.534954	0.58331	7.09764	16.4918	16.3661	4.75465	26.388	55.346
UYE_RS0108195	AAA-like domain-containing protein	-0.54946	0.489473	22.7217	55.5375	46.1027	11.44	34.2243	51.6271
UYE_RS0108200	FAD-dependent oxidoreductase	0.201763	0.603917	4.96967	4.09025	5.21358	4.67826	7.11354	7.66287
UYE_RS0108205	alpha/beta hydrolase	-0.0955702	0.872507	15.2855	20.7188	22.3682	18.1584	23.5785	22.3255
UYE_RS0108210	host attachment protein	-0.326933	0.339978	78.2797	82.7971	85.7579	72.6409	80.4835	72.7111
UYE_RS0108215	S-layer homology domain-containing protein	-0.29482	0.539486	781.405	652.602	665.855	734.222	609.237	572.526
UYE_RS0108225	DUF4327 family protein	0.469403	0.194916	71.5862	69.834	71.9096	78.6295	115.378	164.486
UYE_RS0108230	phosphoenolpyruvate synthase	0.0341439	0.969098	4.38044	4.16216	4.31737	6.65172	3.94501	4.17087
UYE_RS0108235	universal stress protein	-0.105408	0.878099	7.52838	8.28739	6.36154	4.87917	8.3823	11.4256
UYE_RS0108240	hypothetical protein	-0.0551357	0.950408	1.35504	1.8747	1.66524	1.11127	2.00947	2.56183
UYE_RS0108245	photosystem I reaction center subunit IX	0.0953091	0.872013	8.26036	8.14383	9.45341	6.79501	12.6696	13.6774
UYE_RS0108250	NYN domain-containing protein	-0.292741	0.234885	57.4094	42.8761	45.4618	39.1137	45.5747	52.9348
UYE_RS0108255	phosphorylase	-0.243038	0.482034	10.6186	11.222	10.9541	8.15064	11.9771	12.4293
UYE_RS0108260	hypothetical protein	-0.0896551	0.889884	8.20881	8.29486	9.13013	6.01684	9.21971	13.5613
UYE_RS0108265	FAD-dependent oxidoreductase	0.38564	0.440754	4.42741	3.67789	4.4926	3.78907	6.79582	9.59183
UYE_RS0108270	PLP-dependent aminotransferase family protein	0.223602	0.65735	4.4937	5.96368	5.99422	6.2154	7.12617	9.61707
UYE_RS0108275	cytochrome P450	-0.0297533	0.955845	10.7211	11.4635	11.667	10.1659	13.0354	15.9376
UYE_RS0108280	hypothetical protein	0.0779741	0.869947	16.5492	19.4734	19.2156	18.757	23.3219	26.7753
UYE_RS0108285	lipocalin-like domain-containing protein	0.214247	0.663994	9.8643	13.5055	12.9453	14.0076	17.592	18.4212
UYE_RS0108295	CTB family bacteriocin	-0.688586	0.425512	50681.1	101059	82299.4	7553.6	68907	76770.6
UYE_RS0108300	hypothetical protein	-0.50669	0.447963	1548.83	2027.87	1948.51	573.028	2029.77	1910.5
UYE_RS0108305	peptidase domain-containing ABC transporter	-0.766485	0.241082	296.116	421.6	412.116	72.4853	330.35	332.643
UYE_RS0108310	HlyD family secretion protein	-0.863616	0.203135	188.525	287.521	304.247	39.8772	217.155	202.473
UYE_RS0108315	hypothetical protein	-0.911404	0.137267	95.5861	119.854	129.005	19.9324	90.6301	88.3842
UYE_RS0108320	response regulator transcription factor	-0.333422	0.301671	149.252	175.605	157.799	124.741	164.661	156.622
UYE_RS0108325	CHASE2 domain-containing protein	-0.643286	0.0482742	48.0768	59.1897	59.4241	29.0671	47.9562	47.1717
UYE_RS0108330	DUF928 domain-containing protein	-0.54765	0.132438	90.5461	101.857	93.5951	47.8669	90.7944	90.322
UYE_RS0108335	CHAT domain-containing protein	-0.382862	0.550241	6.59536	8.24238	7.67717	3.10709	7.56915	9.77758
UYE_RS0108340	histone deacetylase	0.0165602	0.976012	21.6752	25.8151	23.6667	22.4518	30.8581	31.6409
UYE_RS0108350	tellurite resistance TerB family protein	0.329253	0.717137	47.8604	49.0203	47.9578	20.902	95.1713	120.32
UYE_RS0108355	hypothetical protein	-0.165397	0.650568	21.0767	15.583	16.4943	13.9682	19.7693	21.6123
UYE_RS0108360	thylakoid membrane photosystem I accumulation factor	-0.18546	0.641894	31.9536	32.7982	29.8948	31.3944	31.6173	32.7268
UYE_RS0108365	FHA domain-containing protein	0.300767	0.574276	2.90232	3.95416	4.06461	3.68523	5.86401	6.79964
[truncated: 5,190 more rows]

## Sheet: Mo_FRL vs. Co_FRL
GeneSymbol	product	log2FoldChange	padj	Mo_FRL1	Mo_FRL2	Mo_FRL3	Co_FRL1	Co_FRL2	Co_FRL3
[truncated: 6,710 more rows]
